# Supplementary material for: Phosphorylation of 17β-hydroxysteroid dehydrogenase 13 at serine 33 attenuates nonalcoholic fatty liver disease in mice
Source: Nat Commun. 2022 Nov 2;13:6577. doi: 10.1038/s41467-022-34299-1 (PMC9630536; doi:10.1038/s41467-022-34299-1)
Supplement: Supplementary file 3 — Source Data [file 41467_2022_34299_MOESM3_ESM.zip]

Archive with 6 entries (5 files):
- Source data/
- Source data/Source Data 1.pdf
- Source data/Source Data 2.xls
- Source data/Source Data 3-dist_rmsd.zip
- Source data/Source Data 4-ATGL_CGI-rmsd.zip
- Source data/Source Data 5.xls
