# Supplementary material for: Phosphorylation of 17β-hydroxysteroid dehydrogenase 13 at serine 33 attenuates nonalcoholic fatty liver disease in mice
Source: Nat Commun. 2022 Nov 2;13:6577. doi: 10.1038/s41467-022-34299-1 (PMC9630536; doi:10.1038/s41467-022-34299-1)
Supplement: Supplementary file 3 — Source Data [file 41467_2022_34299_MOESM3_ESM.zip › Source data/Source Data 2.xls]

## Sheet: Fig. 2
	LD size (μm^2)	Biological replicates						TG content(nmol/mg pro.)	Biological replicates
	Group	I	II	III	IV			Group	I	II	III	IV
	GFP	0.826	0.168	0.54	0.836			GFP	61.7087	60.1099	46.8327	52.3799
	WT	1.926	2.021	2.547	1.562			WT	76.4853	73.5138	72.6181	70.35
	S33A	2.885	4.324	4.363	3.242			S33A	88.8478	86.7314	106.719	93.2
	OCR-basal	I	II	III	IV	V		OCR-Spare Respiratory	I	II	III	IV	V
	GFP	113.22	121.67	102.08	97.29	116.85		GFP	85.84	87.68	58.91	75.33	67.71
	WT	132.38	158.23	141.23	152.84			WT	120.27	102.15	96.37	105.73
	S33A	85.97	133.3	137.72	119.43			S33A	60.91	86.17	99.32	73.67
	LD size (μm^2)	I	II	III	IV			Glycerol	I	II	III	IV
Basal	GFP	0.5925	0.625	0.5822	0.524		Basal	GFP	9.08667	9.625	8.5822	8.524
	WT	2.014	1.856	1.92	2.142			WT	12.014	15.856	13.92	14.142
	S33A	2.2035	2.815	3.012	2.912			S33A	17.2035	19.815	16.012	15.912
Forskolin	GFP	0.32125	0.412	0.213	0.255		Forskolin	GFP	17.8133	18.346	23.958	20.191
	WT	0.946	1.536	1.124	1.229			WT	22.567	26.191	29.567	23.129
	S33A	2.50525	2.633	2.314	2.432			S33A	15.968	22.806	19.456	20.704
Acute Response		I	II	III	IV	V	Maximal Respiration		I	II	III	IV	V
Medium-WT-PA		-11.6	-16.8	-13	-17.8	-12.4	Medium-WT-PA		281	377	518	447	333
Medium-S33A-PA		-12.9	-16.6	-9	-10.8	7.42	Medium-S33A-PA		243	222	331	167	305
ETP+WT-PA		-30.1	-27	-21.1	-12.1	-23.5	ETP+WT-PA		196	263	266	177	181
ETO+S33A-PA		-18.2	-12.9	-8.42	-12.9	-15.6	ETO+S33A-PA		228	89.6	187	380	255
	Graphs plotted in Prism 8 version 8.4.2

## Sheet: Fig. 3d-k
		figure 3d		figure 3e		figure 3f		figure 3g	figure 3h
Group	Animal No.	Serum TG (mM)	Serum TC (mM)	Serum ALT(U/L)	Serum AST(U/L)	Liver TG (mg/g liver tissue)	Liver TC (mg/g liver tissue)	Serum insulin (ng/ml)	Serum NEFA (mEq/L)
WT	1	0.69	3.86	5.99	13.8	11.35	2.32	0.6	0.86
	2	1.69	2.6	6.28	10.2	12.42	2.39	0.89	1
	3	0.51	3.4	15.5	9.63	9.01	2.4	1	0.58
	4	0.8	2.97	11.22	9.73	11.05	2.49	0.65	1.22
	5	0.66	3.04	7.06	8.03	6.77	2.16	1.1	1.02
	6	0.63	2.38	7.59	8.31	3.24	2.4	0.93	1.38
	7	1.57	1.66	15.16	9.17	5.89	1.82	0.86	1.22
	8	1.02	2.35	9.13	6.15	6.64	3.21	0.82	0.81
	9	0.7	2.28	9.63	8.63	11.31	2.43	0.75	1.16
S33A	1	0.41	1.96	23.02	17.24	14.59	3.16	1.4	0.74
	2	2	3.06	39	26.31	14.3	2.77	1.27	0.85
	3	0.59	2.46	28.4	11.47	13.36	3.02	1.32	1.26
	4	0.66	3.34	34.33	12.82	13.34	2.37	1.49	0.58
	5	0.67	4.06	34.13	14.03	21.84	2.68	1.88	0.92
	6	0.72	2.73	54.89	21.3	17.63	2.04	1.47	0.65
	7	0.42	2.52	11.46	14.75	15.13	2.84	1.31	1.03
	8	1.02	1.84	13.14	12.76	19.9	3.16	1.01	1.14
	9	0.8	2.15	9.63	8.76	14.65	3.2	0.95	0.95
	10	0.91	3.34	16.4	12.73	17.07	2.8	1.12	0.88
figure 3i-GTT
Time (min)	WT					S33A					mmol/L
Biological replicates	I	II	III	IV	V	I	II	III	IV	V
0	5.4	7.8	6.9	9	8.9	8.2	9.2	7	7.5	8.7
15	13.5	18.3	19.4	18.4	17.8	20.9	26.1	21.4	21.7	21.8
30	12.9	20.7	13.7	16.7	14	13.2	23	19.8	12.9	23.2
60	8.6	7.7	8.7	9.7	10.1	11.9	13.8	11.4	9.8	10.8
90	7.8	7.7	7.6	8.3	7.8	9.7	10.1	10.5	8.6	8.5
120	6.1	7.8	6	7.7	6.8	8.4	7.2	7.5	7.2	6.9
AUC(mmol/l, 0-120min)	1116.75	1377.75	1230	1374.75	1287.75	1446	1803	1588.5	1332	1596.75
figure 3j-ITT											%
Time (min)	WT					S33A
Biological replicates	I	II	III	IV	V	I	II	III	IV	V
0	100	100	100	100	100	100	100	100	100	100
15	50	68.0851	39.0244	36.2069	62.7119	57.971	58.7302	66.6667	46.9697	68.6567
30	36.2069	51.0638	34.1463	48.2759	47.4576	47.8261	53.9682	53.9682	40.9091	56.7164
60	34.4828	44.6808	41.4634	56.8965	52.5424	53.6232	38.0952	55.5556	51.5151	32.8358
90	32.7586	53.1915	51.2195	63.7931	66.1017	60.8696	55.5556	57.1429	57.5758	53.7313
120	43.1035	72.3404	51.2195	72.4138	66.1017	65.2174	77.7778	66.6667	69.697	67.1642

## Sheet: Fig. 3i
Class	WT1	WT2	WT3	WT4	WT5	WT6	S33A1	S33A2	S33A3	S33A4	S33A5	S33A6
AcCa	1.26454e+07	4.0338e+06	1.30471e+07	5.01e+06	8.60169e+06	9.08172e+06	2.12034e+07	6.83892e+06	8.75106e+06	6.73139e+06	6.85927e+06	6.08119e+06
AcHexChE	1.00486e+06	702117	964011	861470	1.42255e+06	2.62723e+06	876230	1.19425e+06	873824	1.01898e+06	1.00182e+06	1.09159e+06
AcHexCmE	204462	124786	180227	129300	283751	368907	199619	257417	172277	180961	321402	180831
AcHexSiE	4.5917e+07	2.67342e+07	5.79424e+07	3.72127e+07	3.953e+07	5.30518e+07	8.02615e+07	5.25519e+07	4.80067e+07	5.17201e+07	5.15606e+07	4.48644e+07
AcHexStE	3.95415e+06	1.01205e+06	2.50553e+06	1.59871e+06	3.87587e+06	4.64319e+06	2.98808e+06	3.81204e+06	3.09577e+06	2.20108e+06	3.03064e+06	6.07802e+06
AcHexZyE	464060	57775.5	35521.6	55023.8	513070	253189	92429.9	263418	166020	43012.6	534937	522951
BiotinylPE	1.24177e+07	1.61913e+07	1.35543e+07	1.13369e+07	1.59128e+07	2.08883e+07	4.16289e+06	1.48866e+07	1.3863e+07	1.53086e+07	1.31422e+07	1.84699e+07
BisMeLPA	239918	7862.34	68394.7	359194	582756	2.53664e+06	1.95008e+06	701771	789844	55519.6	109385	943382
BisMePA	3.40149e+08	3.71711e+08	3.66584e+08	3.25144e+08	3.77256e+08	4.00781e+08	3.98853e+08	3.95402e+08	3.65423e+08	4.16509e+08	3.42097e+08	3.2597e+08
BisMePE	4.26452e+06	1.65151e+06	3.26427e+06	2.56686e+06	3.04768e+06	3.4552e+06	4.35118e+06	4.09669e+06	3.48879e+06	3.44376e+06	2.2597e+06	3.03233e+06
CarE	1.8831e+06	798550	1.69296e+06	924112	2.00159e+06	1.53075e+06	3.54813e+06	1.69211e+06	1.49787e+06	1.25167e+06	1.37021e+06	1.36085e+06
Cer	1.97599e+08	1.46524e+08	1.6921e+08	1.62525e+08	2.18733e+08	1.934e+08	2.93533e+08	1.69353e+08	2.04249e+08	1.89034e+08	1.92506e+08	2.0795e+08
CerG2GNAc1	2.66354e+06	1.25598e+06	1.30424e+06	2.54885e+06	5.56284e+06	5.40735e+06	2.30628e+06	3.49299e+06	4.27972e+06	2.41413e+06	3.65475e+06	4.28889e+06
CerG3GNAc1	19759.7	20722.1	15754.8	21706.4	1866.78	1311.52	12556.9	17894.3	8133.06	15275.9	442.075	413.869
CerG3GNAc2	150734	17722.3	44871	196226	158950	234829	161108	295711	248475	116923	143958	156849
CerP	5.79852e+06	3.83207e+06	4.56203e+06	5.07214e+06	7.53029e+06	8.72491e+06	9.58091e+06	7.71659e+06	7.25772e+06	4.8268e+06	7.3193e+06	7.21002e+06
CerPE	250877	3332.81	72015.2	82170.3	13514.7	24597.7	291754	91707.1	100103	82764.7	8909.36	2728.4
ChE	2.91487e+06	2.93427e+06	4.23936e+06	4.42656e+06	4.63688e+06	5.39338e+06	4.03924e+06	3.59506e+06	6.42291e+06	4.34124e+06	5.1603e+06	3.85008e+06
CL	3.18762e+07	2.1474e+07	3.07544e+07	3.0124e+07	1.93263e+07	2.10649e+07	3.69358e+07	3.38028e+07	2.83549e+07	2.77223e+07	1.56252e+07	1.40008e+07
CmE	4.51293e+06	5.15233e+06	6.43227e+06	5.28967e+06	2.46682e+06	4.14536e+06	4.68565e+06	5.08754e+06	4.66957e+06	6.79285e+06	2.30835e+06	2.56645e+06
Co	9.62443e+07	4.9067e+07	1.5533e+08	7.84838e+07	9.73884e+07	9.30546e+07	8.90919e+07	9.6312e+07	8.34301e+07	1.09014e+08	8.16283e+07	8.36707e+07
cPA	140014	18276.7	30425.5	46359.5	114121	186689	43875.8	56024.8	142584	165630	75985.4	70520.1
DG	3.81825e+08	9.04611e+07	1.86894e+08	2.5026e+08	3.93812e+08	3.76715e+08	4.9571e+08	3.25827e+08	2.65739e+08	1.94653e+08	4.39934e+08	4.40774e+08
DGDG	5.38717e+06	3.21761e+06	4.21566e+06	6.38542e+06	2.01091e+06	2.31944e+06	5.73886e+06	6.52607e+06	4.8447e+06	5.30988e+06	1.41663e+06	1.51531e+06
DLCL	1.66063e+06	818103	1.15758e+06	1.41775e+06	1.63662e+06	1.8638e+06	1.59661e+06	2.1259e+06	2.11512e+06	1.57865e+06	1.50123e+06	1.45555e+06
dMePE	9.29203e+07	6.06913e+07	7.67794e+07	8.79499e+07	6.51861e+07	8.27902e+07	1.18259e+08	1.11469e+08	8.52215e+07	7.83113e+07	6.00262e+07	9.23798e+07
FA	4.18985e+06	2.39248e+06	2.14223e+06	4.56275e+06	8.69004e+06	1.15729e+07	5.29706e+06	4.83505e+06	5.35211e+06	3.63114e+06	5.40172e+06	6.84307e+06
GM1	37367.5	3281.04	23376.2	41251.5	17505.1	29890.4	50689.3	48173.9	32019.2	28925.7	20726.2	23120.4
GM2	1.06048e+06	872525	906635	1.27167e+06	417468	504633	909096	1.57283e+06	907454	833868	348794	341795
GM3	76591	63418.9	57888.3	109850	122760	206275	50622.1	161587	129197	70527.1	45281.7	126403
Hex1Cer	5.79708e+07	3.06656e+07	4.47567e+07	4.50462e+07	4.62493e+07	6.00382e+07	6.92991e+07	6.0389e+07	3.83397e+07	4.68478e+07	3.76131e+07	4.32394e+07
Hex1SPH	7.09036e-06	27829.1	7.09036e-06	7.09036e-06	87180.6	127458	7.09036e-06	7.09036e-06	32982.7	22499.1	39310.4	99302.3
Hex2Cer	4.45474e+07	3.54286e+07	3.81301e+07	4.75926e+07	4.07797e+07	4.42012e+07	4.36743e+07	7.07986e+07	4.64379e+07	4.6508e+07	4.32147e+07	4.53665e+07
Hex3Cer	1.24917e+06	551666	767304	1.17603e+06	1.3203e+06	1.4421e+06	686705	1.98816e+06	2.09746e+06	1.78644e+06	1.10301e+06	1.41162e+06
LBPA	4.16688e+06	3.42393e+06	3.80282e+06	1.03187e+07	5.34696e+06	2.40266e+06	3.1397e+06	5.3831e+06	4.04416e+06	6.76505e+06	2.66114e+06	2.93347e+06
LdMePE	5.77982e+06	3.70512e+06	6.20394e+06	5.69788e+06	6.91232e+06	9.0386e+06	6.75702e+06	6.86292e+06	6.13967e+06	7.55854e+06	6.52685e+06	6.33548e+06
LPA	2547.96	3692.01	3612.17	3692.78	2453.28	7263.47	11611.8	5156.52	3004.39	3392.62	7211.9	12683.5
LPC	1.36677e+08	6.07687e+07	1.10693e+08	1.20325e+08	2.35707e+08	2.77879e+08	9.88366e+07	2.2749e+08	1.9904e+08	2.4416e+08	2.16495e+08	2.21457e+08
LPE	1.72203e+08	5.36194e+07	1.14422e+08	1.07072e+08	2.18502e+08	2.3246e+08	1.66206e+08	2.24729e+08	1.53426e+08	1.7872e+08	1.58659e+08	1.64902e+08
LPEt	758582	87471.5	163205	1.448e+06	2.30854e+06	8.62274e+06	5.48107e+06	2.39865e+06	2.98186e+06	254930	686467	3.38151e+06
LPG	2.21466e+06	437832	1.30609e+06	2.05558e+06	4.48526e+06	5.55031e+06	2.73319e+06	2.36331e+06	1.55375e+06	2.00994e+06	3.06131e+06	2.79138e+06
LPI	542744	302618	348207	498782	217527	513407	220772	703958	563169	499804	231721	169096
LPMe	8804.77	7182.24	5239.66	8708.98	8839.17	9129.48	19733.4	5997.79	8372.77	6046.29	4716.87	2570.13
LPS	231213	153513	299854	224706	71783.6	122521	170032	241722	114396	156588	29826.4	37314
MePC	1.94788e+09	1.49681e+09	2.25123e+09	1.97323e+09	2.29031e+09	2.32456e+09	2.02455e+09	2.26979e+09	2.10591e+09	2.42784e+09	2.10866e+09	2.18944e+09
MG	594793	240463	322624	189766	1.25188e+06	517622	395066	790739	553041	139518	1.19511e+06	2.08714e+06
MGDG	1.8903e+07	1.72735e+07	2.14052e+07	2.38974e+07	1.81404e+07	2.2599e+07	2.33951e+07	2.51912e+07	2.46904e+07	1.90628e+07	1.73594e+07	1.67658e+07
MGMG	193440	164109	205753	231093	138238	177627	206118	225477	283143	280297	130726	116291
MLCL	1.05695e+06	328472	418029	1.18897e+06	1.57697e+06	1.64375e+06	1.48264e+06	1.779e+06	1.7443e+06	762863	1.10196e+06	923537
OAHFA	130716	40131.3	63413.9	79948.5	204942	167522	136989	100258	164436	95303.2	143421	187939
PA	5.36039e+07	4.49866e+07	4.42566e+07	5.16469e+07	4.64306e+07	5.0142e+07	5.19061e+07	7.09637e+07	4.90155e+07	5.0696e+07	4.2287e+07	4.62203e+07
PAF	11617	5945.54	6846.06	18235.6	61939.5	43676.3	10980.7	2919.5	2464.89	13895.8	28105	3.54518e-06
PC	1.9134e+09	1.68356e+09	2.1232e+09	1.862e+09	1.90084e+09	2.27672e+09	2.04593e+09	2.17948e+09	1.89218e+09	2.33006e+09	1.80105e+09	1.78837e+09
PE	9.88042e+08	6.5564e+08	8.35423e+08	8.3962e+08	8.96518e+08	9.36578e+08	1.08215e+09	1.00109e+09	8.88961e+08	9.54907e+08	7.84295e+08	7.10402e+08
PEt	3.12974e+07	2.8731e+07	3.07681e+07	3.38093e+07	3.77873e+07	4.85851e+07	4.6782e+07	4.37179e+07	4.07287e+07	3.30371e+07	3.43577e+07	5.03754e+07
PG	9.61475e+07	4.96195e+07	8.15019e+07	7.76833e+07	2.82745e+07	2.80638e+07	1.06636e+08	9.50343e+07	7.01386e+07	7.59458e+07	2.68053e+07	2.94572e+07
phSM	4.3599e+06	5.17228e+06	6.54932e+06	5.9648e+06	2.57869e+06	3.23173e+06	7.05595e+06	4.99626e+06	3.28352e+06	6.91727e+06	3.0214e+06	3.02089e+06
PI	2.11752e+07	3.46616e+07	2.50172e+07	2.47379e+07	2.79758e+07	4.0126e+07	1.31012e+07	2.98552e+07	2.90489e+07	2.86674e+07	2.66035e+07	3.12053e+07
PIP	4.85958e+06	1.39559e+06	2.31389e+06	3.24281e+06	1.54924e+06	2.17921e+06	3.02296e+06	3.00802e+06	3.46908e+06	1.42366e+06	2.17253e+06	2.75628e+06
PIP2	399737	61782.8	229932	269463	645768	496259	482085	502244	322873	98692.8	700841	1.03849e+06
PIP3	60967.3	32774.1	57165.9	54120.4	7.09036e-06	4848.45	72083.4	87031.3	82552.8	7.09036e-06	34316.3	160626
PMe	1.45384e+06	1.09462e+06	1.47531e+06	1.33401e+06	1.55275e+06	1.50067e+06	2.26196e+06	1.3787e+06	1.14074e+06	1.46753e+06	823766	808140
PS	2.44805e+07	1.90921e+07	2.48482e+07	2.41601e+07	1.00064e+07	1.06991e+07	2.03263e+07	2.48053e+07	1.64791e+07	2.1989e+07	9.38497e+06	1.0325e+07
SiE	3.69861e+06	4.70114e+06	5.57246e+06	4.09651e+06	2.08101e+06	3.30763e+06	3.09623e+06	4.91672e+06	3.68308e+06	6.18153e+06	955865	527213
SM	2.33612e+08	1.97441e+08	3.05074e+08	2.52151e+08	2.15788e+08	2.83896e+08	3.71683e+08	3.06318e+08	2.72991e+08	2.8158e+08	2.21602e+08	2.02361e+08
SPH	3.9416e+06	1.99748e+06	2.84851e+06	2.60321e+06	4.81321e+06	4.85682e+06	3.99591e+06	3.19775e+06	3.24721e+06	3.29652e+06	3.41304e+06	3.84323e+06
SPHP	91068.3	64571.3	254444	122007	39280.5	23673.6	143971	129304	15623.4	111448	26544	43220.5
SQDG	7.14296e+06	2.78188e+06	3.94085e+06	6.27064e+06	1.18282e+07	1.19359e+07	8.39713e+06	9.66089e+06	1.04599e+07	6.4595e+06	8.71691e+06	8.77128e+06
ST	1.87573e+06	1.58696e+06	1.23002e+06	1.93714e+06	2.10461e+06	2.60951e+06	1.37705e+06	2.85435e+06	2.02073e+06	1.29162e+06	2.10444e+06	3.05772e+06
StE	2.41674e+06	975377	1.83036e+06	1.59937e+06	2.11589e+06	2.75536e+06	1.69856e+06	3.33998e+06	1.85043e+06	1.65794e+06	2.60702e+06	3.22473e+06
TG	3.17932e+09	8.89401e+08	2.08552e+09	2.01567e+09	3.37016e+09	3.37632e+09	3.94112e+09	3.05755e+09	2.08784e+09	1.73409e+09	4.11616e+09	4.33714e+09
WE	2.35204e+06	396046	2.16223e+06	3.72939e+06	3.35475e+06	3.70739e+06	4.73133e+06	1.8276e+06	3.18955e+06	2.19487e+06	992184	1.54134e+06
ZyE	7.48816e+06	4.69917e+06	6.4571e+06	7.57403e+06	1.11549e+07	2.0368e+07	8.29948e+06	1.00751e+07	7.73029e+06	5.87654e+06	2.27461e+07	2.43612e+07

## Sheet: Fig. 4
Fig. 4b
Feret diameter(µm)	WT					S33A
Biological replicates	I	II	III	IV	V	I	II	III	IV	V
0	15.8295	16.2953	19.9654	21.8386	17.3148	9.35107	12.5863	13.1106	7.94411	13.9535
1	57.8857	53.4892	50.5679	49.9773	56.7036	37.5822	50.372	38.5641	40.6595	50
2	20.4432	22.7927	22.4446	19.5561	19.6014	24.648	16.6127	23.5545	25.5668	23.2558
3	3.80851	4.12859	4.98615	5.46114	3.53572	11.929	6.98326	7.26409	10.7461	5.81395
4	0.822005	1.64805	0.401662	1.5893	1.50645	5.57993	5.8769	4.96802	5.52444	2.32558
5	0.411003	0.548723	0.8241	0.699142	0.460829	3.93692	1.10852	2.54822	3.29424	2.32558
6	0.411003	0.274361	0.270083	0.17331	0.584795	2.55483	2.38419	2.55649	2.08839	0
7	0.389105	0.276243	0.270083	0.618388	0.292398	1.012	1.51829	3.81089	1.02403	1.16279
8	0	0.546841	0.270083	0.086655	0	3.40609	2.5578	3.62296	3.15244	1.16279
Fig. 4c-LD size (μm)	I	II	III	IV	V
WT	2.072	1.948	2.44	2.36	2.03
S33A	10.891	8.992	8.34133	5.592	11.6623
Fig.4d	WT					S33A
Biological replicates	I	II	III	IV	V	I	II	III	IV	V
Lxra	1.10343	0.99447	0.733058	1.15029	1.08072	0.679243	1.35849	0.743291	0.883928	1.45599
Srebp-1c	0.788947	0.7285	1.02762	1.28529	1.02817	0.860353	0.467488	0.786217	0.638607	0.88454
Fas	0.635516	0.89751	0.759962	1.45297	1.07624	0.935094	1.05405	0.95576	0.932776	1.21925
Acc1	0.809162	0.784312	0.631564	1.48144	1.04881	0.83047	1.13053	1.15429	0.985379	0.970634
Acc2	1.25266	0.655197	0.732043	1.22264	1.063	1.05286	1.02766	0.515344	0.600818	0.554785
Dgat2	0.828171	0.993996	0.975019	1.02907	1.11342	1.52669	1.53288	1.27279	1.38667	1.27279
Scd1	1.02954	1.74352	0.518351	1.15029	0.934327	0.39832	0.858484	0.300273	0.460732	0.166316
Fig. 4e	WT					S33A
Biological replicates	I	II	III	IV	V	I	II	III	IV	V
Cd36	1.11692	1.09169	1.09723	0.963423	1.34421	1.93427	1.71475	1.36935	1.41573	1.68763
Mttp	0.880869	0.738157	0.667574	1.62676	1.41617	0.75891	1.18674	0.984184	0.53108	0.764188
Apob	0.882091	0.831622	0.68968	1.28699	1.53581	0.90689	0.636397	0.91955	0.552482	0.825878
Fatp1	1.01677	1.28699	1.12039	0.754713	0.903753	1.08222	1.03097	0.820173	1.08975	0.825878
Fatp4	1.05995	1.36983	0.7495	1.15189	0.797745	0.968618	1.39862	1.39862	1.2518	0.781328
Fatp5	1.26225	1.30676	0.777007	1.01818	0.76631	1.01115	0.91764	0.990343	0.886382	0.990343
Fig. 4f	WT					S33A
Biological replicates	I	II	III	IV	V	I	II	III	IV	V
Pparα	0.800515	0.975989	0.903753	1.09549	1.01396	0.978742	0.312083	0.711532	0.619424	0.89751
Cpt1a	0.807201	0.824162	0.936258	1.11677	1.09916	0.628942	1.12194	0.841479	0.637722	0.674084
Aox	1.27015	1.13682	0.356013	0.632878	1.14597	0.842573	1.29323	1.59212	0.664755	0.479632
Lcad	1.25353	0.76631	0.88582	1.35285	1.29446	0.267201	0.714992	0.488221	0.475	0.296479
Mcad	0.871154	0.859031	0.805149	1.14493	0.994	0.810003	0.617969	0.724776	0.705149	0.335876
Fig. 4g	WT					S33A
Biological replicates	I	II	III	IV	V	I	II	III	IV	V
ATGL	1.32161	1.16617	0.706374	0.844544	0.961309	0.791644	1.19756	0.952453	1.06957	0.8925
CGI-58	1.14582	1.01781	0.769444	1.12815	0.938783	0.793397	1.04973	0.975187	1.00503	1.00546
PNPLA3	0.985455	0.932393	0.854456	1.06527	1.16242	0.612921	0.904959	0.873081	0.903702	1.12841
Fig. 4h	WT					S33A
Biological replicates	I	II	III	IV		I	II	III	IV
HSD17B13	0.968019	0.966209	1.0468	1.01897		0.641626	0.75565	0.636856	0.78241
ADRP	1.02367	1.12275	0.982636	0.870941		0.396	0.40843	0.82014	0.639796
ATGL	1.21325	1.12605	0.954714	0.805979		1.17643	1.48802	1.37543	1.8198
PNPLA3	1.08335	1.11038	1.00621	0.800059		1.63633	1.15038	1.25607	1.44277
CGI-58	1.02366	1.04042	0.966895	0.969024		0.64544	0.49229	0.719082	0.740182

## Sheet: Fig. 5
figure 5g-ATGL/CGI-58	Biological replicates
Group	I	II	III
Ctrl	1.00668	1.09603	1.04942
Dmso	1.03819	0.800581	0.829958
Fos	1.76284	1.29892	1.2863
Dmso	0.614588	0.184625	0.257585
Fos	0.866117	0.695846	0.149007

## Sheet: Fig. 6
		figure 6d				figure 6d					figure 6f	figure 6j
Group	Animal No.	Liver TG (mg/g liver tissue)	Liver TC (mg/g liver tissue)			Animal No.	Steatosis	Ballooning	Inflammation	NAS score	Fibrotic area(%)	F4/80+ cells/field	CD68+ cells/field
WT	1	63.88	6.57		WT	1	1	1	1	3	3.14733	117	31.2
	2	75.79	6.07			2	1	0	1	2	2.46161	145	40.6
	3	65.83	6.57			3	2	1	2	5	4.45561	104	43.6
	4	74.54	8.37			4	1	0	1	2	3.35547	151	22.4
	5	67.8	7.89			5	1	1	1	3	2.19567	102	39.8
	6	73.35	6.76		S33A	1	2	1	1	4	5.89601	138.5	63.4
	7	74.69	5.22			2	3	1	2	6	4.8719	145.5	84
	8	72.18	7.9			3	2	1	2	5	6.51237	178	35.4
	9	85.63	5.96			4	2	2	2	6	5.95674	166	51.6
						5	3	1	1	5	4.35777	156	48.8
S33A	1	72.15	5.15
	2	76.91	11.48
	3	84.23	9.92
	4	81.24	7.52
	5	81.32	5.79
	6	77.9	6.42
	7	82.3	8.17
	8	75.95	8.07
	9	86.91	6.74
	10	92.99	5.39
		figure 6g		figure 6h
	Animal No.	Serum ALT(U/L)	Serum AST(U/L)	Serum NEFA (mEq/L)	Serum TG (mM)
WT	1	53.87	18.85	1.1	0.38
	2	61.34	27.04	0.83	0.59
	3	61.04	42.21	1.11	0.84
	4	75.34	27.26	0.87	0.59
	5	34.32	44.39	1.31	0.36
	6	73.75	25.28	0.86	0.63
	7	46.52	49.23	0.85	0.71
S33A	1	69.66	59.81	0.96	0.83
	2	207.35	77.4	0.62	1.11
	3	125.5	40.72	0.87	0.8
	4	169.08	54.65	0.49	0.82
	5	52.99	34.22	0.62	0.94
	6	89.25	41.91	0.56	0.82
	7	92.5	52.12	0.59	0.87
		figure 6l					figure 6m	figure 6n
		Serum ALT(U/L)	Serum AST(U/L)	Steatosis	Ballooning	Inflammation	NAS score	Fibrotic area(%)
KO-AAV-Vector	1	30.2786	39.1316	1	1	1	3	1.191
	2	18.1534	27.601	1	0	0	1	1.426
	3	23.8917	37.346	1	0	0	1	1.643
	4	20.8559	29.421	1	1	1	3	1.274
	5	22.35	22.85	1	0	0	1	1.481
KO-AAV-WT	1	65.4123	39.1916	2	0	1	3	3.751
	2	75.8151	45.1842	2	1	1	4	1.138
	3	47.565	45.3	1	1	1	3	0.995
	4	60.12	52.1	2	1	2	5	2.048
	5	51.1	39.56	1	0	1	2	2.044
KO-AAV-S33A	1	100.74	49.2301	3	1	1	5	2.34
	2	79.1817	65.5589	2	2	1	5	3.004
	3	108.201	61.7359	3	2	2	7	3.1368
	4	78.2	51.65	2	1	1	4	4.0232
	5	88.2	44.18	3	2	2	7	3.727

## Sheet: Fig. 7
	figure 7b	figure 7c
	TG (nmol/mg protein)	Glycerol (nmol/10^4 cells
WT	26.586	43.669
	39.347	29.4
	35.073	36.605
S33A	44.605	25.127
	62.21	21.502
	51.37	22.005
figure 7e-LD size (μm^2)
	DMSO	Atgli	Fos	Atgli+fos
WT	4.826	23.168	1.141	35.237
	9.952	21.53	2.534	20.624
	6.24	14.73	3.5	23
S33A	13.54	33.168	17.408	34.151
	7.09	25.836	21.288	34.278
	16.76	43.54	9.5	2834
figure 7e-Glycerol (nmol/10^4 cells
	DMSO	Atgli	Fos	Atgli+fos
WT	43.67	11.52	64.36	23.22
	29.4	25.2	65.16	14.15
	36.6	13.4	70.66	23.54
S33A	25.13	16.5	34.02	15.33
	21.5	20.12	32.6	15.51
	22.01	18.33	44.95	15.76
figure 7e-TAG (nmol/mg pro.)
	DMSO	Atgli	Fos	Atgli+fos
WT	29.5	50.5	20.22	53.8
	32.5	41.53	22.51	26.46
	32	55.73	23.15	32.5
S33A	50.2	60.21	45.2	55.6
	63.3	69.2	38.02	64.2
	42.1	50.15	42.5	53.3

## Sheet: Fig. 8
figure 8e	HF-Ctrl					HF-R
Biological replicates	I	II	III	IV	V	I	II	III	IV	V
0	17.02	16.13	15.55	17.12	17.59	16.52	16.95	17.32	17.05	17.65
1	21.43	19.51	20.21	19.55	21.39	19.11	18.49	20.6	20.6	20.4
2	23.86	22.12	21.44	23.7	22.62	22.45	22.76	20.48	22.78	22.71
3	23.85	25.1	26.04	23.76	22.21	24.08	24.99	21.91	24.36	23.72
4	25.12	26.57	27.36	24.43	24.2	25.92	26.68	23.27	26.09	25.45
5	27.06	29.06	29.84	26.73	26.25	27.73	29.51	25.25	28.02	28.57
6	28.52	30.43	31.28	28.18	27.46	29.52	30.05	28.15	29.05	29.03
7	29.35	31.5	32.06	28.72	28.49	31.34	30.9	30.85	30.53	30.95
8	31.52	31.93	33.96	30.3	30.18	32.78	31.42	31.6	31.92	31.04
9	33.02	33.38	35.6	32	31.81	34.06	33.3	32.3	32.94	32.88
10	34.48	34.39	36.34	32.79	31.3	35.13	33.71	34.4	33.24	33.6
11	35.11	34	35.6	34.79	35.73	35.22	34.73	33.68	33.6	32.85
12	34.5	33.55	36.99	34.07	34.6	34.78	34.67	32.05	32.92	32.5
13	35.22	35.04	37.53	35.71	35.91	35.42	34.2	31.99	33.16	32.1
14	34.27	34.55	38.74	36.95	37.1	35.01	35.61	31.99	34.08	31.88
15	34.83	34.8	39.8	38.96	38.53	34.49	36.06	32.89	35.37	30.09
16	35.3	35.99	40.4	39.57	39.74	33.65	36.03	33.89	35.91	31.12
week
					figure 8g	figure 8h	figure 8i	figure 8j	figure 8k	figure 8l
	Animal No.	Steatosis	Ballooning	Inflammation	NAS score	Fibrotic area(%)	Liver TG (mg/g liver tissue)	Liver TC (mg/g liver tissue)	B.W(g)	Liver weight (g)
HF-Ctrl	1	2	1	1	4	1.92	20.16	8.5	35.3	1.61
	2	2	1	2	5	3.22	29.11	14.05	36	1.43
	3	2	2	2	6	2.54	21.82	12.37	40.4	1.53
	4	2	2	2	6	1.32	28.38	9.18	39.57	1.32
	5	2	1	1	4	2.23	29.07	9.89	39.74	1.37
HF-R	1	0	0	1	1	0.63	4.1	10.51	36.03	0.96
	2	1	0	1	2	0.54	15.07	10.59	33.89	1.25
	3	0	1	1	2	1.12	12.83	10.55	35.91	1.07
	4	0	1	0	1	0.87	11.09	10.92	31.12	1.08
	5	1	1	1	3	1.03	7.99	10.3	33.65	1.1
	HF-Ctrl					HF-R
Biological replicates	I	II	III	IV	V	I	II	III	IV	V
LXRα	0.774856	1.43098	1.01889	0.859756	1.02954	0.874785	0.462332	0.780245	0.516557	0.703197
Srebp1c	0.813943	1.19168	0.567621	0.703684	2.58113	1.06051	1.01112	1.89387	1.05922	1.62624
Srebp2	0.895646	1.57571	1.53794	0.688248	0.669428	0.509093	0.334714	0.363745	0.847332	0.507331
Fas	1.15025	0.825019	1.29909	1.0186	1.131	0.197168	0.136077	0.164653	0.232049	0.137977
Acc	1.33053	0.756284	1.15029	0.802181	1.07699	0.029708	0.140827	0.4756	0.339622	0.258279
Elovl6	1.79627	0.823591	1.20164	0.562529	1.116	0.692555	0.51943	0.832199	0.699793	0.760489
	HF-Ctrl					HF-R
Biological replicates	I	II	III	IV	V	I	II	III	IV	V
Cd36	1.08118	0.862144	1.08749	0.974319	1.17115	0.674084	1.15749	1.44995	1.37183	1.43495
Apob	1.17528	1.14472	0.961261	1.08079	0.94977	0.938221	0.649769	0.797192	0.751581	1.0519
	HF-Ctrl					HF-R
Biological replicates	I	II	III	IV	V	I	II	III	IV	V
Pparα	0.622006	1.56374	1.69937	0.986233	0.613442	2.09036	1.54622	1.32294	2.01915	1.0561
Mcad	0.733058	0.918276	1.50734	1.06585	0.924663	1.07326	1.81756	0.842063	1.60993	2.14652
Lcad	0.529609	1.1274	2.34242	0.925304	0.772711	1.47223	2.41664	1.25093	2.46741	2.15547
Scad	0.850274	1.82893	1.32961	0.669428	0.722465	0.838568	0.559031	0.639936	0.763659	1.16959
Aox	1.16878	1.06437	0.44596	1.39959	1.28788	2.07053	3.08298	2.61172	2.03496	3.89708
	HF-Ctrl					HF-R
Biological replicates	I	II	III	IV		I	II	III	IV
ATGL	1.09301	0.967923	0.986133	0.952934		1.56778	1.38035	1.40454	1.40677
17β-HSD13	1.00406	1.10933	0.873895	1.01271		1.07601	1.2712	1.2236	0.990458
SREBP-2	0.669412	1.33894	1.13116	0.860488		1.27853	0.792703	1.44537	1.25158
SREBP1	0.822685	1.14725	1.1681	0.861966		0.418664	0.476334	0.617401	0.7807

## Sheet: Fig. S2
	figure S2a	I	II	III
	GFP	0	0	0
	WT	1.13	0.87	1.02
	S33A	0.95	1.02	0.96
	figure S2c-OCR		I	II	III	IV	V
	Basal	GFP	159.75	130.5	137.14	197.19	174.16
		WT	316.34	250.58	335.1	262.28	320.18
		S33A	127.41	300.83	265.94	201.67	213.57
	Spare Respiratory capacity	GFP	22.39	48.19	62.21	59.49	44.76
		WT	198.44	125.96	207.9	110.08	194.58
		S33A	19.3	149.9	111.4	74.1	68.17
		Biological replicates
	figure S2d-basal	I	II	III	IV	V
	WT-PA	250	175	106	104	166
	S33A-PA	228	200	146	164	77.7
	figure S2e-Maximal Response (FA dependent)	I	II	III	IV	V
	WT	85	114	252	270	152
	S33A	15	32.4	10	51	30

## Sheet: Fig. S3
figure S3d-Relative mRNA level
		Biological replicates
		I	II	III	IV	V
	WT	0.999	0.87	1.086	1.136	0.932
	S33A	1.489	1.067	0.864	0.949	0.987601

[truncated: 5 more sheets: Fig. S4, Fig. S8, Fig. S9, Fig. S10, Fig. S11]
