# Supplementary material for: Phosphorylation of 17β-hydroxysteroid dehydrogenase 13 at serine 33 attenuates nonalcoholic fatty liver disease in mice
Source: Nat Commun. 2022 Nov 2;13:6577. doi: 10.1038/s41467-022-34299-1 (PMC9630536; doi:10.1038/s41467-022-34299-1)
Supplement: Supplementary file 3 — Source Data [file 41467_2022_34299_MOESM3_ESM.zip › Source data/Source Data 5.xls]

## Sheet: raw
name	Class	MainIon	mz	rtmin	IonFormula	WT1	WT2	WT3	WT4	S33A1	S33A2	S33A3	S33A4	WT5	WT6	S33A5	S33A6	QC1	QC2	QC3	QC4	QC5	QC6	QC7	QC8
AcCa(10:0)	AcCa	M+H	316.248	1.226	C17 H34 O4 N1	4.84845e+06	1.06936e+06	2.42095e+06	825592	3.2395e+06	1.69905e+06	1.81905e+06	1.3609e+06	3.47388e+06	3.20444e+06	1.99564e+06	2.41567e+06	2.44168e+06	2.71637e+06	2.89539e+06	3.04132e+06	2.83858e+06	2.39121e+06	2.26681e+06	2.40576e+06
AcCa(11:2)	AcCa	M+H	326.233	1.128	C18 H32 O4 N1	876123	1.12591e+06	3.02108e+06	1.83048e+06	1.58328e+06	1.32549e+06	1.26994e+06	861797	1.52521e+06	1.45009e+06	1.0599e+06	1.64842e+06	1.06167e+06	1.94271e+06	1.79928e+06	2.05916e+06	2.37874e+06	1.43998e+06	1.42312e+06	2.54411e+06
AcCa(12:0)	AcCa	M+H	344.28	1.50463	C19 H38 O4 N1	9.1083e+06	1.17361e+06	3.65914e+06	2.06182e+06	7.48795e+06	5.06416e+06	4.66223e+06	2.02465e+06	6.75674e+06	3.26177e+06	2.74115e+06	2.71061e+06	4.63619e+06	5.21159e+06	4.51689e+06	3.88992e+06	3.95414e+06	4.50589e+06	4.63466e+06	4.39216e+06
AcCa(12:1)	AcCa	M+H	342.264	1.298	C19 H36 O4 N1	5.76957e+06	1.7728e+06	3.31432e+06	2.26385e+06	5.35184e+06	2.98764e+06	3.1061e+06	1.52895e+06	4.89973e+06	3.12915e+06	2.07515e+06	2.48851e+06	3.80354e+06	3.82907e+06	4.76801e+06	3.58578e+06	3.90163e+06	3.60728e+06	3.35012e+06	3.16816e+06
AcCa(14:0)	AcCa	M+H	372.311	2.07396	C21 H42 O4 N1	6.57593e+07	1.20933e+07	2.86353e+07	1.06068e+07	4.86295e+07	4.21746e+07	4.94357e+07	1.58374e+07	8.68721e+07	4.41694e+07	3.51859e+07	3.44937e+07	4.50932e+07	4.19327e+07	4.12712e+07	4.03231e+07	3.98371e+07	4.2312e+07	3.75398e+07	3.77195e+07
AcCa(14:1)	AcCa	M+H	370.295	1.62563	C21 H40 O4 N1	1.67505e+07	4.41682e+06	4.25275e+06	4.73197e+06	1.42467e+07	8.89371e+06	1.16599e+07	3.60289e+06	2.77223e+07	1.38318e+07	1.20623e+07	1.41159e+07	1.2448e+07	1.21253e+07	1.19168e+07	1.21551e+07	1.27204e+07	1.14641e+07	1.2029e+07	1.00914e+07
AcCa(14:2)	AcCa	M+H	368.28	1.33031	C21 H38 O4 N1	1.33433e+07	2.16094e+06	1.62982e+07	4.97169e+06	2.39003e+07	2.30233e+06	2.34699e+06	1.57522e+07	3.41899e+06	4.45789e+06	4.96332e+06	5.28638e+06	6.29938e+06	8.78939e+06	8.98334e+06	7.85343e+06	6.96575e+06	6.79233e+06	5.93968e+06	8.28603e+06
AcCa(14:3)	AcCa	M+H	366.264	1.44	C21 H36 O4 N1	2.24827e+06	1.09998e+06	2.56515e+06	1.53077e+06	5.45906e+06	1.84935e+06	1.43358e+06	3.40548e+06	1.59752e+06	1.79339e+06	1.30909e+06	1.08937e+06	1.42686e+06	775100	1.93519e+06	2.22071e+06	2.88696e+06	2.61102e+06	2.00444e+06	2.26746e+06
AcCa(16:0)	AcCa	M+H	400.342	3.12461	C23 H46 O4 N1	7.11609e+08	1.38342e+08	6.044e+08	2.238e+08	8.56144e+08	4.47604e+08	5.39851e+08	3.17745e+08	3.99289e+08	3.27915e+08	4.38886e+08	3.46438e+08	4.62767e+08	4.61644e+08	4.43143e+08	4.33267e+08	4.24266e+08	4.29252e+08	4.26047e+08	4.18546e+08
AcCa(16:1)	AcCa	M+H	398.326	2.82142	C23 H44 O4 N1	6.90408e+06	1.22511e+06	5.85001e+06	2.18474e+06	9.44463e+06	2.53526e+06	5.0291e+06	2.35162e+06	827332	1.32818e+06	3.32038e+06	1.88285e+06	3.83939e+06	3.90748e+06	3.55189e+06	3.24022e+06	3.54105e+06	2.95905e+06	3.35491e+06	3.1532e+06
AcCa(17:0)	AcCa	M+H	414.358	3.77616	C24 H48 O4 N1	4.07462e+06	1.32273e+06	5.99449e+06	1.88731e+06	9.33704e+06	2.52521e+06	2.237e+06	3.45817e+06	1.54636e+06	628708	1.54723e+06	965682	3.19684e+06	2.93788e+06	3.00552e+06	2.60524e+06	2.74346e+06	2.82323e+06	2.59869e+06	2.44295e+06
AcCa(17:1)	AcCa	M+H	412.342	2.73395	C24 H46 O4 N1	1.89332e+07	5.68128e+06	1.49241e+07	4.87665e+06	1.30433e+07	1.42237e+07	1.51431e+07	8.09945e+06	9.60912e+06	1.10389e+07	7.90544e+06	7.27581e+06	1.17778e+07	1.15474e+07	1.08061e+07	9.22787e+06	9.68166e+06	1.00471e+07	1.06994e+07	1.01029e+07
AcCa(18:0)	AcCa	M+H	428.373	4.6924	C25 H50 O4 N1	1.2319e+08	3.28544e+07	1.10562e+08	6.45098e+07	2.64489e+08	7.7481e+07	9.20758e+07	8.5791e+07	1.30767e+08	9.53803e+07	8.27216e+07	8.35314e+07	1.16738e+08	1.23444e+08	1.04951e+08	1.0167e+08	1.01802e+08	9.51024e+07	9.40233e+07	9.73483e+07
AcCa(18:2)	AcCa	M+H	424.342	2.501	C25 H46 O4 N1	3.41007e+08	1.36486e+08	3.79358e+08	1.26184e+08	5.81946e+08	1.035e+08	1.25975e+08	1.23388e+08	8.12079e+07	9.34193e+07	8.56045e+07	7.42533e+07	1.76931e+08	1.82158e+08	1.88567e+08	1.80601e+08	1.64024e+08	1.83476e+08	1.74095e+08	1.66721e+08
AcCa(18:3)	AcCa	M+H	422.326	1.96321	C25 H44 O4 N1	1.03159e+08	1.28104e+07	6.24044e+07	2.17075e+07	1.01522e+08	2.70625e+07	3.33732e+07	2.98379e+07	1.74448e+07	1.47793e+07	1.68128e+07	1.20045e+07	4.19421e+07	3.9699e+07	3.78153e+07	3.97668e+07	3.72082e+07	3.66804e+07	3.40244e+07	3.69271e+07
AcCa(19:0)	AcCa	M+H	442.389	5.138	C26 H52 O4 N1	435879	0.161	6.74029e+06	4.83408e+06	6.88638e+06	754958	0	0	124852	466982	523245	250658	400347	280885	0.697	999669	331759	1.23907e+06	886108	980083
AcCa(20:0)	AcCa	M+H	456.405	6.673	C27 H54 O4 N1	1.22638e+07	1.94566e+06	1.86303e+07	1.25649e+07	1.39646e+07	9.21794e+06	7.34161e+06	7.08688e+06	2.17169e+07	1.57027e+07	9.32409e+06	1.08659e+07	1.24434e+07	1.16678e+07	1.15543e+07	1.19576e+07	1.13444e+07	1.21955e+07	1.15741e+07	1.10863e+07
AcCa(20:1)	AcCa	M+H	454.389	4.85699	C27 H52 O4 N1	1.06513e+07	2.04185e+06	5.26823e+06	3.59504e+06	8.55655e+06	5.53537e+06	8.52311e+06	3.89129e+06	2.13511e+07	1.26694e+07	1.33572e+07	1.37697e+07	1.02019e+07	9.15534e+06	9.6962e+06	9.79874e+06	9.27737e+06	8.79237e+06	8.93253e+06	8.32885e+06
AcCa(20:4)	AcCa	M+H	448.342	2.38879	C27 H46 O4 N1	6.6509e+07	6.64373e+07	7.2171e+07	5.02673e+07	1.39402e+08	2.71241e+07	4.23074e+07	5.30595e+07	6.27835e+07	5.85652e+07	5.80159e+07	5.04284e+07	6.02047e+07	6.45469e+07	6.33448e+07	68873346	5.58524e+07	6.26413e+07	6.5552e+07	5.99064e+07
AcCa(21:0)	AcCa	M+H	470.42	7.39343	C28 H56 O4 N1	1.83414e+06	994767	2.21804e+06	2.55295e+06	2.31362e+06	1.04312e+06	3.08553e+06	2.76925e+06	8.6104e+06	8.79598e+06	2.90467e+06	3.39407e+06	3.28559e+06	3.31377e+06	3.12824e+06	3.25775e+06	2.93719e+06	3.07285e+06	2.7541e+06	2.58086e+06
AcCa(21:1)	AcCa	M+H	468.405	5.31901	C28 H54 O4 N1	3.714e+06	237829	8.85069e+06	9.44307e+06	1.63889e+07	5.53731e+06	2.46887e+06	2.11841e+06	0.019	0	0.199	46153.1	5.10881e+06	4.57449e+06	3.70663e+06	3.39768e+06	3.63301e+06	4.02675e+06	4.59542e+06	3.28038e+06
AcCa(22:0)	AcCa	M+H	484.436	8.36608	C29 H58 O4 N1	1.13915e+07	1.42405e+07	2.86199e+07	1.61349e+07	4.28407e+06	1.10488e+07	3.68916e+07	3.35059e+07	2.5819e+07	2.27921e+07	4.33644e+06	8.36144e+06	1.87321e+07	1.74131e+07	1.75658e+07	1.7211e+07	1.61336e+07	1.7072e+07	1.76532e+07	1.6314e+07
AcCa(22:1)	AcCa	M+H	482.42	6.75704	C29 H56 O4 N1	2.11429e+07	1.01497e+07	1.65204e+07	1.84743e+07	1.07125e+07	1.77399e+07	5.12163e+07	1.90813e+07	1.09613e+08	1.12417e+08	1.86691e+07	6.2364e+07	3.86527e+07	3.8505e+07	3.73492e+07	3.82208e+07	3.50511e+07	3.61514e+07	3.41002e+07	3.55357e+07
AcCa(22:2)	AcCa	M+H	480.405	6.26215	C29 H54 O4 N1	2.07912e+06	128648	1.10424e+06	932051	191161	1.20033e+06	1.02829e+06	709655	1.57437e+06	4.3093e+06	223733	1.39958e+06	1.38825e+06	1.10782e+06	1.28444e+06	1.22317e+06	1.33934e+06	1.16271e+06	1.30698e+06	1.13417e+06
AcCa(22:5)	AcCa	M+H	474.358	2.831	C29 H48 O4 N1	1.70255e+06	855131	752032	418215	821380	0	504623	1.21899e+06	1.67025e+06	1.19477e+06	1.5914e+06	372269	608779	784466	984198	993968	899768	962409	825378	356777
AcCa(22:6)	AcCa	M+H	472.342	2.21449	C29 H46 O4 N1	5.20175e+07	2.93065e+07	4.94238e+07	2.11951e+07	7.87113e+07	3.54273e+07	3.43646e+07	2.14267e+07	2.16995e+07	1.47271e+07	7.22287e+06	6.56525e+06	2.87252e+07	2.79423e+07	3.02672e+07	2.90846e+07	2.58137e+07	2.51027e+07	2.98042e+07	2.809e+07
AcCa(24:0)	AcCa	M+H	512.467	9.93053	C31 H62 O4 N1	6.32124e+06	1.08666e+07	1.49438e+07	3.25999e+06	4.98219e+06	3.69663e+06	1.08823e+07	2.10651e+07	1.37297e+07	1.95896e+07	5.15567e+06	5.65189e+06	1.15224e+07	1.17177e+07	1.11806e+07	1.24794e+07	9.23016e+06	1.0361e+07	1.07627e+07	1.32814e+07
AcCa(24:1)	AcCa	M+H	510.452	8.39912	C31 H60 O4 N1	7.47714e+06	1.97059e+07	1.08863e+07	9.38919e+06	2.63811e+06	8.43039e+06	3.16876e+07	2.81695e+07	2.56196e+07	2.70611e+07	4.65186e+06	8.58438e+06	1.5353e+07	1.36818e+07	1.56918e+07	1.47591e+07	1.43418e+07	1.54083e+07	1.42572e+07	1.32344e+07
AcHexChE(20:0)	AcHexChE	M+NH4	860.734	19.3882	C53 H98 O7 N1	2.16008e+07	5.8986e+06	3.42448e+06	6.47783e+06	2.84073e+07	1.71219e+07	1.25034e+07	5.41037e+06	2.9209e+07	3.52428e+07	3.85511e+07	5.06224e+07	3.43561e+07	4.41586e+07	3.38319e+07	3.61874e+07	4.03441e+07	3.80909e+07	3.62486e+07	3.31073e+07
AcHexChE(37:0)	AcHexChE	M+H	1081.97	22.942	C70 H129 O7	2.38395e+07	1.67884e+07	2.98151e+07	1.74774e+07	2.18179e+07	3.51099e+07	2.18274e+07	3.41126e+07	2.86301e+07	4.44546e+07	1.68042e+07	1.74532e+07	2.76916e+07	2.37557e+07	2.41857e+07	2.3371e+07	2.37552e+07	2.50433e+07	2.08021e+07	2.14442e+07
AcHexChE(38:0)	AcHexChE	M+H	1095.99	22.622	C71 H131 O7	8.7894e+07	5.76432e+07	9.13909e+07	4.98844e+07	5.89066e+07	1.00036e+08	8.14356e+07	9.54787e+07	1.10539e+08	1.83147e+08	6.74511e+07	6.86784e+07	8.90831e+07	8.70957e+07	9.16741e+07	8.76641e+07	9.40091e+07	8.58218e+07	8.27281e+07	7.8882e+07
AcHexCmE(38:2)	AcHexCmE	M+NH4	1123	22.8339	C72 H132 O7 N1	1.96507e+07	1.18759e+07	1.60876e+07	9.73186e+06	1.58731e+07	1.84041e+07	1.59335e+07	1.61156e+07	2.64607e+07	3.28386e+07	1.83434e+07	1.41653e+07	1.59097e+07	1.82318e+07	1.81118e+07	1.79848e+07	1.88926e+07	1.71089e+07	1.65886e+07	1.349e+07
AcHexCmE(38:4)	AcHexCmE	M+NH4	1118.97	22.354	C72 H128 O7 N1	8.18914e+06	4.40399e+06	6.55149e+06	4.13692e+06	8.46822e+06	1.38183e+07	6.71143e+06	8.28359e+06	6.6393e+06	1.80994e+07	8.3264e+06	8.12257e+06	8.26585e+06	8.4447e+06	8.68963e+06	9.31319e+06	8.06257e+06	8.2417e+06	8.83312e+06	7.12974e+06
AcHexSiE(16:1)	AcHexSiE	M+H	813.66	18.5113	C51 H89 O7	6.01223e+09	3.54385e+09	6.57918e+09	5.21735e+09	5.98559e+09	6.48083e+09	6.01385e+09	6.74316e+09	5.30796e+09	5.84411e+09	5.38514e+09	5.41718e+09	5.79326e+09	5.61286e+09	5.86601e+09	5.87229e+09	5.81693e+09	5.07187e+09	5.10521e+09	5.36454e+09
AcHexSiE(18:1)	AcHexSiE	M+NH4	858.718	18.8347	C53 H96 O7 N1	3.811e+07	1.29844e+07	2.64402e+07	2.92393e+07	5.05626e+07	3.59228e+07	2.21237e+07	2.60696e+07	3.22626e+07	1.95405e+07	2.70826e+07	3.29123e+07	3.06501e+07	2.90154e+07	3.07097e+07	2.69623e+07	2.75973e+07	2.54885e+07	3.09976e+07	2.85985e+07
AcHexStE(18:0)	AcHexStE	M+NH4	858.718	18.862	C53 H96 O7 N1	2.88539e+07	1.29668e+07	2.91787e+07	3.08877e+07	5.35498e+07	3.58754e+07	2.20929e+07	2.61153e+07	3.92693e+07	1.95711e+07	2.73699e+07	3.28823e+07	3.0645e+07	2.7272e+07	3.53377e+07	2.79261e+07	2.77857e+07	2.55779e+07	3.54218e+07	2.8794e+07
AcHexStE(20:0)	AcHexStE	M+NH4	886.749	18.35	C55 H100 O7 N1	2.31583e+08	6.21437e+06	5.30404e+07	3.30227e+07	1.47457e+08	1.16593e+08	4.43717e+07	2.82398e+07	1.6825e+08	1.33097e+08	1.38445e+08	4.21453e+08	1.46382e+08	1.57975e+08	9.58706e+07	1.32063e+08	1.07393e+08	1.13493e+08	1.03616e+08	9.48783e+07
AcHexStE(23:1)	AcHexStE	M+NH4	926.781	19.051	C58 H104 O7 N1	3.95238e+06	380911	1.18022e+06	0	2.44025e+06	3.02623e+06	3.06021e+06	1.86743e+06	5.92233e+06	4.69673e+06	1.39209e+07	1.35032e+07	4.27653e+06	4.7177e+06	6.11367e+06	4.58928e+06	5.02845e+06	4.63419e+06	1.94389e+06	3.74302e+06
AcHexStE(25:5)	AcHexStE	M+H	929.723	19.419	C60 H97 O7	1.95065e+07	2.78005e+06	1.32241e+07	8.56972e+06	1.36793e+07	9.43425e+06	4.84387e+06	0	0	0	0	0	630483	322130	1.05664e+06	0	2.70422e+06	757324	1.89345e+06	8.1727e+06
AcHexStE(33:0)	AcHexStE	M+NH4	1068.95	22.6665	C68 H126 O7 N1	1.96526e+08	1.01011e+08	2.27491e+08	1.25212e+08	1.43444e+08	2.48538e+08	1.82359e+08	2.09408e+08	2.7293e+08	4.35891e+08	1.88929e+08	1.75738e+08	2.27384e+08	2.15343e+08	2.19515e+08	1.88836e+08	2.00078e+08	2.07301e+08	1.81311e+08	1.89498e+08
AcHexStE(38:0)	AcHexStE	M+H	1122	22.87	C73 H133 O7	9.3617e+06	4.37762e+06	7.17364e+06	3.42526e+06	3.9674e+06	1.10894e+07	7.07053e+06	8.92434e+06	1.14241e+07	1.84914e+07	6.86673e+06	7.78911e+06	9.25659e+06	9.33418e+06	1.16625e+07	9.36329e+06	9.67563e+06	9.91308e+06	6.94992e+06	6.34129e+06
AcHexZyE(24:1)	AcHexZyE	M+NH4	912.765	19.6739	C57 H102 O7 N1	3.48102e+07	7.16519e+06	4.46625e+06	7.20144e+06	1.24878e+07	2.91118e+07	1.74044e+07	5.24487e+06	6.40962e+07	3.30842e+07	7.40839e+07	6.73671e+07	5.22226e+07	3.42893e+07	3.03824e+07	2.63215e+07	2.39282e+07	3.17939e+07	3.07574e+07	5.3783e+07
BiotinylPE(11:3_11:3)	BiotinylPE	M+Na	788.332	11.985	C37 H56 O10 N3 S1 P1 Na1	5.81444e+07	4.59834e+07	5.33693e+07	6.78905e+07	3.62327e+07	6.43767e+07	5.65589e+07	5.27655e+07	0	0	0	0	2.18718e+07	4.43982e+07	4.67621e+07	3.75049e+07	3.63598e+07	4.06835e+07	3.7977e+07	3.4626e+07
BiotinylPE(29:0)	BiotinylPE	M+H	876.553	11.4401	C44 H83 O10 N3 S1 P1	1.54838e+08	3.42092e+08	1.88382e+08	1.70859e+08	1.00243e+08	2.25092e+08	1.80241e+08	2.84098e+08	1.58482e+08	2.31144e+08	2.42634e+08	1.86943e+08	2.46239e+08	2.79207e+08	2.60616e+08	2.34401e+08	2.32709e+08	2.55961e+08	2.50967e+08	2.46186e+08
BiotinylPE(29:1)	BiotinylPE	M+H	874.537	10.449	C44 H81 O10 N3 S1 P1	0	5.90653e+06	276343	620177	315597	4.28791e+06	0	299918	3.72807e+06	3.66957e+06	5.5889e+06	2.25776e+06	2.86515e+06	3.24991e+06	1.31209e+06	2.21821e+06	647825	4.4993e+06	1.35104e+06	6.85661e+06
BiotinylPE(29:5)	BiotinylPE	M+Na	888.457	20.626	C44 H72 O10 N3 S1 P1 Na1	5.81773e+07	8.52508e+06	8.98728e+06	2.94417e+07	1.60279e+07	1.03806e+07	1.26169e+07	0	0	194260	983881	6.57309e+06	0	0	1.02201e+06	252898	2.11456e+06	0	3.03266e+06	2.84617e+06
BiotinylPE(11:4_18:2)	BiotinylPE	M+Na	886.441	20.245	C44 H70 O10 N3 S1 P1 Na1	7.14206e+07	3.68498e+07	3.81843e+07	3.16981e+07	7.70845e+07	5.33508e+07	3.00082e+07	0	1.01776e+07	7.42174e+06	7.18665e+06	1.56362e+07	0	0	1.62805e+07	2.22318e+07	2.27882e+07	2.48706e+07	1.58039e+07	3.81899e+07
BiotinylPE(11:4_18:3)	BiotinylPE	M+Na	884.426	19.7713	C44 H68 O10 N3 S1 P1 Na1	3.58599e+07	4.57406e+06	1.48028e+07	2.07873e+07	4.31159e+06	7.53055e+06	1.81192e+07	0	1.05951e+06	4.9968e+06	3.40519e+07	1.08825e+07	0	2.2027e+06	1.37819e+07	2.45422e+07	2.16791e+07	2.38363e+07	1.47384e+07	2.25562e+07
BiotinylPE(30:0)	BiotinylPE	M+H	890.569	20.9693	C45 H85 O10 N3 S1 P1	5.66678e+07	2.3171e+07	1.85363e+07	3.83922e+07	2.48479e+07	5.98121e+07	3.92849e+07	0	4.4033e+06	1.34793e+07	2.22476e+07	4.21197e+07	0	3.73487e+06	4.15337e+06	2.88339e+07	2.34328e+07	2.23361e+07	7.19682e+06	1.35464e+07
BiotinylPE(30:2)	BiotinylPE	M+H	886.537	20.2688	C45 H81 O10 N3 S1 P1	3.49213e+06	879721	4.68255e+06	6.13221e+06	6.71311e+06	7.24429e+06	2.42391e+06	3.81778e+06	2.90719e+07	1.44027e+07	2.51098e+07	2.5149e+07	0	1.76422e+07	1.29261e+07	3.32083e+07	2.17762e+07	3.27286e+07	2.88754e+07	2.96147e+07
BiotinylPE(31:0)	BiotinylPE	M+Na	926.566	12.2649	C46 H86 O10 N3 S1 P1 Na1	3.6247e+08	5.07454e+08	4.51522e+08	2.21019e+08	5.52337e+07	4.30944e+08	4.15909e+08	5.2152e+08	6.58604e+08	7.78695e+08	3.85452e+08	6.82704e+08	4.32864e+08	4.82781e+08	4.28548e+08	4.06397e+08	4.06863e+08	4.26954e+08	4.44393e+08	4.36597e+08
BiotinylPE(31:1)	BiotinylPE	M+H	902.569	11.5181	C46 H85 O10 N3 S1 P1	4.13655e+07	1.182e+08	4.19511e+07	6.64008e+07	3.83836e+07	6.90809e+07	7.62196e+07	7.27894e+07	5.82196e+07	8.88636e+07	1.2602e+08	1.18524e+08	9.36545e+07	9.61827e+07	1.00238e+08	9.00856e+07	9.76694e+07	9.29384e+07	1.04353e+08	9.68637e+07
BiotinylPE(33:0)	BiotinylPE	M+Na	954.598	13.6549	C48 H90 O10 N3 S1 P1 Na1	2.86969e+08	3.27227e+08	3.26646e+08	2.10667e+08	5.78871e+07	3.11805e+08	3.3424e+08	3.33723e+08	3.71801e+08	4.68907e+08	2.28493e+08	4.00899e+08	3.15518e+08	3.43588e+08	3.08845e+08	3.16741e+08	3.10101e+08	3.11581e+08	3.19077e+08	3.19528e+08
BiotinylPE(33:1)	BiotinylPE	M+H	930.6	14.134	C48 H89 O10 N3 S1 P1	1.75792e+08	2.97555e+08	2.87426e+08	1.82057e+08	2.4754e+07	2.58012e+08	2.98432e+08	3.55934e+08	2.68019e+08	3.82118e+08	1.97911e+08	3.6513e+08	2.60358e+08	2.65785e+08	2.5506e+08	2.74653e+08	2.62921e+08	2.60162e+08	2.78714e+08	2.67016e+08
BiotinylPE(33:2)	BiotinylPE	M+Na	950.566	11.1432	C48 H86 O10 N3 S1 P1 Na1	1.74736e+07	2.15466e+07	1.69882e+07	1.31021e+07	0	2.4336e+07	4.0159e+07	3.5113e+07	6.15851e+07	1.07655e+08	3.28518e+07	6.13389e+07	3.33311e+07	3.24433e+07	3.11639e+07	3.77335e+07	3.52445e+07	3.22416e+07	3.12827e+07	2.80844e+07
BiotinylPE(35:0)	BiotinylPE	M+Na	982.629	14.9178	C50 H94 O10 N3 S1 P1 Na1	6.91844e+06	1.46362e+07	1.33525e+07	6.13316e+06	831073	1.24001e+07	1.46089e+07	2.12581e+07	7.75971e+06	1.03828e+07	5.40002e+06	5.76972e+06	8.59848e+06	1.25061e+07	9.54428e+06	8.93283e+06	7.96679e+06	8.90252e+06	8.236e+06	6.64818e+06
BiotinylPE(35:1)	BiotinylPE	M+H	958.631	14.9664	C50 H93 O10 N3 S1 P1	5.88227e+06	1.31701e+07	1.01982e+07	5.06955e+06	484325	1.00291e+07	1.21546e+07	1.17173e+07	1.95126e+07	2.36689e+07	1.01359e+07	2.07691e+07	1.13654e+07	1.48888e+07	1.08722e+07	9.52327e+06	1.23637e+07	1.21321e+07	1.20915e+07	1.2596e+07
BisMeLPA(16:0)	BisMeLPA	M+H	439.282	3.43327	C21 H44 O7 N0 P1	4.61559e+06	0	808205	7.39914e+06	3.59424e+07	1.31899e+07	1.11747e+07	886510	1.02369e+07	4.03517e+07	869547	1.60698e+07	1.32229e+07	1.52597e+07	1.62616e+07	1.38132e+07	1.37448e+07	1.23676e+07	9.33446e+06	1.0319e+07
BisMeLPA(16:2e)	BisMeLPA	M+H	421.271	3.43061	C21 H42 O6 N0 P1	8.06554e+06	709488	2.8486e+06	1.24522e+07	6.0622e+07	2.13874e+07	2.33058e+07	1.75395e+06	1.8322e+07	8.07657e+07	2.9076e+06	2.40187e+07	2.6338e+07	2.33902e+07	2.28999e+07	2.11989e+07	2.63472e+07	2.32506e+07	1.94167e+07	2.29933e+07
BisMeLPA(18:0)	BisMeLPA	M+H	467.313	5.12137	C23 H48 O7 N0 P1	5.12596e+06	0	2.22838e+06	9.1447e+06	4.5838e+07	1.40196e+07	1.38114e+07	1.60241e+06	1.19688e+07	5.31355e+07	2.75601e+06	2.46535e+07	1.72739e+07	1.79697e+07	1.53106e+07	1.47248e+07	1.38415e+07	1.56459e+07	1.4653e+07	1.23818e+07
BisMeLPA(18:1)	BisMeLPA	M+H	465.298	3.655	C23 H46 O7 N0 P1	1.28393e+06	128924	226711	3.08153e+06	1.26e+07	6.05607e+06	9.76685e+06	577082	9.83254e+06	3.48335e+07	1.61335e+06	1.4418e+07	8.43378e+06	7.87458e+06	1.02363e+07	6.77076e+06	7.36395e+06	7.06588e+06	8.79845e+06	8.19776e+06
BisMeLPA(18:2)	BisMeLPA	M+H	463.282	2.70399	C23 H44 O7 N0 P1	0	0	0	1.13985e+06	1.07767e+07	3.69037e+06	2.91835e+06	0	1.19028e+06	1.59102e+07	0	1.41941e+06	2.76506e+06	2.49929e+06	2.5927e+06	2.67848e+06	2.4491e+06	3.59627e+06	2.31363e+06	2.42513e+06
BisMeLPA(18:2e)	BisMeLPA	M+H	449.303	5.12259	C23 H46 O6 N0 P1	8.24725e+06	144808	2.69486e+06	1.24347e+07	6.43127e+07	1.81323e+07	2.0575e+07	1.25683e+06	1.69896e+07	7.41483e+07	4.90433e+06	2.97128e+07	2.34555e+07	2.35365e+07	2.02619e+07	1.83563e+07	1.80598e+07	2.24003e+07	2.07139e+07	1.91007e+07
BisMeLPA(18:3e)	BisMeLPA	M+H	447.287	3.63561	C23 H44 O6 N0 P1	968344	0	81427.4	2.02838e+06	8.58673e+06	4.96576e+06	7.52719e+06	0	4.89203e+06	2.62292e+07	1.21014e+06	8.91426e+06	6.84748e+06	6.37477e+06	5.78144e+06	5.39528e+06	5.85979e+06	5.99647e+06	6.32951e+06	4.97828e+06
BisMeLPA(20:2e)	BisMeLPA	M+H	477.334	7.153	C25 H50 O6 N0 P1	0	0	0	0	788485	0	274179	0	559830	3.54989e+06	0	181556	0	0	189808	175270	148286	282349	171004	18926
BisMeLPA(20:4)	BisMeLPA	M+H	487.282	2.579	C25 H44 O7 N0 P1	0	0	0	0	0	0	0	0	0	3.80228e+06	0	0	0	832470	0	0	0	0	0	0
BisMePA(4:0_10:2)	BisMePA	M+NH4	438.225	1.219	C19 H37 O8 N1 P1	4.03062e+06	4.82504e+06	1.36462e+07	5.64288e+06	5.25431e+06	1.37423e+06	5.9151e+06	4.74242e+06	4.93682e+06	5.21378e+06	6.14334e+06	6.38711e+06	1.18818e+07	4.46846e+06	2.97717e+06	3.9786e+06	3.87322e+06	3.62475e+06	5.9896e+06	5.17304e+06
BisMePA(10:1e_10:4)	BisMePA	M+NH4	502.293	2.6	C25 H45 O7 N1 P1	2.8096e+09	6.66863e+08	1.46344e+09	2.38891e+09	2.48823e+09	4.25952e+09	3.41228e+09	2.67095e+09	3.48643e+09	4.08981e+09	3.10681e+09	3.15908e+09	3.26474e+09	3.38038e+09	3.16502e+09	3.22721e+09	2.99061e+09	2.85327e+09	3.20721e+09	2.93471e+09
BisMePA(10:0e_18:0)	BisMePA	M+Na	629.452	13.8737	C33 H67 O7 N0 P1 Na1	1.72407e+07	0	0	3.08644e+06	1.71483e+07	8.3225e+06	5.97241e+06	398949	3.12959e+07	1.20814e+07	2.26337e+07	2.62553e+07	9.32262e+06	9.50957e+06	9.40287e+06	1.02902e+07	9.86244e+06	1.25832e+07	1.06339e+07	1.01515e+07
BisMePA(14:0e_16:0)	BisMePA	M+Na	657.483	15.2113	C35 H71 O7 N0 P1 Na1	1.1042e+08	5.01531e+07	6.48521e+07	9.50027e+07	1.30921e+08	8.9452e+07	8.72202e+07	6.27542e+07	1.01378e+08	8.27303e+07	1.09016e+08	9.21889e+07	9.13844e+07	9.45311e+07	1.01514e+08	9.60497e+07	9.99517e+07	1.02604e+08	1.10964e+08	1.04397e+08
BisMePA(12:0e_18:1)	BisMePA	M+Na	655.467	14.2111	C35 H69 O7 N0 P1 Na1	5.64049e+07	6.02101e+06	1.76634e+07	4.16724e+07	5.46087e+07	1.74127e+07	7.15017e+06	7.71059e+06	5.58139e+06	1.25814e+06	1.03852e+07	9.97711e+06	2.0826e+07	2.32321e+07	2.46721e+07	2.512e+07	2.4231e+07	2.77514e+07	2.58564e+07	3.16363e+07
BisMePA(12:1e_18:0)	BisMePA	M+Na	655.467	14.93	C35 H69 O7 N0 P1 Na1	2.89815e+07	3.83747e+07	1.29705e+07	2.18925e+07	2.71557e+07	2.19454e+07	2.56436e+07	1.23115e+07	3.53705e+07	3.12082e+07	5.22099e+07	5.38612e+07	3.06465e+07	2.69561e+07	2.83966e+07	2.67333e+07	2.76055e+07	3.26841e+07	2.85831e+07	3.47968e+07
BisMePA(20:3e_11:3)	BisMePA	M+NH4	654.449	9.091	C36 H65 O7 N1 P1	0	0	6.842	0	0	0	1.75798e+06	2.26835e+06	3.40389e+06	5.54966e+06	3.07925e+06	3.15096e+06	0	832933	0	673387	268204	7.219	644364	0
BisMePA(16:0_16:0)	BisMePA	M+NH4	694.538	13.844	C37 H77 O8 N1 P1	0	0	0	1.85105e+06	7.12415e+06	5.16941e+06	1.62744e+06	0	1.19757e+06	1.67832e+07	0	3.20087e+06	728089	2.07359e+06	1.68198e+06	1.74007e+06	2.97446e+06	1.32932e+06	1.39542e+06	2.1718e+06
BisMePA(14:0e_18:0)	BisMePA	M+Na	685.514	16.477	C37 H75 O7 N0 P1 Na1	4.77869e+07	1.95976e+07	2.47808e+07	3.13085e+07	4.34726e+07	3.7864e+07	3.51141e+07	3.32563e+07	6.36463e+07	4.31063e+07	5.04615e+07	4.9865e+07	3.84783e+07	3.60761e+07	3.91051e+07	3.86891e+07	3.43337e+07	4.0879e+07	3.82484e+07	3.91478e+07
BisMePA(16:0_16:1)	BisMePA	M+NH4	692.522	12.556	C37 H75 O8 N1 P1	0	0	0	0	0	0	0	0	0	5.30867e+06	0	698658	0	0	0	0	0	0	831956	0
BisMePA(14:0e_18:1)	BisMePA	M+Na	683.499	15.5935	C37 H73 O7 N0 P1 Na1	4.05922e+07	4.90927e+06	1.5312e+06	2.05002e+07	2.57466e+07	3.09758e+07	4.60497e+07	2.18383e+06	9.68553e+07	6.9106e+07	1.18599e+08	1.18606e+08	4.76623e+07	4.4041e+07	4.72851e+07	4.58754e+07	4.39539e+07	4.90632e+07	4.47652e+07	4.93936e+07
BisMePA(14:1e_18:0)	BisMePA	M+Na	683.499	15.9926	C37 H73 O7 N0 P1 Na1	7.59695e+07	3.83386e+07	7.26765e+07	8.83084e+07	1.17934e+08	6.99227e+07	1.85835e+08	6.62211e+07	1.3002e+08	1.38124e+08	8.29618e+07	7.00616e+07	8.6016e+07	7.85636e+07	6.95467e+07	8.05454e+07	8.36787e+07	8.76525e+07	8.76416e+07	8.03128e+07
BisMePA(14:0e_18:2)	BisMePA	M+Na	681.483	13.8846	C37 H71 O7 N0 P1 Na1	9.38905e+08	4.94741e+08	7.30048e+08	6.01882e+08	9.17359e+08	8.03504e+08	5.90839e+08	6.5376e+08	9.0066e+08	8.99388e+08	8.31306e+08	7.08965e+08	7.90137e+08	7.69434e+08	7.46774e+08	7.37801e+08	7.10092e+08	7.3579e+08	7.23738e+08	6.88669e+08
BisMePA(16:2e_16:0)	BisMePA	M+NH4	676.528	15.0711	C37 H75 O7 N1 P1	9.17205e+06	6.6986e+06	2.35243e+07	9.01633e+06	1.4172e+07	1.19657e+07	9.60941e+06	8.0571e+06	1.35075e+07	1.87233e+07	6.91816e+06	1.3729e+07	2.01945e+07	9.44458e+06	1.05696e+07	1.15418e+07	1.15576e+07	1.08616e+07	1.17832e+07	1.17166e+07
BisMePA(34:0)	BisMePA	M+Na	727.525	12.832	C39 H77 O8 N0 P1 Na1	0	0	0	0	0	0	652733	0	0	2.15771e+06	0	758426	0	0	0	0	0	687798	0	0
BisMePA(18:0_16:0)	BisMePA	M+NH4	722.569	15.141	C39 H81 O8 N1 P1	2.09996e+06	1.83242e+06	3.09576e+06	3.88728e+06	6.39023e+06	4.3533e+06	2.90328e+06	4.28222e+06	3.3107e+06	8.72638e+06	1.88977e+06	1.90404e+06	2.65758e+06	4.8275e+06	4.44892e+06	3.83119e+06	4.36222e+06	5.76162e+06	5.88848e+06	3.07912e+06
BisMePA(16:0_18:1)	BisMePA	M+Na	725.509	12.554	C39 H75 O8 N0 P1 Na1	398623	511500	0	1.24876e+06	1.51764e+07	1.83056e+06	3.41203e+06	70395.4	3.38098e+06	1.92812e+07	1.63126e+06	9.19611e+06	3.97711e+06	1.28366e+06	2.63754e+06	5.1793e+06	982529	3.16477e+06	3.88264e+06	3.41005e+06
BisMePA(16:0_18:2)	BisMePA	M+NH4	718.538	12.8198	C39 H77 O8 N1 P1	4.11997e+07	2.32432e+07	2.84785e+07	8.59399e+07	2.57255e+08	1.12465e+08	7.68001e+07	1.87689e+07	4.77345e+07	1.94626e+08	1.23177e+07	7.63641e+07	8.28586e+07	7.94454e+07	8.21246e+07	8.06117e+07	8.30318e+07	8.53951e+07	7.86119e+07	7.94593e+07
BisMePA(18:2e_16:0)	BisMePA	M+NH4	704.559	16.338	C39 H79 O7 N1 P1	1.48058e+07	6.5067e+06	1.00653e+07	1.30117e+07	2.18643e+07	1.79571e+07	1.06925e+07	1.28254e+07	1.41401e+07	1.76441e+07	5.78671e+06	3.80601e+06	1.3636e+07	1.63255e+07	1.51032e+07	1.47799e+07	1.41799e+07	1.55031e+07	1.58765e+07	1.50011e+07
BisMePA(16:1_18:2)	BisMePA	M+NH4	716.522	11.504	C39 H75 O8 N1 P1	1.21838e+06	670167	1.12073e+06	3.55483e+06	2.39648e+07	1.71058e+07	1.04242e+07	0	9.17396e+06	3.54153e+07	1.58733e+06	1.07322e+07	5.63571e+06	9.15992e+06	3.04229e+06	6.13487e+06	5.00835e+06	4.57657e+06	7.12776e+06	6.00696e+06
BisMePA(14:0_20:5)	BisMePA	M+NH4	712.491	11.5083	C39 H71 O8 N1 P1	2.0273e+07	2.37105e+07	1.21316e+07	8.50425e+06	2.21795e+07	1.41243e+07	1.39572e+07	1.37815e+07	3.68965e+07	1.79044e+07	1.64558e+07	1.67139e+07	1.57318e+07	2.02497e+07	2.2542e+07	2.02224e+07	2.00045e+07	1.74419e+07	1.90595e+07	1.90694e+07
BisMePA(29:0_6:0)	BisMePA	M+NH4	736.585	15.113	C40 H83 O8 N1 P1	653716	64435.6	409255	417500	5.20317e+06	1.04517e+06	2.68525e+06	810580	1.26687e+06	2.03777e+06	3.86448e+06	7.59917e+06	2.00189e+06	1.34758e+06	487940	824119	824516	1.2879e+06	1.84207e+06	1.01441e+06
BisMePA(17:0_18:1)	BisMePA	M+Na	739.525	12.4566	C40 H77 O8 N0 P1 Na1	6.39534e+06	2.07954e+06	797830	4.42582e+06	3.87662e+06	7.4085e+06	1.01217e+07	2.56065e+06	1.46502e+07	1.32593e+07	6.19797e+06	1.01296e+07	5.05497e+06	5.79234e+06	5.8722e+06	6.82392e+06	6.47545e+06	4.88202e+06	4.96812e+06	3.38488e+06
BisMePA(15:0_20:5)	BisMePA	M+NH4	726.507	12.3089	C40 H73 O8 N1 P1	2.94575e+07	3.54188e+07	3.94692e+07	2.45521e+07	3.32441e+07	3.21056e+07	2.38622e+07	4.3685e+07	2.33001e+07	2.16006e+07	1.09864e+07	1.03014e+07	2.85479e+07	2.84226e+07	2.7532e+07	2.36443e+07	2.87746e+07	2.9259e+07	2.52598e+07	2.44608e+07
BisMePA(18:0_18:2)	BisMePA	M+NH4	746.569	14.1982	C41 H81 O8 N1 P1	2.48114e+07	1.23525e+07	2.55654e+07	4.41243e+07	1.26682e+08	6.38152e+07	4.43055e+07	1.51643e+07	3.23695e+07	8.95294e+07	1.21819e+07	4.20323e+07	4.87983e+07	5.28821e+07	5.05061e+07	5.12685e+07	5.14746e+07	5.05837e+07	4.69694e+07	4.28707e+07
BisMePA(16:0_20:3)	BisMePA	M+NH4	744.554	13.17	C41 H79 O8 N1 P1	1.37539e+08	7.08476e+07	1.3715e+08	8.22059e+07	1.71948e+08	8.60612e+07	7.04889e+07	9.6564e+07	6.55371e+07	8.90456e+07	3.68594e+07	5.30064e+07	8.73139e+07	8.78228e+07	8.14211e+07	8.08593e+07	9.17928e+07	9.33719e+07	9.13289e+07	8.61773e+07
BisMePA(16:0_20:4)	BisMePA	M+NH4	742.538	12.5406	C41 H77 O8 N1 P1	3.48812e+07	2.14926e+07	1.1294e+07	5.49695e+07	1.20645e+08	6.76145e+07	6.53e+07	2.35272e+07	6.24148e+07	2.06026e+08	3.76879e+07	1.18083e+08	6.10692e+07	6.38753e+07	6.32995e+07	6.25091e+07	5.81276e+07	6.08682e+07	6.12245e+07	6.55925e+07
BisMePA(18:2_18:2)	BisMePA	M+NH4	742.538	13.3963	C41 H77 O8 N1 P1	4.29306e+09	3.85159e+09	4.11648e+09	3.45135e+09	4.86703e+09	4.74729e+09	3.71611e+09	4.1815e+09	4.12161e+09	3.77657e+09	3.19421e+09	3.02512e+09	4.37448e+09	3.96421e+09	4.19631e+09	4.02321e+09	3.99106e+09	4.04596e+09	4.10421e+09	3.95402e+09
BisMePA(18:3e_18:1)	BisMePA	M+NH4	728.559	15.1586	C41 H79 O7 N1 P1	5.22797e+07	4.61516e+07	4.70887e+07	4.02517e+07	5.75846e+07	7.0963e+07	5.15726e+07	5.07179e+07	7.66876e+07	7.79106e+07	6.02387e+07	7.42246e+07	5.83645e+07	5.36613e+07	5.32761e+07	5.20979e+07	5.77519e+07	5.60022e+07	5.46846e+07	5.31677e+07
BisMePA(16:2e_20:3)	BisMePA	M+NH4	726.543	14.3291	C41 H77 O7 N1 P1	1.69132e+07	1.61646e+07	1.53832e+07	1.53068e+07	1.38036e+07	3.13509e+07	2.96254e+07	1.20351e+07	2.52305e+07	3.28512e+07	2.53733e+07	2.09521e+07	2.10844e+07	2.3559e+07	1.49481e+07	1.8171e+07	2.28153e+07	1.81894e+07	2.19318e+07	1.91917e+07
BisMePA(18:3_18:3)	BisMePA	M+NH4	738.507	11.364	C41 H73 O8 N1 P1	9.94561e+07	7.83128e+07	1.14159e+08	6.87553e+07	1.17823e+08	9.73752e+07	5.50126e+07	1.26874e+08	3.22903e+07	4.14478e+07	1.6931e+07	1.68931e+07	7.04586e+07	8.42229e+07	7.13818e+07	7.29861e+07	5.98706e+07	6.3143e+07	7.8132e+07	6.96459e+07
BisMePA(16:1_20:5)	BisMePA	M+NH4	738.507	11.6512	C41 H73 O8 N1 P1	1.13699e+09	1.30174e+09	7.73696e+08	8.48605e+08	7.07167e+08	2.00133e+09	1.62087e+09	1.46225e+09	2.49793e+09	2.15274e+09	1.88241e+09	1.90644e+09	1.4802e+09	1.49222e+09	1.42501e+09	1.47171e+09	1.43404e+09	1.40337e+09	1.41005e+09	1.42677e+09
BisMePA(16:2e_20:4)	BisMePA	M+NH4	724.528	13.6916	C41 H75 O7 N1 P1	1.52538e+09	1.0725e+09	1.59757e+09	1.46449e+09	1.70056e+09	1.86388e+09	1.38971e+09	1.56187e+09	1.43986e+09	1.37802e+09	1.28562e+09	1.13463e+09	1.48278e+09	1.50867e+09	1.46145e+09	1.48871e+09	1.3804e+09	1.39649e+09	1.37962e+09	1.33901e+09
BisMePA(18:4_18:3)	BisMePA	M+NH4	736.491	8.10427	C41 H71 O8 N1 P1	6.51527e+07	3.11838e+07	7.24599e+07	4.78434e+07	4.84422e+07	7.98225e+07	4.48543e+07	7.18084e+07	50263.6	61313	50764.5	0	4.32085e+07	4.42823e+07	3.62289e+07	4.00586e+07	3.83034e+07	3.63962e+07	3.54448e+07	3.82762e+07
BisMePA(17:0_20:5)	BisMePA	M+NH4	754.538	13.7204	C42 H77 O8 N1 P1	8.80339e+08	8.56846e+08	1.15304e+09	9.14067e+08	1.22179e+09	9.23768e+08	5.68083e+08	1.36662e+09	4.96328e+08	6.15436e+08	4.65769e+08	4.07688e+08	8.89053e+08	9.25749e+08	8.50005e+08	8.44153e+08	8.32206e+08	8.22223e+08	8.4999e+08	7.83081e+08
BisMePA(17:1_20:5)	BisMePA	M+NH4	752.522	12.4105	C42 H75 O8 N1 P1	1.16807e+08	1.76435e+08	1.30172e+08	1.19596e+08	8.90234e+07	2.14088e+08	1.64027e+08	2.39686e+08	1.53536e+08	1.80224e+08	1.67349e+08	1.37487e+08	1.6426e+08	1.65419e+08	1.55778e+08	1.55745e+08	1.52949e+08	1.54308e+08	1.52072e+08	1.39569e+08
BisMePA(20:2e_18:2)	BisMePA	M+NH4	756.59	16.5785	C43 H83 O7 N1 P1	3.47114e+07	2.65179e+07	3.67391e+07	2.8208e+07	3.26459e+07	3.22342e+07	2.37181e+07	3.63638e+07	2.07653e+07	2.17281e+07	1.35874e+07	1.16109e+07	3.00434e+07	3.07526e+07	3.11532e+07	2.93939e+07	2.97434e+07	3.13453e+07	2.67231e+07	2.64852e+07
BisMePA(16:0_22:5)	BisMePA	M+NH4	768.554	12.844	C43 H79 O8 N1 P1	1.37292e+08	1.73711e+08	4.50943e+06	9.33361e+07	1.45214e+08	1.35861e+08	1.76442e+08	9.34597e+07	2.30388e+08	1.70701e+08	2.95077e+08	3.08527e+08	5.61712e+06	1.21236e+08	1.48244e+08	1.17159e+08	1.28374e+08	1.01517e+08	1.63745e+08	1.83294e+08
BisMePA(18:0_20:5)	BisMePA	M+NH4	768.554	14.4825	C43 H79 O8 N1 P1	1.90308e+10	1.52607e+10	2.06958e+10	1.88714e+10	2.07949e+10	2.08856e+10	1.77398e+10	2.03408e+10	1.64268e+10	1.84835e+10	1.67331e+10	1.71574e+10	1.8995e+10	1.92839e+10	1.85183e+10	1.88929e+10	1.84286e+10	1.82882e+10	1.85052e+10	1.8248e+10
BisMePA(18:2e_20:3)	BisMePA	M+NH4	754.575	15.606	C43 H81 O7 N1 P1	5.09939e+07	4.17401e+07	5.04362e+07	4.99142e+07	5.06617e+07	7.96593e+07	6.2933e+07	5.78493e+07	8.19303e+07	8.37288e+07	6.80252e+07	7.02392e+07	6.26651e+07	6.47066e+07	6.24673e+07	5.94767e+07	6.07504e+07	6.18751e+07	5.63008e+07	5.90677e+07
BisMePA(18:1_20:5)	BisMePA	M+NH4	766.538	13.1357	C43 H77 O8 N1 P1	5.54525e+09	6.13914e+09	5.79052e+09	5.63493e+09	4.99776e+09	7.17746e+09	7.32876e+09	6.81732e+09	8.16517e+09	7.76508e+09	8.4116e+09	8.21585e+09	7.04967e+09	6.90179e+09	6.78875e+09	6.66841e+09	6.88777e+09	6.89219e+09	6.73261e+09	6.57729e+09
BisMePA(18:3e_20:3)	BisMePA	M+NH4	752.559	14.378	C43 H79 O7 N1 P1	3.50642e+06	1.65657e+06	5.51516e+06	5.53197e+06	3.47606e+06	1.02209e+07	3.36235e+07	1.04686e+07	6.46039e+06	4.95448e+06	5.23757e+07	2.78383e+06	2.82424e+07	6.57147e+06	4.27205e+06	3.23076e+06	5.81742e+06	4.16824e+06	1.78905e+07	2.59753e+07
BisMePA(18:2e_20:4)	BisMePA	M+NH4	752.559	15.0499	C43 H79 O7 N1 P1	1.05046e+09	7.98392e+08	1.132e+09	1.02608e+09	1.15412e+09	1.10535e+09	7.94149e+08	1.11533e+09	7.85811e+08	8.35664e+08	7.78964e+08	6.4324e+08	9.50328e+08	9.61589e+08	9.62417e+08	9.23476e+08	9.2317e+08	9.43858e+08	9.43537e+08	8.82784e+08
BisMePA(20:5_18:2)	BisMePA	M+NH4	764.522	11.952	C43 H75 O8 N1 P1	1.50007e+09	1.05331e+09	1.49461e+09	1.381e+09	1.57295e+09	1.7308e+09	1.68022e+09	1.94533e+09	1.62953e+09	2.01151e+09	1.34629e+09	2.14388e+09	1.60147e+09	1.54749e+09	1.58129e+09	1.5488e+09	1.55615e+09	1.56779e+09	1.50525e+09	1.53226e+09
BisMePA(18:3_20:5)	BisMePA	M+NH4	762.507	10.901	C43 H73 O8 N1 P1	1.69179e+08	1.51284e+08	2.024e+08	1.28234e+08	1.39155e+08	2.74005e+08	1.97209e+08	2.71294e+08	1.42731e+08	1.7982e+08	1.02665e+08	8.41279e+07	1.93442e+08	1.88639e+08	1.86382e+08	1.75018e+08	1.91978e+08	1.56464e+08	1.76223e+08	1.58676e+08
BisMePA(38:8e)	BisMePA	M+NH4	748.528	12.823	C43 H75 O7 N1 P1	9.90321e+06	9.36812e+06	7.13031e+06	1.35193e+07	1.03727e+07	1.26799e+07	1.53167e+07	1.01935e+07	8.98931e+06	8.51573e+06	4.59469e+06	6.97957e+06	1.26674e+07	1.35655e+07	1.20096e+07	1.09492e+07	1.04325e+07	1.39987e+07	1.2633e+07	1.06487e+07
BisMePA(18:2_21:1)	BisMePA	M+Na	791.556	11.074	C44 H81 O8 N0 P1 Na1	5.45271e+07	5.00783e+07	5.17894e+07	3.75483e+07	3.65063e+07	5.4798e+07	5.13955e+07	6.63607e+07	6.0619e+07	6.40301e+07	3.34737e+07	3.16015e+07	5.10767e+07	4.72703e+07	4.31455e+07	4.59985e+07	4.59191e+07	4.5593e+07	4.1064e+07	4.31886e+07
BisMePA(19:0_20:5)	BisMePA	M+NH4	782.569	15.0781	C44 H81 O8 N1 P1	9.72097e+08	1.08612e+09	1.28741e+09	1.04935e+09	1.34989e+09	9.75583e+08	6.5706e+08	1.84187e+09	5.12503e+08	6.81494e+08	4.66149e+08	3.61353e+08	9.90529e+08	9.84594e+08	9.62639e+08	9.61857e+08	9.20136e+08	9.76728e+08	9.30483e+08	9.32724e+08
BisMePA(20:0_20:5)	BisMePA	M+NH4	796.585	15.497	C45 H83 O8 N1 P1	1.00395e+08	1.00241e+08	1.0841e+08	7.21318e+07	9.79087e+07	1.25575e+08	8.48785e+07	1.41273e+08	1.25127e+08	1.56042e+08	1.01649e+08	7.5101e+07	1.24634e+08	1.17003e+08	1.25578e+08	1.12458e+08	1.05989e+08	1.0484e+08	1.01543e+08	9.06616e+07
BisMePA(40:6e)	BisMePA	M+NH4	780.59	16.284	C45 H83 O7 N1 P1	2.65514e+08	1.32089e+08	2.35467e+08	2.29644e+08	2.49791e+08	2.80573e+08	1.5422e+08	2.31829e+08	1.24306e+08	1.86045e+08	1.2392e+08	1.16275e+08	2.24879e+08	2.12072e+08	2.08773e+08	2.06058e+08	2.16508e+08	1.99172e+08	2.07792e+08	1.96063e+08
BisMePA(18:3e_22:4)	BisMePA	M+NH4	778.575	15.0388	C45 H81 O7 N1 P1	2.18281e+08	1.62041e+08	2.25488e+08	1.93885e+08	2.39236e+08	2.21461e+08	1.81617e+08	2.1266e+08	1.65026e+08	2.00348e+08	1.3373e+08	1.40138e+08	1.89876e+08	1.95755e+08	1.92605e+08	1.92002e+08	1.815e+08	1.95364e+08	1.93065e+08	1.93221e+08
BisMePA(40:7e)	BisMePA	M+NH4	778.575	15.507	C45 H81 O7 N1 P1	2.46344e+07	2.30456e+07	2.33125e+07	2.03388e+07	2.12727e+07	2.68017e+07	2.00327e+07	2.3177e+07	3.04822e+07	3.97481e+07	3.17015e+07	2.26068e+07	2.69568e+07	2.73495e+07	2.5836e+07	2.71825e+07	2.37062e+07	2.43516e+07	2.17043e+07	2.54082e+07
BisMePA(18:2_22:6)	BisMePA	M+NH4	790.538	11.058	C45 H77 O8 N1 P1	5.67613e+07	1.05264e+08	5.88381e+07	4.46418e+07	4.8888e+07	6.05139e+07	9.2336e+07	5.18686e+07	1.08681e+08	1.47762e+08	2.83331e+07	3.54662e+07	4.0224e+07	5.60858e+07	3.25129e+07	9.49464e+07	1.07832e+08	4.07074e+07	4.05453e+07	4.31188e+07
BisMePA(20:4_20:4)	BisMePA	M+NH4	790.538	12.2968	C45 H77 O8 N1 P1	5.56029e+07	5.91894e+07	4.79405e+07	6.56379e+07	5.10828e+07	9.97028e+07	1.14547e+08	1.19132e+08	1.24632e+08	1.83122e+08	9.40485e+07	9.49459e+07	1.23942e+08	1.26671e+08	1.17553e+08	8.92498e+07	8.12601e+07	1.15717e+08	8.30821e+07	1.07953e+08
BisMePA(40:8e)	BisMePA	M+NH4	776.559	19.7779	C45 H79 O7 N1 P1	0	732691	0	1.08342e+06	0	0	3.30495e+06	3.18556e+06	0	5.4685e+06	0	0	0	0	0	0	0	0	1.25483e+06	1.41253e+06
BisMePA(18:3_22:6)	BisMePA	M+NH4	788.522	8.091	C45 H75 O8 N1 P1	1.27907e+08	6.50382e+07	1.05221e+08	7.85022e+07	7.30226e+07	1.34864e+08	6.28688e+07	1.08701e+08	1.51176e+06	1.98338e+06	701994	1.22448e+06	5.64834e+07	5.76875e+07	7.49007e+07	6.33674e+07	5.68907e+07	5.18125e+07	5.53558e+07	6.14718e+07
BisMePA(20:5_20:4)	BisMePA	M+NH4	788.522	11.7428	C45 H75 O8 N1 P1	1.70231e+08	1.14145e+08	1.51984e+08	3.1343e+08	1.86122e+08	1.86199e+08	2.97605e+08	2.85983e+08	3.55055e+08	3.1414e+08	3.54405e+08	3.36286e+08	3.40559e+08	3.53302e+08	1.99725e+08	1.88954e+08	1.65737e+08	3.22441e+08	3.39441e+08	1.84039e+08
BisMePA(40:9e)	BisMePA	M+NH4	774.543	13.3208	C45 H77 O7 N1 P1	1.56903e+08	1.2022e+08	1.655e+08	1.84125e+08	1.89696e+08	1.87772e+08	1.69751e+08	1.44174e+08	1.91968e+08	2.00288e+08	1.66261e+08	1.61633e+08	1.783e+08	1.65255e+08	1.6046e+08	1.56355e+08	1.60258e+08	1.62943e+08	1.65103e+08	1.69019e+08
BisMePA(26:0_16:0)	BisMePA	M+Na	839.65	19.683	C47 H93 O8 N0 P1 Na1	0	1.3111e+06	0	0	0	0	889872	0	3.77802e+07	2.21931e+07	2.90794e+07	3.25202e+07	9.50602e+06	1.24758e+07	1.01731e+07	1.29766e+07	9.76713e+06	1.07609e+07	8.50449e+06	9.58502e+06
BisMePA(26:1_16:0)	BisMePA	M+Na	837.634	19.2287	C47 H91 O8 N0 P1 Na1	5.56488e+06	920290	357603	1.53179e+06	3.23125e+06	1.05169e+06	2.45322e+06	1.721	2.96941e+07	8.48239e+06	1.81577e+07	2.02115e+07	6.60589e+06	6.33507e+06	7.38923e+06	5.61814e+06	7.31506e+06	7.55417e+06	7.57107e+06	7.01111e+06
BisMePA(20:4_22:6)	BisMePA	M+NH4	814.538	10.704	C47 H77 O8 N1 P1	1.12114e+07	1.54279e+07	1.70723e+07	8.13677e+06	9.5367e+06	1.92924e+07	1.14618e+07	6.18081e+06	1.02683e+07	2.23582e+07	9.93834e+06	2.25447e+07	1.06557e+07	3.38804e+06	1.45468e+07	1.55115e+07	1.34196e+07	2.41508e+06	8.54864e+06	1.7786e+06
BisMePA(42:11)	BisMePA	M+NH4	812.522	11.139	C47 H75 O8 N1 P1	8.19987e+08	2.9755e+08	4.32016e+08	6.64562e+08	1.08187e+09	9.08322e+08	1.07252e+09	8.654e+08	1.18264e+09	1.78077e+09	7.99583e+08	9.4116e+08	9.38775e+08	9.11565e+08	9.15228e+08	8.93044e+08	8.65985e+08	8.80062e+08	8.21411e+08	8.27471e+08
BisMePA(28:0_16:0)	BisMePA	M+Na	867.681	20.136	C49 H97 O8 N0 P1 Na1	8.34236e+06	2.70078e+07	9.05152e+06	1.06023e+07	3.48937e+06	8.08289e+06	2.37547e+07	1.02692e+07	2.67262e+07	2.14107e+07	2.05261e+07	1.01735e+07	1.20898e+07	1.34563e+07	1.62801e+07	1.90025e+07	1.37808e+07	1.14735e+07	1.83233e+07	1.49026e+07
BisMePA(28:1_16:0)	BisMePA	M+Na	865.666	19.7268	C49 H95 O8 N0 P1 Na1	6.80299e+06	1.37454e+07	5.8579e+06	4.54156e+06	2.76617e+06	1.92896e+06	1.73129e+07	5.54686e+06	3.91573e+07	3.85642e+07	3.89181e+07	3.57646e+07	1.29089e+07	1.3814e+07	1.3788e+07	1.49494e+07	1.82787e+07	1.78381e+07	1.86442e+07	2.2592e+07
BisMePA(22:6_22:6)	BisMePA	M+NH4	838.538	11.713	C49 H77 O8 N1 P1	9.2248e+06	1.26458e+06	4.49092e+06	4.97377e+06	8.06286e+06	6.57709e+06	9.85496e+06	4.83083e+06	2.70706e+07	3.64548e+07	1.81357e+07	1.17962e+07	1.11586e+07	9.40089e+06	1.05179e+07	1.05849e+07	9.68245e+06	9.14184e+06	1.0543e+07	1.0174e+07
BisMePA(26:1_18:1)	BisMePA	M+Na	863.65	19.266	C49 H93 O8 N0 P1 Na1	2.30904e+06	1.00613e+07	1.36529e+07	1.21446e+07	2.75727e+06	652173	1.4519e+06	1.70973e+07	3.16041e+07	2.94346e+07	2.76021e+07	4.13844e+07	1.92104e+06	5.18329e+06	4.9188e+06	6.95242e+06	5.38048e+06	4.77312e+06	6.02927e+06	4.46505e+06
BisMePA(24:0_20:5)	BisMePA	M+NH4	852.648	17.844	C49 H91 O8 N1 P1	1.9092e+07	3.30239e+07	3.19916e+07	2.08576e+07	1.6315e+07	2.60775e+07	1.54474e+07	4.22915e+07	9.20469e+06	1.22522e+07	5.78227e+06	3.77858e+06	2.30174e+07	2.1162e+07	1.86431e+07	2.07412e+07	1.79399e+07	1.91622e+07	1.83853e+07	1.98707e+07
BisMePA(30:0_16:0)	BisMePA	M+Na	895.713	26.4507	C51 H101 O8 N0 P1 Na1	1.25962e+08	2.36624e+06	5.33046e+06	7.01609e+06	1.42663e+08	1.16465e+08	5.5493e+07	9.2064e+06	1.87526e+08	1.9461e+08	3.19335e+08	3.03416e+08	1.75471e+08	1.92214e+08	1.55386e+08	1.43728e+08	1.22844e+08	1.78889e+08	1.53215e+08	1.6788e+08
BisMePA(28:0_18:1)	BisMePA	M+Na	893.697	20.2761	C51 H99 O8 N0 P1 Na1	2.92156e+07	7.05426e+07	5.19701e+07	1.34267e+07	1.3475e+07	8.09572e+06	4.7317e+07	4.72603e+07	1.78108e+07	2.55618e+07	1.44526e+07	3.21796e+06	2.23814e+07	2.13665e+07	1.68896e+07	2.52357e+07	2.41668e+07	2.08958e+07	3.78522e+07	2.12384e+07
BisMePA(30:1_16:0)	BisMePA	M+Na	893.697	24.039	C51 H99 O8 N0 P1 Na1	574640	0	288091	1.36527e+06	2.37941e+06	2.15546e+06	229282	0	2.09298e+06	2.88826e+06	658135	51938.3	831963	2.41386e+06	2.13572e+06	4.72028e+06	1.78426e+06	3.15506e+06	2.3783e+06	360415
BisMePA(28:1_18:1)	BisMePA	M+Na	891.681	19.7909	C51 H97 O8 N0 P1 Na1	2.39296e+07	3.13807e+07	2.20057e+07	2.32471e+07	1.21768e+07	8.80313e+06	2.84171e+07	2.45645e+07	4.90089e+07	2.40245e+07	2.09767e+07	1.69285e+07	1.56021e+07	1.5813e+07	1.27701e+07	1.56987e+07	1.87672e+07	4.58129e+07	1.10167e+07	1.83043e+07
BisMePA(28:0_18:3)	BisMePA	M+Na	889.666	19.3547	C51 H95 O8 N0 P1 Na1	1.12249e+07	6.47951e+06	2.41246e+06	6.4294e+06	1.81348e+07	1.93854e+07	2.45333e+07	2.99017e+06	6.47091e+07	5.70367e+07	6.08028e+07	6.48756e+07	1.25531e+07	1.13396e+07	2.79595e+07	1.55597e+07	2.7008e+07	1.25649e+07	1.03612e+07	1.38695e+07
BisMePA(28:0_18:4)	BisMePA	M+Na	887.65	18.9779	C51 H93 O8 N0 P1 Na1	4.40168e+07	3.22047e+06	5.71519e+06	2.44128e+07	5.38461e+07	3.20415e+07	1.42299e+07	9.541e+06	3.12724e+07	9.66579e+06	2.33295e+07	1.85371e+07	1.35497e+07	3.00175e+07	2.98034e+07	3.10074e+07	2.95468e+07	3.30527e+07	3.29216e+07	3.25113e+07
BisMePA(32:1_16:0)	BisMePA	M+Na	921.728	20.7121	C53 H103 O8 N0 P1 Na1	3.60457e+06	2.44474e+07	1.48346e+07	1.23401e+07	1.5285e+06	3.4335e+06	7.87466e+06	1.84646e+07	1.80584e+06	2.4982e+06	0	0	2.64659e+06	1.81469e+06	2.90358e+06	4.00256e+06	4.21141e+06	4.12526e+06	2.28136e+06	5.3966e+06
BisMePA(30:0_18:1)	BisMePA	M+Na	921.728	26.498	C53 H103 O8 N0 P1 Na1	1.48291e+07	217960	1.30178e+06	1.38091e+06	7.83952e+06	4.79859e+06	2.46141e+06	383042	9.75451e+06	6.51962e+06	1.3051e+07	1.4502e+07	8.8251e+06	6.733e+06	5.4211e+06	6.11311e+06	4.38933e+06	6.82127e+06	7.23423e+06	7.26476e+06
BisMePA(30:1_18:1)	BisMePA	M+Na	919.713	20.5179	C53 H101 O8 N0 P1 Na1	1.23749e+07	3.40746e+07	2.44352e+07	2.38397e+07	6.67234e+06	8.00131e+06	1.51552e+07	2.93507e+07	1.04277e+07	1.94698e+07	4.7598e+06	3.96297e+06	1.30014e+07	9.62077e+06	1.06066e+07	1.02982e+07	9.96047e+06	1.22444e+07	1.1344e+07	9.00006e+06
BisMePA(30:0_18:2)	BisMePA	M+Na	919.713	25.202	C53 H101 O8 N0 P1 Na1	802288	0	228541	82291.2	2.02538e+06	1.13969e+06	236048	120695	1.02149e+06	1.9864e+06	621492	763097	1.88148e+06	344334	581814	380967	201765	1.63621e+06	783504	1.71393e+06
BisMePA(30:1_18:2)	BisMePA	M+Na	917.697	20.099	C53 H99 O8 N0 P1 Na1	2.0594e+07	6.45411e+07	3.29217e+07	4.91231e+07	1.05772e+07	1.11035e+07	4.24967e+07	5.29124e+07	3.63123e+07	3.16086e+07	2.58585e+07	1.57055e+07	2.42047e+07	2.05175e+07	6.29896e+06	2.97926e+07	2.43679e+07	3.1601e+07	2.46371e+07	2.93872e+07
BisMePA(30:1_18:3)	BisMePA	M+Na	915.681	19.4522	C53 H97 O8 N0 P1 Na1	4.06954e+07	2.85513e+07	2.87828e+07	4.06687e+07	2.75968e+07	1.95432e+07	3.16564e+07	2.45314e+07	4.81408e+07	4.02927e+07	3.22892e+07	3.02209e+07	4.17474e+07	3.61882e+07	3.9156e+07	3.69209e+07	3.90401e+07	3.75486e+07	3.99565e+07	4.43884e+07
BisMePA(30:1_18:4)	BisMePA	M+Na	913.666	19.0177	C53 H95 O8 N0 P1 Na1	3.54431e+07	1.96957e+07	3.2775e+07	4.31252e+07	7.555e+07	1.89091e+07	2.84003e+07	2.12892e+07	2.17599e+07	2.07835e+07	1.17107e+07	258679	1.85009e+07	4.06852e+07	4.56135e+07	4.03601e+07	4.04971e+07	4.55141e+07	4.96501e+07	3.98037e+07
BisMePA(33:0_16:0)	BisMePA	M+Na	937.76	18.715	C54 H107 O8 N0 P1 Na1	5.49756e+07	1.36435e+06	6.92604e+07	4.02472e+06	2.25506e+07	1.58604e+07	2.40443e+06	3.82708e+06	5.97924e+06	1.91126e+06	9.31993e+06	1.32927e+07	1.07419e+07	9.31025e+06	9.49117e+06	1.02008e+07	7.17367e+06	9.64624e+06	1.74907e+07	2.45574e+07
BisMePA(31:0_18:1)	BisMePA	M+Na	935.744	17.642	C54 H105 O8 N0 P1 Na1	1.94352e+06	0	1.69322e+06	455357	9.42026e+06	1.49491e+06	217647	326599	1.19757e+06	877687	2.55602e+06	3.96964e+06	2.23674e+06	2.63686e+06	2.91519e+06	2.04483e+06	1.37961e+06	3.57693e+06	2.77537e+06	1.57394e+06
BisMePA(34:0_16:0)	BisMePA	M+Na	951.775	21.3077	C55 H109 O8 N0 P1 Na1	1.65909e+07	2.68452e+07	2.72541e+07	2.80085e+07	1.35126e+07	1.49927e+07	1.62387e+07	2.83776e+07	1.20491e+07	8.99416e+06	4.65733e+06	6.34482e+06	1.07387e+07	1.22698e+07	1.06037e+07	8.86526e+06	1.54975e+07	1.31058e+07	7.92155e+06	1.22062e+07
BisMePA(32:1_18:2)	BisMePA	M+Na	945.728	20.504	C55 H103 O8 N0 P1 Na1	2.08188e+07	5.42589e+07	4.36514e+07	4.16757e+07	1.2907e+07	1.94188e+07	3.82919e+07	4.8759e+07	1.14757e+07	1.41811e+07	2.90338e+06	1.70413e+06	1.58086e+07	1.22675e+07	1.52396e+07	1.3607e+07	7.17695e+06	1.28161e+07	1.52968e+07	1.46473e+07
BisMePA(30:0_20:5)	BisMePA	M+Na	941.697	19.652	C55 H99 O8 N0 P1 Na1	3.67834e+06	2.62264e+07	2.82821e+07	3.2186e+07	1.49011e+07	1.14217e+07	1.13857e+07	2.25332e+07	7.92132e+06	5.15702e+06	1.13526e+07	4.60305e+06	1.03257e+07	1.57693e+07	1.49409e+07	1.61297e+07	1.54e+07	1.10469e+07	1.55487e+07	1.43092e+07
BisMePA(35:0_16:0)	BisMePA	M+Na	965.791	19.071	C56 H111 O8 N0 P1 Na1	1.85923e+07	2.61715e+06	1.03818e+07	3.42156e+06	1.31182e+07	1.84755e+07	5.81829e+06	4.40635e+06	2.34065e+07	1.7051e+07	1.82391e+07	2.43531e+07	9.22127e+06	1.14667e+07	9.65438e+06	1.26471e+07	9.41083e+06	9.07316e+06	5.98558e+06	5.93443e+06
BisMePA(36:0_16:0)	BisMePA	M+Na	979.807	21.6142	C57 H113 O8 N0 P1 Na1	1.60698e+07	1.50682e+07	1.68798e+07	1.48769e+07	1.78347e+07	9.94354e+06	1.48673e+07	1.65999e+07	1.35308e+07	1.42805e+07	1.05066e+07	8.13532e+06	1.41463e+07	1.3407e+07	1.44739e+07	1.57107e+07	1.29451e+07	1.54779e+07	1.43184e+07	1.29611e+07
BisMePA(34:0_18:2)	BisMePA	M+Na	975.775	21.272	C57 H109 O8 N0 P1 Na1	7.28016e+06	1.02341e+07	6.20072e+06	4.81089e+06	5.89524e+06	5.26809e+06	2.61779e+06	5.63823e+06	0	0	0	0	0	0	0	0	634722	0	0	0
BisMePA(38:0_16:0)	BisMePA	M+Na	1007.84	21.9271	C59 H117 O8 N0 P1 Na1	1.23461e+07	7.85541e+06	9.52137e+06	8.5509e+06	1.1805e+07	9.28909e+06	8.35434e+06	9.57797e+06	1.02242e+07	9.51847e+06	9.87124e+06	9.40832e+06	9.26842e+06	8.95169e+06	1.02372e+07	1.04936e+07	9.52957e+06	1.19503e+07	1.15925e+07	1.03972e+07
BisMePE(16:0e)	BisMePE	M+H	482.324	3.45415	C23 H49 O7 N1 P1	4.94036e+07	2.25908e+07	3.8122e+07	3.18174e+07	5.04828e+07	3.85639e+07	3.25855e+07	4.23798e+07	4.55082e+07	4.77031e+07	2.98377e+07	2.75474e+07	3.94075e+07	3.95715e+07	3.87373e+07	1.63521e+07	3.07895e+07	1.63176e+07	3.5157e+07	1.57407e+07
BisMePE(18:0e)	BisMePE	M+H	510.355	5.2194	C25 H53 O7 N1 P1	8.84649e+07	3.0971e+07	8.93427e+07	6.41492e+07	1.03053e+08	8.56246e+07	7.32223e+07	6.97882e+07	8.13872e+07	9.81685e+07	5.69237e+07	7.36936e+07	8.32391e+07	7.51002e+07	7.97197e+07	7.48875e+07	7.40004e+07	7.46714e+07	7.17143e+07	6.68557e+07
BisMePE(18:1e)	BisMePE	M+H	508.34	3.68957	C25 H51 O7 N1 P1	3.69024e+07	1.01271e+07	2.21341e+07	2.41515e+07	2.70628e+07	5.02449e+07	4.2536e+07	4.03286e+07	7.73261e+07	9.24554e+07	5.02357e+07	7.27829e+07	4.95701e+07	5.03358e+07	4.9813e+07	4.63405e+07	4.40524e+07	4.08883e+07	4.594e+07	4.18024e+07
BisMePE(18:2e)	BisMePE	M+H	506.324	2.68459	C25 H49 O7 N1 P1	2.56427e+07	2.3882e+06	1.05717e+07	1.44008e+07	2.51017e+07	2.60948e+07	1.44123e+07	2.00174e+07	1.66495e+07	1.31599e+07	5.85241e+06	2.73008e+06	1.40134e+07	1.72768e+07	1.32833e+07	1.61458e+07	1.25793e+07	1.57687e+07	1.57301e+07	1.00983e+07
BisMePE(16:0_18:2)	BisMePE	M+H	744.554	13.1764	C41 H79 O8 N1 P1	1.13889e+08	5.97015e+07	1.15455e+08	7.57372e+07	1.54833e+08	7.12485e+07	5.80167e+07	8.25997e+07	4.83251e+07	6.65236e+07	2.40982e+07	4.36873e+07	6.77663e+07	7.30401e+07	7.37579e+07	7.17127e+07	7.22678e+07	7.31725e+07	6.69294e+07	7.23249e+07
BisMePE(18:1_22:6)	BisMePE	M+H	818.569	12.509	C47 H81 O8 N1 P1	1.15995e+08	5.96854e+07	1.02803e+08	8.76569e+07	1.19261e+08	1.22384e+08	9.99696e+07	1.00679e+08	9.91287e+07	1.02591e+08	9.00789e+07	1.03123e+08	1.04233e+08	1.05742e+08	9.8713e+07	9.49882e+07	1.02902e+08	9.87885e+07	9.67438e+07	9.53283e+07
BisMePE(18:2_22:6)	BisMePE	M+H	816.554	11.368	C47 H79 O8 N1 P1	5.83989e+07	2.39836e+07	5.11729e+07	2.87467e+07	5.72579e+07	5.53643e+07	4.97159e+07	7.20382e+07	2.5976e+07	3.6774e+07	2.47208e+07	3.06861e+07	4.79817e+07	3.80727e+07	4.30575e+07	6.77938e+07	3.49104e+07	5.3914e+07	3.5244e+07	3.63268e+07
CL(68:5)	CL	M+H	1399.96	19.586	C77 H141 O17 P2	0	6.08356e+06	2.115e+06	1.37623e+06	0	4.91505e+06	1.20775e+07	4.28385e+06	3.40189e+06	6.5478e+06	5.65579e+06	1.44643e+06	3.45004e+06	3.34112e+06	3.35397e+06	0	3.66764e+06	2.06489e+06	2.06822e+06	2.87933e+06
CL(68:6)	CL	M+H	1397.95	19.1997	C77 H139 O17 P2	5.81311e+06	6.11439e+06	9.60709e+06	9.65967e+06	2.38074e+06	1.83886e+07	2.66186e+07	8.64289e+06	9.76244e+06	1.05503e+07	9.38132e+06	7.17291e+06	1.23024e+07	1.19829e+07	1.00732e+07	1.03825e+07	8.89272e+06	1.04255e+07	1.05507e+07	1.0398e+07
CL(70:1)	CL	M+H	1436.06	14.3952	C79 H153 O17 P2	2.91777e+06	990926	0	0	2.02888e+06	658613	814868	954902	9.63518e+06	3.75288e+06	1.73885e+06	4.01183e+06	3.28551e+06	1.2962e+06	1.10861e+06	1.93405e+06	752809	1.62677e+06	3.19733e+06	0
CL(70:3)	CL	M+H	1432.03	13.3313	C79 H149 O17 P2	6.34549e+08	3.06401e+08	5.82163e+08	3.34412e+08	7.49018e+08	4.19761e+08	2.34052e+08	4.19935e+08	1.52346e+08	1.73989e+08	7.66137e+07	6.14936e+07	3.5953e+08	3.37013e+08	3.33623e+08	3.65627e+08	3.52476e+08	3.46611e+08	3.30426e+08	3.18741e+08
CL(70:4)	CL	M+Na	1451.99	19.67	C79 H146 O17 P2 Na1	1.05229e+08	1.56093e+08	2.03955e+08	1.9249e+08	7.3402e+07	1.33406e+08	1.82217e+08	2.19608e+08	4.07903e+07	7.21257e+07	4.68551e+07	3.36338e+07	1.15272e+08	1.01365e+08	9.96801e+07	1.02283e+08	9.50774e+07	9.92029e+07	1.1268e+08	9.93623e+07
CL(72:0)	CL	M+H	1466.1	15.6841	C81 H159 O17 P2	4.538e+06	0	0	860077	1.03134e+07	4.72347e+06	6.67865e+06	1.38527e+06	1.70604e+07	2.2644e+07	8.09894e+06	8.297e+06	6.41444e+06	6.63189e+06	7.66958e+06	5.88749e+06	6.68705e+06	6.47978e+06	6.81561e+06	7.05856e+06
CL(72:4)	CL	M+H	1458.04	13.3675	C81 H151 O17 P2	3.77044e+08	2.25719e+08	3.30888e+08	2.09061e+08	4.14711e+08	3.6487e+08	2.18562e+08	2.85301e+08	1.90067e+08	1.85806e+08	1.0968e+08	8.76451e+07	2.74732e+08	2.62951e+08	2.37431e+08	2.68235e+08	2.60437e+08	2.55553e+08	2.36568e+08	2.41023e+08
CL(80:12)	CL	M+H	1554.04	12.7057	C89 H151 O17 P2	3.45906e+08	1.44463e+08	3.35573e+08	2.2626e+08	4.49294e+08	3.69863e+08	2.28149e+08	2.87742e+08	1.85763e+08	1.79117e+08	1.57147e+08	1.31597e+08	2.56875e+08	2.51693e+08	2.47088e+08	2.4605e+08	2.32307e+08	2.21337e+08	2.24574e+08	2.19525e+08
CL(82:11)	CL	M+H	1584.09	14.03	C91 H157 O17 P2	4.50523e+08	1.77876e+08	3.8155e+08	3.81157e+08	7.61315e+08	3.09648e+08	2.01724e+08	2.24426e+08	9.93151e+07	1.15838e+08	9.91895e+07	6.8862e+07	2.75593e+08	2.74807e+08	2.80377e+08	2.73122e+08	2.9132e+08	2.9364e+08	2.72469e+08	2.65274e+08
CL(84:12)	CL	M+H	1610.1	13.9996	C93 H159 O17 P2	3.18094e+06	7.05143e+06	2.9135e+06	5.88871e+06	2.20467e+06	2.17043e+06	3.05957e+06	0	1.02274e+06	1.47614e+06	3.45772e+06	2.30866e+06	1.34749e+06	4.298e+06	1.8522e+06	1.84367e+06	3.48169e+06	1.64877e+06	0	0
CarE(14:0+O)	CarE	M+H	388.306	1.58961	C21 H42 O5 N1	2.68875e+06	1.78809e+06	2.44964e+06	1.38627e+06	6.20793e+06	4.57176e+06	3.18403e+06	2.07266e+06	3.2436e+06	3.36226e+06	1.49138e+06	2.14639e+06	3.01674e+06	2.95831e+06	2.12624e+06	2.35322e+06	2.51225e+06	3.09594e+06	2.59828e+06	2.31682e+06
CarE(14:1)	CarE	M+H	370.295	1.641	C21 H40 O4 N1	1.67505e+07	4.41682e+06	4.25275e+06	4.73197e+06	1.42467e+07	8.89371e+06	1.16599e+07	3.60289e+06	2.77223e+07	1.38318e+07	1.20623e+07	1.41159e+07	1.2448e+07	1.21253e+07	1.19168e+07	1.21551e+07	1.27204e+07	1.14641e+07	1.2029e+07	1.00914e+07
CarE(14:1+O)	CarE	M+H	386.29	1.35718	C21 H40 O5 N1	2.12521e+06	1.61297e+06	2.60516e+06	1.33838e+06	3.5575e+06	3.22399e+06	2.16263e+06	1.35992e+06	4.47217e+06	5.50181e+06	2.17251e+06	3.82298e+06	3.30467e+06	2.83645e+06	2.64051e+06	2.94069e+06	2.89025e+06	3.18809e+06	3.31672e+06	1.81626e+06
CarE(16:0+O)	CarE	M+H	416.337	2.22896	C23 H46 O5 N1	1.05586e+07	1.23775e+07	1.85256e+07	6.4228e+06	4.33089e+07	4.17912e+06	3.27004e+06	1.25228e+06	0	832093	0	0	9.43747e+06	9.65234e+06	6.71902e+06	5.4311e+06	6.25866e+06	4.63564e+06	7.58703e+06	3.76572e+06
CarE(16:1+O)	CarE	M+H	414.321	1.7315	C23 H44 O5 N1	1.71892e+07	9.66562e+06	1.42878e+07	7.50723e+06	1.69311e+07	3.20644e+07	2.68259e+07	1.10888e+07	1.95895e+07	1.94844e+07	1.18986e+07	1.96135e+07	1.86299e+07	1.83944e+07	1.62266e+07	1.52217e+07	1.53952e+07	1.6702e+07	1.73098e+07	1.50811e+07
CarE(18:0)	CarE	M+H	428.373	4.66632	C25 H50 O4 N1	1.22148e+08	3.33202e+07	1.10925e+08	6.47928e+07	2.56134e+08	7.81675e+07	9.29596e+07	8.57918e+07	1.30641e+08	9.43141e+07	8.58503e+07	8.30824e+07	1.1645e+08	1.23349e+08	1.04714e+08	1.03894e+08	1.02862e+08	9.616e+07	9.37201e+07	9.75077e+07
CarE(18:0+O)	CarE	M+H	444.368	3.39984	C25 H50 O5 N1	2.75139e+06	1.13823e+06	7.80297e+06	2.20852e+06	1.77667e+07	2.41482e+06	0	3.07049e+06	0	0	0	0	1.64227e+06	1.70816e+06	1.94463e+06	804720	2.46623e+06	1.85229e+06	2.07723e+06	1.66378e+06
CarE(18:1+O)	CarE	M+H	442.353	2.43684	C25 H48 O5 N1	7.84422e+06	2.08605e+07	2.32315e+07	3.19393e+06	3.58758e+07	6.47864e+06	2.17444e+06	1.72302e+06	0	789612	1.1498e+06	1.99752e+06	4.89342e+06	7.09861e+06	2.85052e+06	4.71347e+06	6.92956e+06	6.65862e+06	5.40191e+06	8.82087e+06
CarE(20:0)	CarE	M+H	456.405	6.695	C27 H54 O4 N1	1.22813e+07	1.9462e+06	1.86306e+07	1.25538e+07	1.38726e+07	9.21793e+06	7.36622e+06	7.15656e+06	2.16037e+07	1.5373e+07	9.38164e+06	1.09661e+07	1.23816e+07	1.16672e+07	1.15907e+07	1.20305e+07	1.13444e+07	1.23296e+07	1.15486e+07	1.10861e+07
CarE(20:1)	CarE	M+H	454.389	4.8516	C27 H52 O4 N1	1.06495e+07	2.04115e+06	5.24373e+06	3.5945e+06	8.55719e+06	5.53548e+06	8.52303e+06	3.892e+06	2.13523e+07	1.26692e+07	1.33552e+07	1.37634e+07	1.02032e+07	9.1535e+06	9.69986e+06	9.79953e+06	9.27711e+06	8.79222e+06	8.93287e+06	8.33041e+06
CarE(20:3)	CarE	M+H	450.358	2.835	C27 H48 O4 N1	2.07044e+07	1.34204e+07	1.85e+07	1.07846e+07	2.24901e+07	2.11589e+07	2.54434e+07	2.15777e+07	3.141e+07	3.17749e+07	2.47943e+07	2.42092e+07	2.37063e+07	2.27808e+07	2.03729e+07	2.29545e+07	2.35406e+07	2.06916e+07	2.33286e+07	2.08247e+07
Cer(d17:1_16:0)	Cer	M+H	524.504	13.2856	C33 H66 O3 N1	7.09032e+07	5.46777e+07	6.36524e+07	8.60229e+07	1.4317e+08	5.08019e+07	1.04221e+08	5.15417e+07	4.12634e+07	4.05344e+07	4.60825e+07	3.20189e+07	6.48682e+07	5.86003e+07	5.39347e+07	6.03684e+07	6.05304e+07	5.72436e+07	5.52101e+07	6.40076e+07
Cer(d18:0_16:0)	Cer	M+H	540.535	14.5481	C34 H70 O3 N1	1.7262e+08	1.36518e+08	9.93351e+07	1.40303e+08	3.74506e+08	9.21741e+07	1.42202e+08	1.26331e+08	2.06805e+08	1.63815e+08	2.01809e+08	1.64363e+08	1.62867e+08	1.60079e+08	1.73466e+08	1.62844e+08	1.68267e+08	1.74679e+08	1.82311e+08	1.84963e+08
Cer(d18:1_16:0)	Cer	M+H	538.519	14.0273	C34 H68 O3 N1	3.68926e+08	3.07761e+08	2.89252e+08	3.81609e+08	6.27575e+08	3.06699e+08	3.7588e+08	3.02903e+08	3.95788e+08	3.26283e+08	3.65072e+08	3.21844e+08	3.74944e+08	3.88473e+08	3.81676e+08	3.79581e+08	3.7905e+08	3.91721e+08	3.73478e+08	3.59108e+08
Cer(d18:1_16:1)	Cer	M+H	536.504	13.4746	C34 H66 O3 N1	6.11196e+06	5.11272e+06	4.22818e+06	4.56598e+06	1.37432e+07	8.36826e+06	5.32843e+06	8.23818e+06	8.11706e+06	1.1323e+07	8.70715e+06	8.5444e+06	9.16613e+06	8.08997e+06	8.14295e+06	9.79756e+06	9.9101e+06	9.3123e+06	7.09207e+06	6.48732e+06
Cer(d18:0_17:0)	Cer	M+H	554.551	15.2413	C35 H72 O3 N1	5.9737e+06	4.07223e+06	3.3715e+06	5.51156e+06	1.60314e+07	1.79874e+06	1.48119e+06	8.85251e+06	898570	1.37061e+06	1.37536e+06	0	5.66889e+06	2.80549e+06	6.28631e+06	3.0711e+06	3.55106e+06	4.97735e+06	3.24054e+06	4.1318e+06
Cer(d18:1_17:0)	Cer	M+H	552.535	14.7694	C35 H70 O3 N1	2.88849e+07	2.82969e+07	2.48204e+07	2.87081e+07	5.17485e+07	2.29877e+07	2.71767e+07	3.57295e+07	2.68246e+07	2.40827e+07	2.51412e+07	2.49409e+07	3.31336e+07	3.31997e+07	3.31401e+07	3.31441e+07	3.17828e+07	3.44077e+07	3.09421e+07	3.18757e+07
Cer(d18:0_18:0)	Cer	M+H	568.566	15.9165	C36 H74 O3 N1	7.29319e+07	3.60782e+07	4.26264e+07	4.49785e+07	2.53602e+08	4.92469e+07	4.62134e+07	5.38063e+07	7.48638e+07	6.07443e+07	5.58355e+07	6.0458e+07	8.04723e+07	7.74608e+07	7.62555e+07	7.56558e+07	7.56963e+07	7.37891e+07	7.17449e+07	7.02156e+07
Cer(d18:1_18:0)	Cer	M+H	566.551	15.4666	C36 H72 O3 N1	3.05184e+08	1.62435e+08	1.90526e+08	2.20402e+08	5.26106e+08	2.17515e+08	2.51127e+08	2.12567e+08	3.56084e+08	2.83778e+08	3.66437e+08	3.27209e+08	3.04806e+08	3.02553e+08	2.99591e+08	2.99617e+08	2.95021e+08	2.91616e+08	2.88207e+08	2.87735e+08
Cer(d36:1)	Cer	M+H	566.551	16.574	C36 H72 O3 N1	1.20961e+07	2.57399e+06	3.02021e+06	2.95308e+06	1.78706e+07	9.79754e+06	2.84602e+06	4.09873e+06	1.19906e+07	8.85557e+06	1.56193e+07	1.64739e+07	1.1206e+07	7.77015e+06	5.77446e+06	8.25709e+06	9.39087e+06	8.42585e+06	8.11118e+06	9.43394e+06
Cer(d18:0_19:0)	Cer	M+H	582.582	16.5669	C37 H76 O3 N1	557217	133141	189268	279688	1.5409e+07	89631.8	147638	1.01702e+06	419678	0	289372	317683	2.17033e+06	2.31453e+06	1.00347e+06	88708.9	554496	591899	1.19113e+06	577186
Cer(d17:1_20:0)	Cer	M+H	580.566	16.1132	C37 H74 O3 N1	1.09177e+08	6.297e+07	9.66792e+07	1.04635e+08	2.40593e+08	1.06731e+08	1.31802e+08	1.08008e+08	1.02686e+08	1.15052e+08	1.16703e+08	1.10944e+08	1.29034e+08	1.28404e+08	1.25526e+08	1.30633e+08	1.26656e+08	1.19725e+08	1.23266e+08	1.1718e+08
Cer(d37:2+2O)	Cer	M+H	610.541	15.982	C37 H72 O5 N1	9.65752e+06	1.48803e+08	7.4395e+06	1.76803e+08	2.33043e+08	4.53298e+06	6.08442e+08	37741.4	2.18423e+07	3.01919e+07	3.24699e+07	2.46887e+07	1.41327e+07	8.05225e+08	4.00752e+06	7.94674e+06	1.69393e+06	2.74571e+08	8.59868e+06	1.62634e+07
Cer(d18:1_20:0)	Cer	M+H	594.582	16.7484	C38 H76 O3 N1	6.00271e+08	2.94132e+08	4.88523e+08	5.07733e+08	1.02948e+09	5.08895e+08	6.32278e+08	4.69127e+08	7.23298e+08	6.82754e+08	8.78209e+08	9.05552e+08	6.70285e+08	6.40369e+08	6.57833e+08	6.433e+08	6.292e+08	6.46629e+08	6.28339e+08	6.02262e+08
Cer(d18:2_20:0)	Cer	M+H	592.566	15.5446	C38 H74 O3 N1	8.48245e+07	2.45229e+07	4.76974e+07	6.05879e+07	1.64576e+08	8.18246e+07	8.99211e+07	4.44919e+07	1.15882e+08	1.18018e+08	1.67089e+08	1.4622e+08	1.02903e+08	9.50942e+07	1.00278e+08	8.65444e+07	8.58019e+07	9.66225e+07	9.11735e+07	8.37558e+07
Cer(d18:0_20:5)	Cer	M+H	586.519	13.8506	C38 H68 O3 N1	2.59613e+07	2.18049e+07	4.735e+07	3.85833e+07	2.9339e+07	3.26787e+07	2.07948e+07	2.63712e+07	1.71642e+07	2.15978e+07	3.02726e+07	2.0045e+07	2.86139e+07	2.60372e+07	3.03829e+07	3.15125e+07	2.86952e+07	2.75996e+07	2.71825e+07	2.75066e+07
Cer(d18:0_21:0)	Cer	M+H	610.613	17.6487	C39 H80 O3 N1	1.69561e+07	3.34252e+06	1.19496e+07	7.44974e+06	5.3773e+07	7.85668e+06	1.11381e+07	7.91244e+06	1.34757e+07	8.20081e+06	5.74035e+06	1.19685e+07	1.33508e+07	1.31782e+07	1.2886e+07	1.21087e+07	1.02741e+07	1.55551e+07	1.0807e+07	1.4783e+07
Cer(d17:1_22:0)	Cer	M+H	608.598	17.3083	C39 H78 O3 N1	8.05315e+08	3.97212e+08	8.04833e+08	7.23915e+08	1.00931e+09	8.27963e+08	9.97663e+08	1.01789e+09	6.7396e+08	8.50758e+08	7.0307e+08	6.46219e+08	8.50471e+08	8.55385e+08	8.26329e+08	7.79269e+08	8.28933e+08	7.74189e+08	8.07461e+08	7.60402e+08
Cer(d17:1_22:1)	Cer	M+H	606.582	16.0184	C39 H76 O3 N1	4.92605e+07	2.49748e+07	3.01237e+07	3.35697e+07	5.7595e+07	7.30224e+07	1.61214e+08	4.7522e+07	1.99479e+08	1.95199e+08	1.83856e+08	2.07937e+08	9.90751e+07	9.68149e+07	9.77991e+07	9.62494e+07	9.43772e+07	9.4455e+07	9.10288e+07	8.92885e+07
Cer(d40:0)	Cer	M+Na	646.611	16.769	C40 H81 O3 N1 Na1	9.49492e+08	7.64566e+08	8.1178e+08	8.33412e+08	1.52694e+09	8.18451e+08	8.9105e+08	9.83925e+08	1.22665e+09	9.90156e+08	1.21941e+09	1.2912e+09	1.01084e+09	9.66155e+08	9.27428e+08	1.1192e+09	9.3228e+08	9.35177e+08	9.25826e+08	9.21406e+08
Cer(d18:0_22:0)	Cer	M+H	624.629	18.1068	C40 H82 O3 N1	8.63094e+08	1.19987e+08	3.27829e+08	2.73619e+08	1.94365e+09	3.73524e+08	2.33142e+08	2.94168e+08	2.36906e+08	2.26405e+08	2.1258e+08	2.39076e+08	5.18614e+08	5.01637e+08	5.01344e+08	4.80077e+08	4.7488e+08	4.57265e+08	4.65803e+08	4.58212e+08
Cer(d19:0_21:0+O)	Cer	M+H	640.624	17.962	C40 H82 O4 N1	3.07408e+06	280724	333801	1.04972e+06	9.68614e+06	823678	395742	569650	575046	449997	64653.5	59511.9	1.19913e+06	540124	2.07284e+06	699595	1.78128e+06	1.18221e+06	1.84335e+06	1.14263e+06
Cer(d18:0_22:1)	Cer	M+H	622.613	16.9902	C40 H80 O3 N1	5.4808e+08	9.24646e+07	1.9701e+08	2.713e+08	7.84806e+08	4.3219e+08	4.24089e+08	2.3911e+08	5.92208e+08	7.79001e+08	5.59554e+08	5.8208e+08	5.62073e+08	5.25108e+08	5.11521e+08	5.0189e+08	4.96064e+08	4.89378e+08	4.90731e+08	4.7117e+08
Cer(d18:1_22:0)	Cer	M+H	622.613	17.8062	C40 H80 O3 N1	5.08417e+09	3.486e+09	5.4197e+09	5.07961e+09	6.3029e+09	4.11942e+09	4.47773e+09	5.66458e+09	2.75716e+09	3.07385e+09	3.0296e+09	2.89176e+09	4.21625e+09	4.09862e+09	4.17638e+09	3.96897e+09	4.11034e+09	4.07106e+09	3.96721e+09	3.96022e+09
Cer(d18:1_22:0+O)	Cer	M+H	638.608	15.9679	C40 H80 O4 N1	4.09793e+06	664177	991538	1.64519e+06	4.24623e+06	7.09556e+06	6.22539e+06	3.18816e+06	1.14385e+07	1.27767e+07	1.28475e+07	1.48234e+07	6.37317e+06	7.42093e+06	7.25697e+06	4.93105e+06	4.88425e+06	1.21166e+07	7.37726e+06	4.5586e+06
Cer(d18:1_22:1)	Cer	M+H	620.598	16.6434	C40 H78 O3 N1	3.71966e+08	2.33732e+08	2.97806e+08	2.70712e+08	4.70394e+08	4.71202e+08	8.02079e+08	3.18638e+08	1.45798e+09	1.03125e+09	1.3229e+09	1.6412e+09	6.64357e+08	6.25122e+08	6.64164e+08	6.5538e+08	6.24892e+08	6.46884e+08	6.37605e+08	6.30077e+08
Cer(d18:1_22:2)	Cer	M+H	618.582	15.7803	C40 H76 O3 N1	6.94967e+07	3.28961e+07	7.7357e+07	4.55246e+06	1.83878e+08	7.46936e+07	2.26469e+07	9.47647e+07	1.13251e+08	1.12869e+08	1.24317e+08	1.49115e+08	9.0616e+07	9.7655e+07	2.48054e+07	1.64261e+07	2.72232e+07	7.52136e+07	9.76716e+07	1.28842e+07
Cer(d18:0_23:0)	Cer	M+H	638.645	18.5138	C41 H84 O3 N1	1.72201e+08	6.04798e+07	9.19657e+07	8.53011e+07	3.9366e+08	1.03885e+08	7.55193e+07	9.43832e+07	8.94684e+07	7.73821e+07	6.78543e+07	6.77174e+07	1.28456e+08	1.32882e+08	1.31557e+08	1.24488e+08	1.29874e+08	1.24999e+08	1.18565e+08	1.27609e+08
Cer(d18:0_23:0+O)	Cer	M+H	654.639	19.0594	C41 H84 O4 N1	9.18365e+06	2.09248e+07	6.10659e+06	5.18617e+07	8.28785e+06	1.65788e+07	1.61372e+07	1.40778e+07	1.26453e+07	2.53218e+07	2.04614e+07	9.40599e+06	1.82287e+07	1.61754e+07	1.68506e+07	1.7713e+07	1.74852e+07	1.84401e+07	1.556e+07	1.59969e+07
Cer(d18:1_23:0)	Cer	M+H	636.629	17.537	C41 H82 O3 N1	1.16741e+08	2.99386e+07	7.28893e+07	6.77454e+07	2.08519e+08	9.389e+07	1.05703e+08	6.7231e+07	1.88644e+08	1.46738e+08	1.53624e+08	1.25654e+08	1.17892e+08	1.13288e+08	1.21229e+08	1.1315e+08	1.11305e+08	1.16646e+08	1.16516e+08	1.13231e+08
Cer(d18:1_23:0+O)	Cer	M+H	652.624	16.6033	C41 H82 O4 N1	1.23133e+06	509098	951719	580818	725128	0	2.91179e+06	0	3.22496e+06	0	1.06103e+06	1.76218e+06	1.14102e+06	0	0	704385	0	1.69437e+06	2.02091e+06	1.49054e+06
Cer(d17:1_24:1)	Cer	M+H	634.613	16.3105	C41 H80 O3 N1	3.92202e+07	6.85265e+06	1.21949e+07	2.42968e+07	4.81389e+07	4.34847e+07	5.69894e+07	2.4392e+07	5.94248e+07	7.5179e+07	5.85364e+07	4.87753e+07	4.67519e+07	4.58068e+07	4.63233e+07	4.42796e+07	4.3184e+07	4.52597e+07	4.41573e+07	4.23456e+07
Cer(d18:2_23:0)	Cer	M+H	634.613	17.1963	C41 H80 O3 N1	4.81279e+08	4.39572e+08	5.15683e+08	4.87959e+08	6.52262e+08	5.83026e+08	8.59768e+08	7.26584e+08	7.80926e+08	7.81096e+08	6.85156e+08	7.09496e+08	6.34075e+08	6.55996e+08	6.56154e+08	6.30556e+08	6.34538e+08	6.0371e+08	6.2845e+08	6.17348e+08
Cer(d17:1_24:2)	Cer	M+H	632.598	16.1432	C41 H78 O3 N1	5.35065e+07	4.84832e+07	5.62317e+07	4.16882e+07	7.9875e+07	6.08174e+07	7.73578e+07	7.94352e+07	5.78666e+07	6.10804e+07	4.79126e+07	4.7052e+07	6.57316e+07	6.06973e+07	6.01476e+07	6.12589e+07	6.11928e+07	5.96174e+07	6.00508e+07	6.05205e+07
Cer(d18:0_24:0)	Cer	M+H	652.66	18.8696	C42 H86 O3 N1	5.09649e+08	9.69551e+07	2.81141e+08	2.04713e+08	9.95742e+08	2.60488e+08	1.54708e+08	2.20671e+08	1.73589e+08	1.57026e+08	1.05482e+08	1.2559e+08	3.17852e+08	2.96459e+08	3.17603e+08	3.01374e+08	2.73713e+08	2.70729e+08	2.77066e+08	2.66679e+08
Cer(d18:0_24:1)	Cer	M+H	650.645	18.0192	C42 H84 O3 N1	9.69891e+08	2.78908e+08	5.90295e+08	5.17364e+08	2.51318e+09	6.44807e+08	5.4489e+08	5.53755e+08	7.07509e+08	7.78904e+08	5.81926e+08	6.23425e+08	9.41064e+08	7.58856e+08	8.63869e+08	7.97618e+08	8.2824e+08	8.54214e+08	8.00616e+08	7.86175e+08
Cer(d18:1_24:0+O)	Cer	M+H	666.639	17.1453	C42 H84 O4 N1	1.1323e+08	8.43685e+07	1.27761e+08	1.1159e+08	1.36338e+08	1.29319e+08	1.14588e+08	1.55216e+08	1.02078e+08	1.23861e+08	1.00517e+08	9.99725e+07	1.28543e+08	1.23661e+08	1.21346e+08	1.105e+08	1.13589e+08	1.12692e+08	1.13896e+08	1.10051e+08
Cer(d18:0_24:2)	Cer	M+H	648.629	17.1532	C42 H82 O3 N1	1.30416e+08	2.94735e+07	7.31173e+07	6.5973e+07	2.82227e+08	1.04053e+08	7.92193e+07	7.63624e+07	1.97045e+08	1.84681e+08	1.49731e+08	1.74636e+08	1.41145e+08	1.25884e+08	1.28155e+08	1.25762e+08	1.28594e+08	1.3112e+08	1.3065e+08	1.17335e+08
Cer(d18:1_24:1)	Cer	M+H	648.629	17.6905	C42 H82 O3 N1	4.48616e+09	5.10519e+09	4.39881e+09	4.40796e+09	6.62362e+09	4.32241e+09	4.63943e+09	5.11346e+09	5.37213e+09	4.69768e+09	5.5804e+09	5.60228e+09	5.27852e+09	4.94322e+09	4.93454e+09	4.79857e+09	4.78867e+09	4.85298e+09	4.91836e+09	4.54204e+09
Cer(d18:1_24:2)	Cer	M+H	646.613	16.7574	C42 H80 O3 N1	9.53993e+08	9.03461e+08	9.64003e+08	8.30565e+08	1.52145e+09	9.83814e+08	1.04966e+09	1.15523e+09	1.46256e+09	1.20581e+09	1.21234e+09	1.28703e+09	1.17859e+09	1.14714e+09	1.13921e+09	1.12051e+09	1.09917e+09	1.10971e+09	1.0761e+09	1.08127e+09
Cer(d18:1_24:3)	Cer	M+H	644.598	15.941	C42 H78 O3 N1	3.89349e+06	7.00408e+07	8.52909e+07	4.77697e+07	1.03241e+08	6.93234e+07	5.82832e+07	1.08176e+08	5.40565e+07	5.36896e+07	4.62976e+07	4.38001e+07	6.95895e+07	6.84286e+07	6.45117e+07	6.45212e+07	6.36068e+07	5.99211e+07	6.2057e+07	6.14305e+07
Cer(d18:1_24:4)	Cer	M+H	642.582	16.829	C42 H76 O3 N1	1.29393e+08	9.11869e+07	1.26665e+08	1.38782e+08	1.03858e+08	1.30983e+08	1.55493e+08	1.29323e+08	1.2606e+08	1.85949e+08	1.36563e+08	1.30244e+08	1.38966e+08	1.32864e+08	1.38245e+08	1.33237e+08	1.31126e+08	1.38216e+08	1.43171e+08	1.43042e+08
Cer(d18:0_25:0)	Cer	M+H	666.676	18.9873	C43 H88 O3 N1	7.25727e+06	2.14061e+07	1.76222e+07	1.20016e+07	1.37949e+07	2.03294e+07	1.65054e+07	2.559e+07	1.97431e+07	1.31416e+07	1.22239e+07	1.18819e+07	1.7098e+07	2.28394e+07	1.79412e+07	2.13158e+07	2.12439e+07	2.11757e+07	2.26625e+07	1.85484e+07
Cer(d18:1_25:0)	Cer	M+H	664.66	18.8421	C43 H86 O3 N1	2.5544e+08	2.2289e+08	2.68436e+08	2.08036e+08	3.29392e+08	2.38227e+08	1.81419e+08	3.22761e+08	2.03063e+08	2.11553e+08	1.37752e+08	1.11273e+08	2.39519e+08	2.35839e+08	2.28597e+08	2.09047e+08	1.90985e+08	2.14388e+08	2.04225e+08	2.10627e+08
Cer(d18:1_25:1)	Cer	M+H	662.645	17.461	C43 H84 O3 N1	1.54601e+06	142384	86035.7	986215	6.22448e+06	1.59062e+06	1.4536e+06	543300	4.83003e+06	3.50844e+06	2.07592e+06	2.3436e+06	2.62021e+06	1.81934e+06	2.53523e+06	2.42425e+06	1.90977e+06	2.43274e+06	2.10173e+06	2.55089e+06
Cer(d20:1_24:0+O)	Cer	M+H	694.671	18.0423	C44 H88 O4 N1	8.52215e+06	4.42421e+06	8.29211e+06	1.11492e+07	1.72104e+07	9.46607e+06	8.91156e+06	1.01574e+07	4.16822e+07	6.71098e+06	5.04797e+06	3.96717e+07	1.04401e+07	9.16122e+06	9.36104e+06	9.35687e+06	8.68028e+06	1.02956e+07	9.12819e+06	8.91289e+06
Cer(d20:1_24:1)	Cer	M+H	676.66	18.0885	C44 H86 O3 N1	4.5103e+06	1.86018e+06	3.5367e+06	1.67384e+06	1.0149e+07	2.63571e+06	1.45941e+06	1.71153e+06	1.69138e+06	2.4781e+06	2.02776e+06	3.04343e+06	3.0287e+06	2.48613e+06	2.99682e+06	2.96379e+06	3.10125e+06	2.45844e+06	2.30077e+06	2.70907e+06
Cer(d18:1_26:1)	Cer	M+H	676.66	18.5321	C44 H86 O3 N1	3.21889e+07	3.42402e+07	3.67706e+07	3.54833e+07	6.89268e+07	3.33916e+07	3.53868e+07	3.84957e+07	3.44453e+07	3.48626e+07	3.00415e+07	2.57454e+07	3.77688e+07	3.89459e+07	3.99448e+07	3.87354e+07	3.89028e+07	3.45417e+07	3.83085e+07	3.51732e+07
Cer(d18:0_26:5)	Cer	M+H	670.613	17.881	C44 H80 O3 N1	5.0666e+07	1.04679e+08	1.18462e+08	4.95512e+07	4.14374e+07	8.01937e+07	1.05501e+08	1.03986e+08	1.54591e+08	1.7335e+08	1.40276e+08	1.22497e+08	1.0342e+08	9.13791e+07	8.90054e+07	8.89137e+07	1.04872e+08	9.19762e+07	9.17275e+07	9.72887e+07
Cer(m18:0_16:0)	Cer	M+H	524.54	15.059	C34 H70 O2 N1	4.25443e+06	953822	1.20478e+06	1.01069e+06	3.35139e+06	2.14413e+06	1.09459e+06	627031	1.5176e+06	1.52347e+06	2.0253e+06	2.08824e+06	1.45445e+06	2.00176e+06	2.40495e+06	1.21607e+06	1.83839e+06	1.78038e+06	2.09031e+06	1.10493e+06
Cer(m18:1_16:0)	Cer	M+H	522.524	14.547	C34 H68 O2 N1	950117	636157	0	567897	2.83413e+06	0	931161	765152	1.89411e+06	0	2.40629e+06	664056	0	787814	609610	516010	0	864084	1.51834e+06	520242
Cer(m18:0_18:0)	Cer	M+H	552.571	16.3957	C36 H74 O2 N1	4.83788e+06	2.61786e+06	4.8909e+06	2.23125e+06	6.39046e+06	4.79055e+06	3.43661e+06	3.97845e+06	3.12711e+06	2.9104e+06	3.52558e+06	2.49053e+06	5.58368e+06	3.8813e+06	4.32681e+06	3.16994e+06	3.59488e+06	5.55439e+06	4.20695e+06	3.85468e+06
Cer(m36:0+O)	Cer	M+Na	590.548	15.918	C36 H73 O3 N1 Na1	3.35912e+06	1.96068e+06	161380	608009	1.4887e+07	524488	1.02921e+06	778679	2.81981e+06	1.97688e+06	1.59955e+06	1.10302e+06	2.282e+06	2.4078e+06	1.13424e+06	1.79303e+06	2.25998e+06	2.99679e+06	2.92132e+06	3.73481e+06
Cer(m36:1+O)	Cer	M+Na	588.533	15.4931	C36 H71 O3 N1 Na1	1.033e+07	9.50637e+06	1.30987e+06	7.65772e+06	1.87025e+07	4.95317e+06	1.00101e+07	2.38351e+06	2.0027e+07	8.86764e+06	1.86763e+07	1.50804e+07	1.12524e+07	9.5088e+06	1.0932e+07	1.1182e+07	1.0562e+07	1.03561e+07	1.05967e+07	1.19124e+07
Cer(m18:1_18:1)	Cer	M+H	548.54	17.7051	C36 H70 O2 N1	114442	152046	228381	837134	9.33932e+06	190976	2.12072e+06	0	1.72441e+07	7.30405e+06	5.6861e+06	7.10504e+06	2.4682e+06	3.69342e+06	1.69995e+06	1.13124e+06	1.22866e+06	1.69992e+06	1.16915e+06	1.21533e+06
Cer(m18:0_20:0)	Cer	M+H	580.603	17.5302	C38 H78 O2 N1	1.18604e+07	3.76502e+06	8.4315e+06	7.13925e+06	1.0958e+07	9.79922e+06	7.09519e+06	7.75479e+06	1.311e+07	1.26401e+07	2.41625e+07	2.45719e+07	1.24128e+07	1.22016e+07	1.12373e+07	1.04695e+07	1.16822e+07	1.19015e+07	1.12383e+07	1.0441e+07
Cer(m18:1_20:4)	Cer	M+H	570.524	15.0951	C38 H68 O2 N1	1.3354e+07	8.53859e+06	1.78476e+07	2.28351e+07	1.72483e+07	2.18601e+07	2.04107e+07	8.44491e+06	1.48683e+07	2.01451e+07	5.62611e+07	2.82362e+07	2.22293e+07	2.25545e+07	2.06742e+07	2.0425e+07	2.3387e+07	2.26081e+07	2.08796e+07	1.96042e+07
Cer(m18:0_22:0)	Cer	M+H	608.634	18.4229	C40 H82 O2 N1	4.24779e+07	1.57891e+07	3.55066e+07	2.52138e+07	3.41611e+07	4.81194e+07	2.48681e+07	3.45481e+07	4.613e+07	5.69533e+07	8.60285e+07	8.37316e+07	4.83174e+07	4.6767e+07	4.5522e+07	4.39136e+07	4.46319e+07	4.13061e+07	4.19378e+07	3.99839e+07
Cer(m40:1)	Cer	M+H	606.618	18.1071	C40 H80 O2 N1	1.25468e+07	1.26635e+06	5.03197e+06	2.02826e+07	2.71112e+07	6.04384e+06	3.98801e+06	6.41332e+06	4.02077e+06	3.17209e+06	2.47364e+06	3.39583e+06	7.59089e+06	7.83462e+06	7.73036e+06	6.20204e+06	5.7359e+06	6.32835e+06	7.44916e+06	7.5675e+06
Cer(m22:1_18:1)	Cer	M+H	604.603	19.3395	C40 H78 O2 N1	8.37783e+07	1.38023e+07	1.02391e+07	3.72923e+07	1.63785e+08	4.85792e+07	6.65389e+07	1.70922e+07	3.31543e+08	2.79976e+08	1.4897e+08	1.73245e+08	8.75989e+07	8.25283e+07	8.46586e+07	8.68908e+07	8.76554e+07	8.49942e+07	8.47151e+07	8.34782e+07
Cer(m40:3)	Cer	M+Na	624.569	17.019	C40 H75 O2 N1 Na1	625578	6.82364e+06	196719	6.58579e+06	6.44192e+06	4.87547e+06	7.11131e+06	3.34314e+06	7.19918e+06	1.48886e+06	1.23239e+07	3.37226e+06	5.26552e+06	7.79291e+06	6.80189e+06	7.40804e+06	6.96424e+06	8.36587e+06	6.23228e+06	7.74006e+06
Cer(m17:1_23:2)	Cer	M+H	602.587	18.5359	C40 H76 O2 N1	2.09117e+07	459533	401223	2.79215e+06	2.44698e+07	2.3964e+07	2.77978e+07	2.96142e+06	2.08117e+08	1.51309e+08	7.21554e+07	8.96836e+07	3.88136e+07	5.08611e+07	3.10971e+07	2.74766e+07	4.52997e+07	4.79188e+07	2.80867e+07	2.89681e+07
Cer(m18:0_23:0)	Cer	M+H	622.65	18.7911	C41 H84 O2 N1	1.10318e+07	6.02926e+06	9.17094e+06	8.50921e+06	1.03735e+07	1.19864e+07	6.67509e+06	1.01896e+07	1.08639e+07	1.18642e+07	2.13514e+07	2.16195e+07	1.05498e+07	1.11481e+07	1.14688e+07	1.09144e+07	1.114e+07	1.10523e+07	1.02486e+07	1.08223e+07
Cer(m17:1_24:1)	Cer	M+H	618.618	19.5376	C41 H80 O2 N1	2.07307e+07	3.69618e+06	1.1002e+06	1.33209e+07	7.76265e+06	1.24262e+07	2.85949e+07	1.16312e+06	2.13654e+07	9.33755e+07	5.05251e+07	4.12099e+07	3.1744e+07	2.69924e+07	2.8876e+07	2.4168e+07	7.41062e+06	4.5855e+06	3.40775e+06	5.17221e+06
Cer(m18:1_23:2)	Cer	M+H	616.603	18.9174	C41 H78 O2 N1	5.2133e+06	409855	401423	4.14014e+06	1.70806e+07	5.69651e+06	1.7054e+07	2.9264e+06	5.12318e+07	3.7717e+07	2.26382e+07	2.3461e+07	9.98926e+06	1.21798e+07	1.34306e+07	7.7016e+06	8.26681e+06	1.35056e+07	8.81826e+06	7.91773e+06
Cer(m18:0_24:0)	Cer	M+H	636.665	19.1233	C42 H86 O2 N1	2.72627e+07	1.93849e+07	2.69407e+07	1.80054e+07	2.11561e+07	3.43725e+07	1.85871e+07	2.99469e+07	3.17807e+07	2.90493e+07	4.28327e+07	4.14955e+07	3.05643e+07	2.70616e+07	2.74092e+07	2.80199e+07	2.67241e+07	2.5382e+07	2.39323e+07	2.52678e+07
Cer(m18:1_24:1)	Cer	M+H	632.634	19.9284	C42 H82 O2 N1	5.15416e+07	9.19923e+06	4.80746e+06	2.96003e+07	1.17549e+08	2.10058e+07	5.05248e+07	2.10743e+07	1.93356e+08	1.44845e+08	6.04207e+07	6.58553e+07	7.67033e+07	5.76688e+07	6.82106e+07	4.75922e+07	4.87631e+07	6.67933e+07	5.79177e+07	4.72522e+07
Cer(m17:1_25:2)	Cer	M+H	630.618	17.683	C42 H80 O2 N1	1.65e+09	1.55177e+09	1.57721e+09	1.62276e+09	2.4802e+09	1.54523e+09	1.7086e+09	1.86893e+09	2.0197e+09	1.73238e+09	2.10037e+09	2.1353e+09	1.91804e+09	1.77669e+09	1.82133e+09	1.76922e+09	1.72387e+09	1.79543e+09	1.81369e+09	1.60779e+09
Cer(t38:2+O)	Cer	M+H	624.556	15.7461	C38 H74 O5 N1	1.60326e+08	3.46191e+07	4.30914e+07	9.18639e+07	1.8183e+08	1.86029e+08	1.71851e+08	7.95323e+07	4.80053e+08	5.41398e+08	7.25148e+08	9.68e+08	2.92894e+08	2.81559e+08	2.74465e+08	2.56895e+08	2.70688e+08	2.83313e+08	2.75605e+08	2.72214e+08
Cer(t39:1)	Cer	M+H	624.593	17.4261	C39 H78 O4 N1	7.30394e+06	5.02283e+06	9.33547e+06	5.06142e+07	2.56683e+07	1.25931e+07	1.73356e+07	1.77879e+07	2.58779e+07	5.18984e+07	1.97743e+07	1.94506e+07	1.58813e+07	1.45873e+07	1.51958e+07	1.57208e+07	1.39124e+07	1.46181e+07	1.56004e+07	1.32329e+07
Cer(t39:2)	Cer	M+H	622.577	16.471	C39 H76 O4 N1	6.11028e+06	852336	1.54551e+06	6.54593e+06	5.84861e+06	8.33503e+06	1.09278e+07	4.92525e+06	1.21018e+07	1.55159e+07	5.98191e+06	7.19065e+06	7.55597e+06	8.3757e+06	3.24314e+06	7.41194e+06	8.78273e+06	6.48293e+06	3.70494e+06	3.21472e+06
Cer(t18:0_22:0)	Cer	M+H	640.624	17.2396	C40 H82 O4 N1	8.59642e+07	4.10916e+07	8.17629e+07	6.57572e+07	8.72574e+07	8.66263e+07	6.02346e+07	8.38961e+07	4.69937e+07	7.16906e+07	4.14467e+07	4.53609e+07	7.35744e+07	7.41629e+07	6.62124e+07	6.64457e+07	6.7447e+07	7.16196e+07	6.86756e+07	6.56248e+07
Cer(t18:0_24:1)	Cer	M+H	666.639	17.1483	C42 H84 O4 N1	1.1323e+08	8.43685e+07	1.27761e+08	1.1159e+08	1.36338e+08	1.29319e+08	1.14588e+08	1.55216e+08	1.02078e+08	1.23861e+08	1.00517e+08	9.99725e+07	1.28543e+08	1.23661e+08	1.21346e+08	1.105e+08	1.13589e+08	1.12692e+08	1.13896e+08	1.10051e+08
CerG2GNAc1(d40:1+O)	CerG2GNAc1	M+H	1165.79	16.202	C60 H113 O19 N2	7.7134e+06	6.41466e+06	8.02383e+06	8.13396e+06	5.97974e+06	7.34594e+06	4.59898e+06	9.77948e+06	1.04209e+06	430945	295832	200207	7.80062e+06	5.41161e+06	4.77013e+06	5.20279e+06	3.68395e+06	5.61833e+06	5.67413e+06	6.02052e+06
CerG2GNAc1(d42:1+O)	CerG2GNAc1	M+H	1193.82	17.28	C62 H117 O19 N2	4.0639e+06	3.89933e+06	2.54451e+06	3.99237e+06	3.44953e+06	4.83268e+06	4.02877e+06	3.27383e+06	270525	4.178	0.948	368240	4.22122e+06	4.09113e+06	2.37362e+06	1.82146e+06	3.21524e+06	2.31472e+06	3.28553e+06	3.10547e+06
CerP(d34:2+2O)	CerP	M+H	648.46	18.0299	C34 H67 O8 N1 P1	2.86766e+07	1.75943e+07	2.0614e+07	3.50151e+07	1.63824e+07	3.18495e+07	3.31494e+07	3.93687e+07	2.28872e+07	4.0879e+07	2.6486e+07	1.5386e+07	2.80507e+07	3.2175e+07	2.94468e+07	3.49124e+07	3.43967e+07	3.31544e+07	2.20518e+07	3.2891e+07
CerP(d35:1)	CerP	M+H	632.501	16.1321	C35 H71 O6 N1 P1	1.84873e+07	1.0927e+07	1.77807e+07	1.84073e+07	2.17485e+07	1.60518e+07	1.36437e+07	1.48802e+07	4.21089e+06	3.37779e+06	6.78834e+06	4.59928e+06	1.54201e+07	1.48339e+07	1.58636e+07	1.58828e+07	1.42653e+07	1.44241e+07	1.29904e+07	1.41481e+07
CerP(d40:2)	CerP	M+H	700.564	13.042	C40 H79 O6 N1 P1	7.49935e+07	7.19576e+07	9.69528e+07	1.01975e+08	8.94117e+07	8.62766e+07	7.84197e+07	7.42773e+07	9.19779e+07	9.89157e+07	6.56543e+07	8.9833e+07	8.38446e+07	8.72875e+07	7.41493e+07	8.51558e+07	8.48596e+07	7.83734e+07	7.99428e+07	8.05323e+07
CerP(d42:2)	CerP	M+H	728.595	14.482	C42 H83 O6 N1 P1	1.606e+06	4.32181e+06	3.11823e+06	4.14193e+06	1.83387e+06	3.68051e+06	4.05197e+06	2.99765e+06	1.7918e+06	3.36847e+06	1.74308e+06	4.11331e+06	2.80229e+06	3.53627e+06	2.69908e+06	3.60646e+06	4.9001e+06	1.06524e+06	2.39042e+06	1.48944e+06
CerPE(d33:1)	CerPE	M+H	647.512	15.846	C35 H72 O6 N2 P1	1.88189e+07	413327	9.05471e+06	1.07543e+07	3.94176e+07	1.01351e+07	1.04941e+07	1.00922e+07	1.68834e+06	3.21419e+06	1.23387e+06	351475	8.19637e+06	1.05633e+07	9.21029e+06	8.47482e+06	8.44419e+06	9.32325e+06	7.94644e+06	8.79071e+06
ChE(13:0)	ChE	M+NH4	600.571	15.5163	C40 H74 O2 N1	3.3349e+07	1.41591e+07	1.65005e+07	2.08548e+07	4.91302e+07	3.78538e+07	6.00062e+07	2.55307e+07	8.70919e+07	7.24066e+07	8.74577e+07	9.993e+07	6.31157e+07	5.3743e+07	5.27119e+07	5.42243e+07	4.4142e+07	6.10944e+07	4.47263e+07	4.62403e+07
ChE(16:0)	ChE	M+H	625.592	15.563	C43 H77 O2	1.05904e+08	1.0089e+08	5.82965e+07	1.20991e+08	1.34016e+08	1.46706e+08	1.85414e+08	8.69074e+07	2.06906e+08	2.15517e+08	2.46149e+08	2.20359e+08	1.46009e+08	8.88911e+07	1.28165e+08	1.0157e+08	1.09625e+08	9.86702e+07	9.14802e+07	1.30949e+08
ChE(18:1)	ChE	M+NH4	668.634	21.183	C45 H82 O2 N1	1.3489e+08	5.72849e+07	1.82278e+08	1.65676e+08	1.99602e+08	1.56685e+08	3.25736e+08	1.23079e+08	2.21441e+08	2.81152e+08	2.67888e+08	1.50493e+08	2.00178e+08	2.04281e+08	2.35472e+08	2.14155e+08	2.11573e+08	1.79866e+08	2.06879e+08	1.97254e+08
ChE(18:2)	ChE	M+NH4	666.618	20.7464	C45 H80 O2 N1	2.32204e+07	2.82201e+07	9.00756e+07	6.90292e+07	5.91928e+07	3.31719e+07	6.75014e+07	8.00796e+07	3.45792e+06	2.46798e+07	4.75741e+06	0	1.34703e+07	1.84438e+07	1.99038e+07	1.81741e+07	1.78376e+07	2.19855e+07	1.62749e+07	2.18493e+07
ChE(19:1)	ChE	M+NH4	682.65	19.119	C46 H84 O2 N1	3.18703e+06	1.05537e+07	5.32746e+06	8.3794e+06	638017	5.38107e+06	5.26954e+06	5.11651e+06	4.75522e+06	3.34245e+06	6.85821e+06	5.02718e+06	4.8352e+06	4.68442e+06	3.4544e+06	5.5429e+06	6.67051e+06	5.14876e+06	4.37768e+06	2.95124e+06
ChE(19:2)	ChE	M+NH4	680.634	18.339	C46 H82 O2 N1	4.63416e+06	1.09473e+06	1.83681e+06	6.91133e+06	3.04997e+06	6.54045e+06	4.23196e+06	6.83955e+06	5.0393e+06	6.92502e+06	1.63195e+07	1.08412e+07	1.15689e+07	7.17083e+06	6.39834e+06	4.0313e+06	5.22678e+06	5.21306e+06	5.67433e+06	7.55283e+06
ChE(20:0)	ChE	M+H	681.654	18.9956	C47 H85 O2	1.53288e+06	6.18788e+06	1.03674e+07	1.59537e+07	8.233e+06	1.42732e+07	1.63482e+07	1.10573e+07	8.11827e+06	1.12485e+07	1.07673e+07	5.68292e+06	7.59809e+06	5.7417e+06	4.35809e+06	1.60879e+07	1.64282e+07	2.05404e+07	1.78114e+07	1.83418e+07
ChE(20:4)	ChE	M+NH4	690.618	20.4466	C47 H80 O2 N1	2.32904e+06	1.09311e+07	1.75988e+07	1.57372e+07	1.0656e+06	1.17369e+06	1.26804e+07	1.78797e+07	7.22146e+06	4.15697e+06	0	0	0	1.60492e+06	0	1.34528e+06	2.94472e+06	1.77015e+06	1.39483e+06	3.1023e+06
ChE(20:5)	ChE	M+NH4	688.603	18.022	C47 H78 O2 N1	3.88464e+06	5.21004e+06	3.02937e+06	4.85653e+06	1.12004e+07	3.90224e+06	2.99468e+06	3.24525e+06	3.09904e+06	3.01355e+06	2.16847e+06	2.0883e+06	4.44135e+06	5.31047e+06	4.16185e+06	4.32254e+06	4.47166e+06	5.99795e+06	4.81351e+06	4.85721e+06
ChE(22:6)	ChE	M+NH4	714.618	20.1654	C49 H80 O2 N1	6.57491e+06	5.00629e+07	9.28042e+07	6.33014e+07	1.4298e+07	1.20928e+07	6.528e+07	9.3245e+07	1.41892e+06	3.84536e+06	1.83451e+06	0	3.53714e+06	4.1173e+06	2.62668e+06	5.17739e+06	4.74936e+06	3.50075e+06	4.88558e+06	1.94393e+06
ChE(28:0)	ChE	M+H	793.78	21.155	C55 H101 O2	1.45968e+07	2.67268e+07	2.86259e+07	2.08059e+07	1.50334e+07	2.35833e+07	1.46107e+07	3.41826e+07	1.48274e+06	1.16798e+07	2.49045e+06	0	3.02408e+06	4.94174e+06	3.75297e+06	5.93734e+06	3.3498e+06	6.32439e+06	6.35973e+06	4.92536e+06
ChE(35:0)	ChE	M+H	891.889	22.5739	C62 H115 O2	5.65933e+06	260563	1.01707e+06	1.46595e+07	1.03533e+07	7.2201e+06	5.7352e+06	4.93891e+06	2.9773e+06	1.12073e+07	1.27201e+07	1.05613e+07	5.90428e+06	6.93555e+06	7.79311e+06	7.62875e+06	6.85717e+06	6.87892e+06	6.82755e+06	7.11252e+06
ChE(36:4)	ChE	M+H	897.842	22.119	C63 H109 O2	1.77741e+07	1.08837e+07	1.46536e+07	1.86038e+07	1.68676e+07	1.63791e+07	1.27028e+07	1.46353e+07	1.30186e+07	1.49357e+07	1.09205e+07	7.32149e+06	1.29914e+07	1.31786e+07	1.2892e+07	1.29365e+07	1.37085e+07	1.26813e+07	1.15489e+07	1.52889e+07
CmE(26:0)	CmE	M+H	779.764	20.9315	C54 H99 O2	4.62054e+08	6.14299e+08	7.71735e+08	5.27717e+08	4.11846e+08	5.32612e+08	4.49113e+08	7.74939e+08	2.74222e+08	4.39998e+08	1.08921e+08	7.43563e+07	2.34764e+08	2.20832e+08	2.35802e+08	2.14391e+08	2.20627e+08	2.34708e+08	2.22032e+08	2.27003e+08
CmE(28:2)	CmE	M+H	803.764	19.6743	C56 H99 O2	3.99338e+06	851810	1.06837e+06	2.8872e+06	4.08571e+06	2.22926e+06	9.61188e+06	2.49806e+06	1.94061e+07	1.57237e+07	2.92273e+07	2.74396e+07	1.30543e+07	1.03617e+07	1.11207e+07	9.09801e+06	9.65158e+06	6.58e+06	8.83104e+06	1.16121e+07
CmE(28:3)	CmE	M+H	801.748	20.581	C56 H97 O2	1.8289e+07	4.72263e+07	7.10138e+07	3.0699e+07	1.65294e+07	1.71522e+07	2.00668e+07	7.46417e+07	660569	840819	15.979	0	7.312	1.64784e+06	1.47551e+06	0	1.48105e+06	1.11311e+06	1.7348e+06	1.92556e+06
CmE(2:0)	CmE	M+H	443.388	9.186	C30 H51 O2	0	0	0	0	826425	0	0	0	1.42808e+06	1.30244e+06	6.19333e+06	8.81366e+06	0	0	0	0	0	0	797013	0
CmE(30:0)	CmE	M+H	835.827	22.0707	C58 H107 O2	4.3024e+07	7.84003e+06	1.74884e+07	2.8476e+07	5.12355e+07	4.87242e+07	5.36019e+07	2.8681e+07	3.42992e+07	6.07959e+07	1.38317e+08	1.3741e+08	5.80013e+07	6.11859e+07	5.90122e+07	5.94553e+07	5.87595e+07	5.90011e+07	5.62826e+07	5.54261e+07
CmE(38:0)	CmE	M+H	947.952	21.642	C66 H123 O2	6.50403e+06	864487	1.95231e+06	1.40036e+06	1.03479e+06	8.0196e+06	3.13912e+06	0	608312	1.56173e+06	5.58051e+06	9.00867e+06	265559	552958	3.32084e+06	888472	3.1907e+06	322453	1.28834e+06	2.56772e+06
CmE(38:1)	CmE	M+H	945.936	21.3075	C66 H121 O2	1.82317e+07	2.56945e+06	6.50332e+06	3.50826e+06	8.6392e+06	1.39064e+07	9.32342e+06	1.92879e+06	3.19955e+06	1.27794e+07	1.3633e+07	2.95801e+07	7.27303e+06	356962	2.68113e+06	5.4167e+06	6.45693e+06	4.89471e+06	2.07308e+07	3.98208e+06
CmE(38:6)	CmE	M+H	935.858	20.459	C66 H111 O2	1.14564e+06	75387.5	0	0	9.94423e+06	0	0	0	2.38926e+06	2.95645e+06	1.67402e+06	0	0	0	1.77013e+06	0	0	0	1.27969e+06	0
Co(Q10)	Co	M+H	863.691	19.4725	C59 H91 O4	3.20506e+07	4.91016e+07	6.58138e+07	5.85063e+07	2.09513e+07	4.5464e+07	8.11354e+07	8.11687e+07	5.13507e+07	6.7608e+07	5.01877e+07	4.34143e+07	4.42887e+07	4.14868e+07	4.6277e+07	4.45152e+07	4.11908e+07	4.37265e+07	4.30948e+07	4.16315e+07
Co(Q6)	Co	M+H	591.441	18.5013	C39 H59 O4	3.37915e+07	2.36292e+07	3.88656e+07	3.40349e+07	3.78736e+07	4.29746e+07	3.74691e+07	3.85121e+07	3.51623e+07	3.82708e+07	3.00544e+07	3.41508e+07	3.78174e+07	3.95338e+07	3.80347e+07	3.59975e+07	3.4344e+07	3.37578e+07	3.50137e+07	3.52416e+07
Co(Q7)	Co	M+H	659.503	18.5028	C44 H67 O4	3.47242e+07	2.24054e+07	3.83948e+07	3.28662e+07	3.37493e+07	3.56627e+07	3.62208e+07	3.55117e+07	3.48993e+07	3.48556e+07	3.05358e+07	3.10791e+07	3.36264e+07	3.50309e+07	3.44956e+07	3.18416e+07	3.24648e+07	3.17169e+07	3.37909e+07	3.47122e+07
Co(Q8)	Co	M+H	727.566	17.1456	C49 H75 O4	6.78567e+08	4.85016e+08	8.71354e+08	6.19521e+08	7.63223e+08	9.31658e+08	8.09881e+08	8.99998e+08	9.30227e+08	9.95289e+08	8.51047e+08	9.30022e+08	8.44317e+08	8.24928e+08	8.18935e+08	7.98984e+08	7.72669e+08	7.61951e+08	8.08537e+08	7.71195e+08
Co(Q9)	Co	M+NH4	812.655	18.5016	C54 H86 O4 N1	1.01755e+10	6.13734e+09	1.1029e+10	8.99676e+09	1.03798e+10	1.16018e+10	1.02513e+10	1.11488e+10	9.18618e+09	1.02142e+10	9.24282e+09	9.90514e+09	1.01138e+10	1.02675e+10	9.96579e+09	1.00742e+10	9.62887e+09	9.5111e+09	9.4503e+09	9.72783e+09
DG(14:0e)	DG	M+Na	325.235	1.65366	C17 H34 O4 Na1	3.04446e+06	2.18092e+06	3.17118e+06	2.26231e+06	1.86175e+06	3.6112e+06	9.58651e+06	2.61316e+06	3.13486e+06	5.74026e+06	3.31542e+06	6.98556e+06	5.53745e+06	5.50764e+06	4.47291e+06	4.31013e+06	4.23206e+06	4.69669e+06	4.58933e+06	4.68436e+06
DG(6:0_9:0)	DG	M+NH4	348.274	1.1963	C18 H38 O5 N1	5.28182e+06	1.5346e+06	6.41673e+06	3.5622e+06	3.73526e+06	5.26354e+06	4.12163e+06	7.43079e+06	3.98168e+06	5.61149e+06	2.38187e+06	2.99051e+06	4.33559e+06	4.5878e+06	4.05005e+06	3.55189e+06	3.49242e+06	4.25517e+06	3.84872e+06	3.82327e+06
DG(15:2)	DG	M+Na	349.199	1.20027	C18 H30 O5 Na1	1.59341e+07	6.58154e+06	2.94269e+07	1.05466e+07	2.14045e+06	1.48478e+07	1.11953e+07	1.6538e+07	1.922e+07	1.74077e+07	1.27939e+07	1.07492e+07	2.10738e+07	2.09191e+07	1.84638e+07	9.2868e+06	1.66449e+07	1.08045e+07	1.99435e+07	1.74476e+07
DG(15:3)	DG	M+H	325.201	1.34832	C18 H29 O5	5.20499e+06	1.83433e+06	6.38319e+06	1.71455e+06	1.45671e+06	6.50457e+06	5.37438e+06	4.50368e+06	7.24726e+06	7.10106e+06	5.52044e+06	5.93347e+06	5.30089e+06	4.44448e+06	3.58528e+06	4.47613e+06	4.90808e+06	4.88995e+06	5.23927e+06	3.4842e+06
DG(4:0_11:3)	DG	M+Na	347.183	9.594	C18 H28 O5 Na1	0	0	0	0	0	0	641301	0	1.06847e+07	3.98101e+06	3.92807e+06	3.23536e+06	0	0	0	0	0	0	0	3.446
DG(15:4)	DG	M+H	323.185	1.38241	C18 H27 O5	4.45247e+06	485320	6.81795e+06	1.15113e+06	458489	4.16379e+06	3.26373e+06	3.46178e+06	6.35509e+06	9.39284e+06	9.57196e+06	7.30276e+06	6.52301e+06	5.84008e+06	5.50523e+06	5.42874e+06	3.70932e+06	5.56182e+06	6.42801e+06	4.46422e+06
DG(16:0)	DG	M+Na	367.245	1.374	C19 H36 O5 Na1	3.75545e+06	133317	5.69588e+06	3.0754e+06	3.83586e+06	7.16412e+06	4.19345e+06	5.90845e+06	3.47493e+06	2.37818e+06	984868	2.33974e+06	2.2163e+06	3.66342e+06	440144	2.33063e+06	2.78569e+06	4.4733e+06	3.1694e+06	3.74771e+06
DG(16:0e)	DG	M+Na	353.266	2.065	C19 H38 O4 Na1	2.47074e+06	708843	1.78823e+06	833219	795000	790237	494022	1.40944e+06	1.4724e+06	1.38515e+06	491589	1.34294e+06	941851	2.02552e+06	1.28587e+06	1.58097e+06	1.13508e+06	551815	1.16846e+06	1.99171e+06
DG(16:1e)	DG	M+Na	351.251	2.075	C19 H36 O4 Na1	1.54865e+06	658573	2.07419e+06	1.65253e+06	2.51749e+06	654839	879800	251861	939237	998227	0	1.50198e+06	2.10753e+06	1.21375e+06	1.05036e+06	529549	1.05747e+06	1.14817e+06	1.62278e+06	1.6382e+06
DG(6:0_11:2)	DG	M+NH4	372.274	1.27279	C20 H38 O5 N1	5.50388e+06	2.21008e+06	6.03489e+06	4.36121e+06	4.35275e+06	4.41989e+06	5.20529e+06	5.1218e+06	5.31353e+06	8.40154e+06	4.57957e+06	5.81775e+06	5.28914e+06	5.6658e+06	6.78447e+06	5.18839e+06	6.62782e+06	5.62807e+06	4.59768e+06	5.16454e+06
DG(6:0_11:3)	DG	M+H	353.232	1.21915	C20 H33 O5	1.61182e+07	7.80065e+06	3.01446e+07	1.79447e+07	1.18342e+07	3.01959e+07	2.09605e+07	3.51721e+07	2.05176e+07	3.50833e+07	1.69878e+07	1.34463e+07	2.54629e+07	2.64333e+07	2.16187e+07	1.50947e+07	1.89768e+07	2.34201e+07	2.31537e+07	2.07697e+07
DG(17:3)	DG	M+Na	375.214	1.21915	C20 H32 O5 Na1	1.44757e+07	6.49493e+06	3.13583e+07	1.73671e+07	1.39207e+07	2.48341e+07	2.4133e+07	3.22212e+07	2.1218e+07	3.91126e+07	1.9934e+07	2.22028e+07	2.2977e+07	2.43701e+07	1.97064e+07	1.65539e+07	1.78141e+07	1.8092e+07	2.20524e+07	2.06842e+07
DG(6:0_11:4)	DG	M+H	351.217	1.22215	C20 H31 O5	1.6259e+07	7.29827e+06	2.83247e+07	9.25909e+06	6.98936e+06	2.00379e+07	1.70828e+07	2.90428e+07	1.80778e+07	3.19708e+07	1.40028e+07	1.66089e+07	1.67619e+07	1.54479e+07	1.60729e+07	1.39392e+07	1.15768e+07	1.36104e+07	1.61608e+07	1.44429e+07
DG(18:0e)	DG	M+Na	381.298	5.338	C21 H42 O4 Na1	1.63895e+06	1.19423e+06	2.94817e+06	1.55671e+06	1.93999e+06	2.13463e+06	1.72941e+06	2.22054e+06	1.44991e+06	1.08531e+06	1.97668e+06	979703	1.8121e+06	1.57309e+06	1.26343e+06	1.55165e+06	1.16773e+06	1.61171e+06	1.1294e+06	1.54597e+06
DG(18:2e)	DG	M+H	355.284	7.397	C21 H39 O4	1.68803e+06	2.19598e+06	1.41935e+06	1.80349e+06	960446	2.44328e+06	1.9981e+06	2.46484e+06	1.88228e+06	3.13306e+06	3.92226e+06	4.08703e+06	2.9371e+06	3.39963e+06	2.06885e+06	2.00279e+06	3.1953e+06	3.42402e+06	2.6337e+06	1.32966e+06
DG(18:4e)	DG	M+NH4	368.28	1.314	C21 H38 O4 N1	1.33433e+07	2.16094e+06	1.62982e+07	4.97169e+06	2.39003e+07	2.30233e+06	2.34699e+06	1.57522e+07	3.41899e+06	4.19938e+06	4.96332e+06	5.28638e+06	6.29938e+06	8.78939e+06	8.98334e+06	7.85343e+06	6.96575e+06	6.79233e+06	5.93968e+06	8.28603e+06
DG(8:0_11:2)	DG	M+NH4	400.306	1.279	C22 H42 O5 N1	5.21952e+06	4.10587e+06	2.00092e+06	1.72345e+06	1.83941e+06	1.95304e+06	1.58816e+06	1.05178e+06	1.77113e+06	2.26084e+06	1.09951e+06	2.06048e+06	1.26781e+06	1.94985e+06	4.90238e+06	6.01136e+06	4.95942e+06	1.89662e+06	1.69479e+06	3.10338e+06
DG(8:0_11:3)	DG	M+NH4	398.29	1.26173	C22 H40 O5 N1	1.3737e+07	7.82996e+06	7.16442e+06	4.16035e+06	4.73343e+06	894609	5.27324e+06	4.31086e+06	4.91482e+06	4.58859e+06	3.69377e+06	4.28246e+06	2.3642e+06	5.58877e+06	1.14794e+07	1.21208e+07	1.27688e+07	5.57403e+06	3.85651e+06	2.76218e+06
DG(8:0_11:4)	DG	M+Na	401.23	1.24409	C22 H34 O5 Na1	3.41993e+06	1.50589e+06	1.15621e+07	5.67163e+06	5.36496e+06	1.15695e+07	7.43396e+06	1.28236e+07	3.49899e+06	9.87934e+06	5.51966e+06	3.31715e+06	7.79043e+06	7.18119e+06	6.173e+06	5.78782e+06	4.78576e+06	6.4393e+06	7.1423e+06	5.31155e+06
DG(19:4)	DG	M+NH4	396.274	1.579	C22 H38 O5 N1	3.82409e+06	3.34474e+06	4.12938e+06	2.38072e+06	693569	3.55621e+06	2.6025e+06	1.37705e+06	1.82248e+06	3.36378e+06	1.16646e+06	1.16952e+06	1.27504e+06	1.67851e+06	3.21855e+06	3.09912e+06	3.89142e+06	1.64074e+06	1.75801e+06	1.98125e+06
DG(19:4e)	DG	M+NH4	382.295	1.44974	C22 H40 O4 N1	8.91337e+06	4.62556e+06	1.52866e+07	6.25683e+06	1.7754e+07	3.86809e+06	4.45129e+06	1.8585e+07	4.26418e+06	5.83285e+06	5.45469e+06	5.9035e+06	9.31875e+06	1.05044e+07	1.03286e+07	1.35928e+07	8.67828e+06	9.20381e+06	5.91872e+06	7.14749e+06
DG(19:5e)	DG	M+H	363.253	1.58836	C22 H35 O4	9.14915e+06	2.82541e+06	1.13136e+07	9.14315e+06	1.46011e+07	1.37862e+07	8.97209e+06	1.37823e+07	3.17728e+06	1.09909e+07	5.66829e+06	8.03691e+06	1.04631e+07	1.0268e+07	7.97564e+06	7.7919e+06	7.62967e+06	9.059e+06	9.71076e+06	8.08019e+06
DG(8:0_12:3)	DG	M+NH4	412.306	1.48473	C23 H42 O5 N1	3.4498e+06	1.23411e+06	4.2348e+06	1.54867e+06	6.57001e+06	3.37921e+06	1.67133e+06	2.91945e+06	1.84763e+06	2.19938e+06	996197	1.39682e+06	2.83931e+06	2.84404e+06	2.63477e+06	2.75917e+06	3.43544e+06	2.13599e+06	2.80444e+06	2.63075e+06
DG(6:0_14:4)	DG	M+NH4	410.29	1.37822	C23 H40 O5 N1	2.25391e+06	3.92233e+06	3.98706e+06	1.17738e+06	2.1036e+06	1.52736e+06	2.65117e+06	4.43883e+06	1.36245e+06	1.47995e+06	511524	755013	2.574e+06	2.54074e+06	2.4805e+06	2.38418e+06	2.04158e+06	2.13342e+06	2.53115e+06	2.39085e+06
DG(20:4e)	DG	M+NH4	396.311	1.591	C23 H42 O4 N1	820807	809795	2.2789e+06	363325	1.27332e+06	265695	6.03968e+06	2.6143e+06	4.47724e+06	288358	2.43482e+06	764662	1.08461e+07	1.22526e+06	901383	933218	1.04091e+06	1.20785e+06	1.02112e+06	811277
DG(20:5e)	DG	M+NH4	394.295	1.605	C23 H40 O4 N1	5.17807e+06	835539	2.64648e+06	1.70291e+06	6.18399e+06	2.14589e+06	1.58855e+06	1.57215e+06	1.9709e+06	2.11074e+06	1.53594e+06	1.83984e+06	2.55643e+06	2.51644e+06	2.55181e+06	2.51082e+06	2.24348e+06	2.43743e+06	2.48121e+06	2.19207e+06
DG(22:1e)	DG	M+Na	435.344	8.47931	C25 H48 O4 Na1	0	625354	0	0	3.41663e+06	935359	1.13903e+06	1.24057e+06	9.01364e+06	1.81571e+07	2.13387e+07	2.75558e+07	6.37554e+06	6.0809e+06	5.4264e+06	5.1767e+06	3.10701e+06	4.98784e+06	5.29168e+06	4.87169e+06
DG(22:5e)	DG	M+NH4	422.326	1.994	C25 H44 O4 N1	1.03158e+08	1.28454e+07	6.23423e+07	2.17097e+07	1.02167e+08	2.70634e+07	3.34596e+07	2.98358e+07	1.745e+07	1.47841e+07	1.70958e+07	1.20086e+07	4.17366e+07	3.97001e+07	3.78169e+07	3.9685e+07	3.70639e+07	3.66823e+07	3.40207e+07	3.6842e+07
DG(23:2)	DG	M+H	439.342	7.76254	C26 H47 O5	2.59332e+06	1.02133e+06	4.89133e+06	803758	2.47015e+06	3.33719e+06	2.50826e+06	3.50142e+06	3.75722e+06	6.39583e+06	3.84604e+06	6.33388e+06	3.11255e+06	3.42313e+06	3.13099e+06	2.85586e+06	2.8262e+06	3.34357e+06	3.29786e+06	3.14828e+06
DG(26:0e)	DG	M+Na	493.423	19.076	C29 H58 O4 Na1	1.46193e+06	0	0	0	3.22826e+06	498594	101575	124223	1.14613e+07	1.32954e+06	6.68605e+06	1.00078e+07	3.10086e+06	2.40511e+06	1.84204e+06	2.72372e+06	2.3007e+06	4.40423e+06	2.37516e+06	2.26221e+06
DG(26:3)	DG	M+H	479.373	8.34632	C29 H51 O5	0.967	0.553	0	0	0	0	348929	8.614	2.09499e+06	3.73035e+06	3.99509e+06	4.90921e+06	953722	351342	1.30054e+06	531567	1.21952e+06	1.3771e+06	1.18433e+06	1.03092e+06
DG(26:4e)	DG	M+H	463.378	8.32825	C29 H51 O4	803531	2.68365e+06	8.2728e+06	1.19281e+06	617148	1.33266e+06	1.18183e+06	2.66448e+06	5.15906e+06	7.41762e+06	6.02081e+06	6.63093e+06	4.48227e+06	4.65724e+06	3.42777e+06	3.866e+06	3.12939e+06	3.35564e+06	4.37307e+06	3.81167e+06
DG(26:5e)	DG	M+NH4	478.389	8.074	C29 H52 O4 N1	60258.7	247170	633646	491351	565364	237023	1.58769e+07	670596	700780	124430	172312	178891	1.20275e+06	1.00595e+06	1.08643e+06	520710	1.00536e+06	787986	1.09157e+06	1.313e+06
DG(26:6e)	DG	M+Na	481.329	18.4941	C29 H46 O4 Na1	1.48365e+07	6.47822e+06	1.42701e+07	1.06448e+07	1.26534e+07	1.45311e+07	1.44797e+07	1.55086e+07	1.08763e+07	1.20223e+07	1.13742e+07	1.2239e+07	1.31493e+07	1.25508e+07	1.30582e+07	1.33503e+07	1.03509e+07	1.26823e+07	1.12549e+07	1.09807e+07
DG(28:0e)	DG	M+Na	521.454	20.1601	C31 H62 O4 Na1	3.6836e+06	1.29906e+06	0	2.01549e+06	1.03072e+07	8.20505e+06	1.0993e+07	0	6.09132e+07	3.34485e+07	7.77768e+07	5.7672e+07	4.16899e+07	4.56771e+07	3.58822e+07	3.88367e+07	4.51171e+07	4.26512e+07	4.17286e+07	3.92382e+07
DG(28:1e)	DG	M+Na	519.438	19.1342	C31 H60 O4 Na1	6.06042e+06	0	257968	361552	1.89014e+07	3.50605e+06	770691	0	3.54095e+07	6.67278e+06	2.25182e+07	3.35631e+07	1.20389e+07	1.4191e+07	1.79266e+07	1.10026e+07	2.1236e+07	1.13331e+07	1.06844e+07	1.56688e+07
DG(29:0e)	DG	M+Na	535.47	20.4064	C32 H64 O4 Na1	939042	0	0	0	0	0	0	0	8.26075e+06	8.00436e+06	1.21751e+07	1.57219e+07	4.77418e+06	3.80168e+06	7.63691e+06	3.13247e+06	6.34669e+06	6.09486e+06	7.29427e+06	1.22605e+06
DG(29:1)	DG	M+Na	547.433	8.26452	C32 H60 O5 Na1	231221	152604	1.90259e+06	0	0	611919	542826	0	3.4733e+06	3.24053e+06	4.7827e+06	3.35237e+06	1.44692e+06	1.39126e+06	755919	1.13145e+06	686550	1.19269e+06	899877	1.05253e+06
DG(29:1e)	DG	M+H	511.472	21.18	C32 H63 O4	1.56247e+07	1.47835e+07	2.03298e+07	1.13345e+07	1.34285e+07	1.49875e+07	9.69714e+06	2.13363e+07	3.29114e+06	2.03708e+06	0	0	7.24251e+06	4.81919e+06	2.927e+06	5.61824e+06	5.2214e+06	6.62305e+06	2.59476e+06	4.4689e+06
DG(16:0_14:0)	DG	M+Na	563.465	14.9566	C33 H64 O5 Na1	0	0.142	0	0	543861	0	704104	0	7.96049e+06	3.17533e+06	9.75988e+06	9.71021e+06	921899	910531	1.33698e+06	364768	1.70169e+06	886470	1.39615e+06	1.1527e+06
DG(30:0e)	DG	M+Na	549.485	20.5852	C33 H66 O4 Na1	1.05964e+08	3.03865e+07	2.27221e+07	4.52857e+07	6.24774e+07	1.37485e+08	1.4473e+08	3.1669e+07	3.97994e+08	3.29586e+08	4.3449e+08	4.5282e+08	2.99167e+08	3.39158e+08	3.16182e+08	3.32181e+08	3.2569e+08	3.21925e+08	3.24833e+08	3.18771e+08
DG(16:1_14:0)	DG	M+NH4	556.494	13.6627	C33 H66 O5 N1	0	0	0	0	0	0	0	0	1.58578e+07	445482	1.04856e+07	1.92189e+07	718017	0	1.02184e+06	553440	1.02598e+06	1.1279e+06	1.00454e+06	1.49345e+06
DG(12:0_18:2)	DG	M+NH4	554.478	12.4057	C33 H64 O5 N1	1.66553e+07	314902	718519	3.62143e+06	4.67933e+07	3.27962e+06	826193	0	2.2739e+07	3.73558e+06	1.5011e+07	1.71819e+07	1.00059e+07	7.90351e+06	9.07952e+06	7.94143e+06	7.81327e+06	9.06444e+06	1.01166e+07	8.01679e+06
DG(30:2e)	DG	M+Na	545.454	19.2363	C33 H62 O4 Na1	7.71704e+06	295141	463568	0	1.79017e+07	3.47395e+06	1.15154e+06	0	1.7516e+07	4.45343e+06	1.48607e+07	1.73556e+07	6.91626e+06	6.80547e+06	9.31614e+06	5.43126e+06	7.97849e+06	9.51364e+06	8.48075e+06	7.76249e+06
DG(30:3e)	DG	M+H	521.456	20.146	C33 H61 O4	3.6836e+06	1.10755e+06	0	2.02372e+06	8.32668e+06	7.57062e+06	1.08243e+07	0	5.7915e+07	3.11654e+07	7.1404e+07	5.76679e+07	4.07868e+07	4.21914e+07	3.15744e+07	3.56536e+07	3.68471e+07	3.71487e+07	3.51432e+07	3.55058e+07
DG(30:4e)	DG	M+NH4	536.467	8.67166	C33 H62 O4 N1	0	0	0	0	0	0	0	0	5.01467e+06	5.31771e+06	4.97863e+06	5.67747e+06	0	1.89233e+06	927101	1.84409e+06	644057	0	0	0
DG(31:0e)	DG	M+Na	563.501	20.8242	C34 H68 O4 Na1	4.64878e+07	8.35379e+06	1.41768e+07	1.87456e+07	4.23489e+07	6.53257e+07	5.17956e+07	1.79519e+07	1.15173e+08	1.13288e+08	1.71559e+08	1.49927e+08	1.09916e+08	1.11662e+08	1.135e+08	1.01183e+08	1.11561e+08	1.04763e+08	9.66871e+07	9.3732e+07
DG(31:1e)	DG	M+Na	561.485	20.4176	C34 H66 O4 Na1	1.51363e+07	2.56869e+06	5.80424e+06	7.49643e+06	2.20344e+07	1.73862e+07	8.01213e+06	3.64501e+06	3.43783e+07	2.92725e+07	5.04886e+07	4.65832e+07	2.72695e+07	2.91993e+07	2.61636e+07	2.49233e+07	2.98556e+07	2.67938e+07	2.96371e+07	2.60951e+07
DG(20:0_11:2)	DG	M+Na	573.449	9.888	C34 H62 O5 Na1	1.78158e+06	0	2.31252e+06	774608	530576	3.13367e+06	1.33468e+06	2.56613e+06	2.04729e+07	8.58965e+06	5.39865e+06	4.95466e+06	2.18723e+06	1.67474e+06	1.37964e+06	1.26794e+06	815420	1.93055e+06	1.264e+06	1.60056e+06
DG(31:2e)	DG	M+H	537.488	20.8596	C34 H65 O4	3.09997e+06	642096	1.17742e+06	1.24699e+06	3.49582e+06	3.25395e+06	1.82484e+06	479749	6.21324e+06	6.37126e+06	3.2568e+06	4.18693e+06	3.72158e+06	4.59782e+06	3.14853e+06	3.39149e+06	1.83789e+06	2.76247e+06	5.19366e+06	5.06578e+06
DG(31:3)	DG	M+Na	571.433	11.211	C34 H60 O5 Na1	1.60941e+06	0	6.79179e+06	830571	0	1.74556e+06	984063	723180	4.24331e+06	7.11231e+06	1.02429e+07	1.00469e+07	0	2.74692e+06	844399	2.01673e+06	2.7755e+06	2.0352e+06	2.09496e+06	1.50286e+06
DG(31:3e)	DG	M+Na	557.454	10.54	C34 H62 O4 Na1	3.39331e+07	6.09812e+06	1.99732e+07	6.64559e+06	1.95171e+07	1.67117e+07	2.70169e+07	1.74528e+07	1.33086e+08	1.29283e+08	9.73263e+07	1.09836e+08	4.32452e+07	4.15939e+07	3.97265e+07	3.92952e+07	3.71379e+07	3.92676e+07	4.27441e+07	4.2097e+07
DG(31:4e)	DG	M+Na	555.438	7.852	C34 H60 O4 Na1	2.01409e+06	166173	2.9597e+06	320341	516498	1.25425e+06	1.4889e+06	3.29709e+06	1.63423e+06	1.7693e+06	4.33312e+06	1.52664e+06	2.80889e+06	1.82367e+06	1.43891e+06	2.16647e+06	2.25286e+06	1.89117e+06	1.50298e+06	1.3885e+06
DG(16:0_16:0)	DG	M+Na	591.496	13.94	C35 H68 O5 Na1	8.23319e+07	4.04484e+06	3.61148e+06	1.85524e+07	9.89569e+07	5.48931e+07	2.63322e+07	7.45215e+06	1.2027e+08	5.21203e+07	9.15879e+07	9.93837e+07	5.20021e+07	5.43509e+07	5.02909e+07	5.44445e+07	4.8331e+07	5.33804e+07	4.96441e+07	4.98202e+07
DG(32:1)	DG	M+NH4	584.525	23.086	C35 H70 O5 N1	4.87058e+06	1.39785e+06	3.21442e+06	4.10169e+06	477018	9.44453e+06	5.90606e+06	1.15754e+06	435188	4.80439e+06	7.69e+06	7.39208e+06	3.04828e+06	4.26983e+06	1.38678e+06	1.87616e+06	1.0348e+07	3.02466e+06	3.01064e+06	1.21546e+06
DG(18:1_14:0)	DG	M+NH4	584.525	24.315	C35 H70 O5 N1	676817	1.25657e+06	4.55918e+06	2.16698e+06	563526	437576	2.09387e+06	2.17736e+06	9.90794e+06	2.02646e+06	4.56963e+06	1.09646e+06	825943	1.86256e+06	771482	1.58834e+06	1.26958e+06	186145	283331	638805
DG(32:1e)	DG	M+Na	575.501	11.9787	C35 H68 O4 Na1	1.90595e+08	1.92941e+08	2.7447e+08	1.52295e+08	2.26579e+08	1.79506e+08	1.36525e+08	2.72662e+08	1.92109e+08	1.62387e+08	1.40421e+08	1.08664e+08	1.87274e+08	1.89649e+08	1.86938e+08	1.93994e+08	1.83096e+08	1.83391e+08	1.80441e+08	1.71078e+08
DG(16:1_16:1)	DG	M+Na	587.465	13.7449	C35 H64 O5 Na1	5.99721e+07	5.81548e+06	6.98658e+06	1.94343e+07	5.75341e+07	2.99417e+07	2.10195e+07	6.37885e+06	1.65115e+08	5.49392e+07	1.68773e+08	2.07623e+08	5.29162e+07	5.19093e+07	5.64456e+07	5.80906e+07	5.45571e+07	6.07003e+07	6.00327e+07	6.19233e+07
DG(32:2e)	DG	M+Na	573.485	20.2083	C35 H66 O4 Na1	1.75792e+08	4.96642e+07	4.9798e+07	9.2403e+07	1.70656e+08	2.03023e+08	1.53048e+08	5.52583e+07	2.91776e+08	2.6647e+08	3.21046e+08	3.48917e+08	2.21733e+08	2.13982e+08	2.13529e+08	2.14894e+08	2.13299e+08	2.22594e+08	2.11506e+08	2.19825e+08
DG(18:2_14:1)	DG	M+NH4	580.494	12.4617	C35 H66 O5 N1	2.73477e+07	0	0	0	4.20317e+07	7.69845e+06	2.93709e+06	0	4.51644e+07	6.85763e+06	2.18912e+07	2.76454e+07	1.24854e+07	1.22481e+07	7.33606e+06	1.34931e+07	9.53693e+06	1.31873e+07	1.14392e+07	8.24302e+06
DG(14:0_18:3)	DG	M+NH4	580.494	12.8214	C35 H66 O5 N1	1.62544e+07	0	0	2.64881e+06	2.94774e+07	3.95081e+06	1.18678e+06	0	1.90797e+07	6.03998e+06	1.16487e+07	1.63691e+07	6.62e+06	7.31794e+06	6.27095e+06	6.46024e+06	7.49797e+06	9.67856e+06	4.3673e+06	6.4262e+06
DG(32:3e)	DG	M+H	549.488	20.5886	C35 H65 O4	1.05964e+08	3.03865e+07	2.27221e+07	4.52857e+07	6.24774e+07	1.37485e+08	1.4473e+08	3.1669e+07	3.97994e+08	3.29586e+08	4.3449e+08	4.5282e+08	2.99167e+08	3.39158e+08	3.16182e+08	3.32181e+08	3.2569e+08	3.21925e+08	3.24833e+08	3.18771e+08
DG(18:2_14:2)	DG	M+NH4	578.478	11.7897	C35 H64 O5 N1	1.04175e+07	0	0	0	4.50453e+07	547028	0	0	2.5444e+06	3.33	2.21722e+06	814592	4.89243e+06	5.59216e+06	2.98682e+06	1.83658e+06	3.8103e+06	3.85431e+06	3.48009e+06	3.19726e+06
DG(32:5)	DG	M+NH4	576.462	10.497	C35 H62 O5 N1	5.13805e+06	4.97224e+06	2.66579e+06	2.32231e+06	9.06733e+06	1.16836e+07	0	6.45053e+06	3.25812e+06	2.52228e+06	4.58254e+06	5.81236e+06	6.496e+06	2.99099e+06	3.98449e+06	3.23879e+06	3.33684e+06	4.64546e+06	4.53883e+06	2.5343e+06
DG(32:5e)	DG	M+H	545.456	19.718	C35 H61 O4	1.93876e+06	0	200177	1.79449e+06	4.8754e+06	1.56165e+06	626843	0	1.58616e+07	8.911e+06	1.12412e+07	2.05363e+07	4.05302e+06	5.91997e+06	1.08044e+07	1.1539e+06	7.20297e+06	2.77136e+06	4.74685e+06	8.86661e+06
DG(33:0e)	DG	M+Na	591.532	21.2004	C36 H72 O4 Na1	5.23907e+07	9.07929e+06	1.38908e+07	1.97258e+07	4.6844e+07	6.96868e+07	3.86114e+07	1.91635e+07	9.47489e+07	1.07083e+08	1.67313e+08	1.38784e+08	9.92557e+07	1.08806e+08	1.05438e+08	1.05976e+08	1.06782e+08	9.4063e+07	1.00522e+08	9.56913e+07
DG(15:0_18:1)	DG	M+NH4	598.541	15.7075	C36 H72 O5 N1	2.82502e+07	6.3869e+06	8.76072e+06	1.69798e+07	3.02189e+07	3.62456e+07	2.58281e+07	1.67893e+07	8.88417e+07	9.01163e+07	1.41139e+08	1.4085e+08	4.84696e+07	4.75505e+07	5.05765e+07	3.80954e+07	4.56978e+07	4.67134e+07	5.24291e+07	4.65689e+07
DG(33:1e)	DG	M+Na	589.517	20.8261	C36 H70 O4 Na1	5.71122e+07	9.7262e+06	1.9481e+07	2.86484e+07	6.74224e+07	8.4604e+07	4.59483e+07	2.15637e+07	1.0954e+08	1.07515e+08	1.7972e+08	1.62521e+08	1.11046e+08	1.09468e+08	1.11497e+08	9.95224e+07	1.06804e+08	1.08502e+08	1.08409e+08	1.06741e+08
DG(15:0_18:2)	DG	M+NH4	596.525	14.5717	C36 H70 O5 N1	7.45399e+07	1.07205e+07	2.89587e+07	4.38283e+07	9.73977e+07	3.45251e+07	1.50841e+07	2.51816e+07	3.41705e+07	2.45506e+07	4.33062e+07	4.22571e+07	3.93275e+07	4.2723e+07	4.62877e+07	4.72578e+07	4.3287e+07	4.11825e+07	4.78369e+07	4.25929e+07
DG(33:2e)	DG	M+Na	587.501	20.4418	C36 H68 O4 Na1	2.27954e+07	3.71812e+06	4.46062e+06	1.3127e+07	1.97404e+07	2.34539e+07	9.63774e+06	7.36348e+06	1.74159e+07	1.94067e+07	2.8962e+07	2.56843e+07	2.11993e+07	1.88635e+07	1.62704e+07	1.93393e+07	1.81877e+07	2.23697e+07	2.27257e+07	2.07391e+07
DG(33:3e)	DG	M+H	563.503	20.8173	C36 H67 O4	4.18849e+07	7.45593e+06	1.23411e+07	1.89832e+07	3.67655e+07	5.83097e+07	4.56021e+07	1.53808e+07	1.07437e+08	1.00255e+08	1.53362e+08	1.35532e+08	9.7951e+07	1.00872e+08	9.97974e+07	9.23463e+07	9.95918e+07	9.87662e+07	8.52616e+07	8.21093e+07
DG(18:0_16:0)	DG	M+Na	619.527	17.4462	C37 H72 O5 Na1	28704347	1.32036e+07	2.27299e+07	2.54298e+07	3.0601e+07	3.09034e+07	3.52226e+07	2.73516e+07	4.35879e+07	4.61105e+07	4.78565e+07	4.29449e+07	3.22212e+07	3.23542e+07	3.25068e+07	3.31828e+07	3.28559e+07	3.37196e+07	3.5122e+07	3.27795e+07
DG(34:0e)	DG	M+Na	605.548	21.3847	C37 H74 O4 Na1	1.64447e+08	4.62439e+07	8.08642e+07	9.07774e+07	1.5333e+08	2.33766e+08	1.78593e+08	8.45898e+07	3.91528e+08	3.49562e+08	4.68359e+08	5.49367e+08	3.55255e+08	3.4027e+08	3.58491e+08	3.34164e+08	3.46762e+08	3.45213e+08	3.31586e+08	3.39225e+08
DG(34:2e)	DG	M+H	579.535	17.3666	C37 H71 O4	6.53716e+06	923437	2.73302e+06	4.27975e+06	5.98953e+06	6.89343e+06	7.76525e+06	4.21745e+06	1.4331e+07	1.41828e+07	1.59795e+07	1.3546e+07	8.43355e+06	8.23262e+06	7.99831e+06	8.09429e+06	7.8188e+06	8.58988e+06	8.58173e+06	7.83613e+06
DG(34:3)	DG	M+H	591.498	10.6641	C37 H67 O5	1.167	0	0	0	0	0	0	0	3.3078e+06	2.23759e+06	3.42705e+06	5.76373e+06	0	0	0	0	0	0	0	387416
DG(16:1_18:2)	DG	M+NH4	608.525	13.939	C37 H70 O5 N1	2.16409e+09	1.8724e+08	3.21134e+08	6.45867e+08	2.32563e+09	1.50647e+09	7.21723e+08	3.92879e+08	2.88686e+09	1.40256e+09	2.51839e+09	2.78308e+09	1.46373e+09	1.45003e+09	1.43891e+09	1.50343e+09	1.35001e+09	1.36868e+09	1.36171e+09	1.3988e+09
DG(16:0_18:3)	DG	M+NH4	608.525	14.513	C37 H70 O5 N1	1.6322e+08	2.84507e+07	3.4858e+07	5.8516e+07	1.54946e+08	9.86239e+07	6.74177e+07	5.44367e+07	1.53449e+08	5.01649e+07	1.96869e+08	1.70347e+08	1.29857e+08	8.95858e+07	1.26247e+08	1.25129e+08	1.0277e+08	1.0717e+08	1.34595e+08	1.35931e+08
DG(16:1_18:3)	DG	M+NH4	606.509	13.1052	C37 H68 O5 N1	7.51454e+07	5.10276e+06	1.15528e+07	3.41826e+07	9.82047e+07	5.1197e+07	2.25365e+07	1.01838e+07	8.46553e+07	5.77945e+07	1.14352e+08	1.32512e+08	6.06872e+07	6.68698e+07	5.62608e+07	6.39639e+07	7.1874e+07	6.4312e+07	7.3657e+07	7.02071e+07
DG(18:4_16:0)	DG	M+NH4	606.509	13.5202	C37 H68 O5 N1	5.62299e+07	7.73888e+06	9.97665e+06	2.4276e+07	9.02444e+07	3.17463e+07	1.91402e+07	1.29275e+07	1.11195e+08	6.42369e+07	2.0092e+08	1.41662e+08	6.11922e+07	5.82603e+07	5.22584e+07	5.56017e+07	5.49102e+07	5.91394e+07	5.19452e+07	4.98757e+07
DG(34:4e)	DG	M+H	575.503	11.987	C37 H67 O4	1.90595e+08	1.92941e+08	2.7447e+08	1.52295e+08	2.26579e+08	1.79506e+08	1.36525e+08	2.72662e+08	1.92109e+08	1.62387e+08	1.40421e+08	1.08664e+08	1.87274e+08	1.89649e+08	1.86938e+08	1.93994e+08	1.83096e+08	1.83391e+08	1.80441e+08	1.71078e+08
DG(18:4_16:1)	DG	M+NH4	604.494	12.0176	C37 H66 O5 N1	8.18025e+07	7.38432e+06	1.57518e+07	3.95303e+07	1.78055e+08	5.0115e+07	5.65273e+06	1.26607e+07	4.53502e+07	2.66991e+07	8.7685e+07	7.64814e+07	5.88302e+07	7.17537e+07	6.819e+07	4.70907e+07	4.61658e+07	4.85589e+07	6.431e+07	6.568e+07
DG(34:5e)	DG	M+H	573.488	20.2075	C37 H65 O4	1.75792e+08	4.96642e+07	4.9798e+07	9.2403e+07	1.70656e+08	2.03023e+08	1.53048e+08	5.52583e+07	2.91776e+08	2.6647e+08	3.21046e+08	3.48917e+08	2.21733e+08	2.13982e+08	2.13529e+08	2.14894e+08	2.13299e+08	2.22594e+08	2.11506e+08	2.19825e+08
DG(35:1e)	DG	M+Na	617.548	21.1868	C38 H74 O4 Na1	2.46771e+07	3.44849e+06	6.11511e+06	8.9011e+06	2.40271e+07	2.8619e+07	2.09806e+07	8.42845e+06	5.73283e+07	5.16215e+07	7.79494e+07	7.23217e+07	5.11594e+07	4.89907e+07	5.16357e+07	6.29255e+07	5.26169e+07	5.02825e+07	5.30919e+07	5.19226e+07
DG(17:0_18:2)	DG	M+NH4	624.556	15.7473	C38 H74 O5 N1	1.60326e+08	3.46191e+07	4.30914e+07	9.18639e+07	1.8183e+08	1.86029e+08	1.71851e+08	7.95323e+07	4.80053e+08	5.41398e+08	7.25148e+08	9.68e+08	2.92894e+08	2.81559e+08	2.74465e+08	2.56895e+08	2.70688e+08	2.83313e+08	2.75605e+08	2.72214e+08
DG(35:2e)	DG	M+Na	615.532	15.9044	C38 H72 O4 Na1	1.07457e+07	254710	622796	6.64187e+06	1.67417e+07	8.3557e+06	7.12194e+06	3.59726e+06	1.67461e+07	1.0738e+07	1.46579e+07	1.52638e+07	1.16096e+07	9.36069e+06	1.04308e+07	9.32485e+06	9.53928e+06	1.20644e+07	9.12196e+06	9.27922e+06
DG(17:1_18:2)	DG	M+NH4	622.541	14.6543	C38 H72 O5 N1	2.07699e+08	3.40484e+07	5.02915e+07	9.19842e+07	2.51769e+08	1.5613e+08	8.43823e+07	7.51904e+07	1.62036e+08	1.11263e+08	2.28242e+08	2.22093e+08	1.23676e+08	1.39081e+08	1.42209e+08	1.49165e+08	1.37728e+08	1.45253e+08	1.39048e+08	1.15147e+08
DG(35:3e)	DG	M+H	591.535	21.2137	C38 H71 O4	4.85218e+07	9.07929e+06	1.25769e+07	1.87155e+07	4.6844e+07	6.96868e+07	3.66481e+07	1.73251e+07	8.07774e+07	1.07083e+08	1.51758e+08	1.23579e+08	9.35174e+07	1.08806e+08	1.00038e+08	1.05976e+08	1.06782e+08	8.02132e+07	8.79859e+07	9.56913e+07
DG(17:1_18:3)	DG	M+NH4	620.525	13.6951	C38 H70 O5 N1	1.18853e+07	1.39979e+06	424371	7.30652e+06	1.27528e+07	1.4876e+07	2.96707e+06	6.51928e+06	8.72805e+06	3.38061e+06	2.09896e+07	1.3214e+07	1.12745e+07	5.64775e+06	4.91456e+06	1.45163e+07	5.46045e+06	5.74619e+06	1.35186e+07	5.38645e+06
DG(18:0_18:0)	DG	M+NH4	642.603	18.3358	C39 H80 O5 N1	1.08076e+07	3.27757e+06	7.81364e+06	8.93689e+06	7.21987e+06	1.45455e+07	1.27025e+07	1.67678e+07	1.34163e+07	2.2554e+07	1.76774e+07	1.66749e+07	1.18227e+07	1.12389e+07	1.1691e+07	1.06166e+07	1.18476e+07	1.30294e+07	1.08345e+07	1.12664e+07
DG(36:0e)	DG	M+Na	633.579	21.7054	C39 H78 O4 Na1	8.30592e+07	1.64567e+07	2.53288e+07	2.91478e+07	5.14026e+07	1.31996e+08	7.90361e+07	4.46327e+07	1.7845e+08	2.00431e+08	2.83521e+08	3.18549e+08	1.58928e+08	1.65528e+08	1.69675e+08	1.63591e+08	1.62013e+08	1.53583e+08	1.63494e+08	1.59645e+08
DG(36:1)	DG	M+NH4	640.587	0.504	C39 H78 O5 N1	492396	173167	41486.2	86117.3	37469.9	108234	142421	174009	40676.3	152985	151890	420324	477162	234714	21810.1	278654	319264	293027	474480	211673
DG(18:0_18:1)	DG	M+Na	645.543	15.5718	C39 H74 O5 Na1	1.15992e+08	1.54835e+07	1.78959e+07	5.09212e+07	9.51793e+07	7.12989e+07	8.07994e+07	3.33595e+07	1.83391e+08	1.44547e+08	2.18826e+08	2.31688e+08	9.89058e+07	9.21536e+07	1.01871e+08	9.55317e+07	9.49698e+07	9.50324e+07	9.11485e+07	9.97147e+07
DG(16:0_20:1)	DG	M+Na	645.543	17.474	C39 H74 O5 Na1	1.76444e+08	7.33251e+07	1.06065e+08	1.41298e+08	1.76505e+08	1.82492e+08	2.34195e+08	1.35002e+08	4.56845e+08	3.83842e+08	4.99326e+08	5.27452e+08	2.66655e+08	2.61513e+08	2.59058e+08	2.54973e+08	2.54056e+08	2.62984e+08	2.79307e+08	2.59907e+08
DG(36:1e)	DG	M+Na	631.564	21.335	C39 H76 O4 Na1	1.37141e+08	3.28016e+07	5.31017e+07	7.73204e+07	1.01985e+08	1.81139e+08	1.39556e+08	6.54972e+07	3.54327e+08	3.23107e+08	4.53254e+08	5.08663e+08	3.24185e+08	3.04328e+08	3.04198e+08	3.06379e+08	3.13519e+08	2.99971e+08	2.99851e+08	2.89415e+08
DG(36:2)	DG	M+NH4	638.572	26.461	C39 H76 O5 N1	4.24852e+06	4.13082e+06	3.60476e+06	3.71592e+06	4.36344e+06	4.25122e+06	4.60776e+06	3.69775e+06	5.72697e+06	7.00949e+06	9.02716e+06	9.4191e+06	7.54477e+06	6.50902e+06	7.23254e+06	6.92329e+06	5.91475e+06	5.2692e+06	7.92553e+06	7.22257e+06
DG(36:2e)	DG	M+Na	629.548	13.4424	C39 H74 O4 Na1	4.28261e+07	5.59466e+07	4.79372e+07	5.98613e+07	2.71153e+07	7.23532e+07	5.48133e+07	6.20797e+07	4.45423e+07	6.73449e+07	6.44661e+07	6.46904e+07	7.63269e+07	7.96725e+07	7.37742e+07	7.02727e+07	7.04951e+07	7.09401e+07	7.0793e+07	7.11482e+07
DG(36:3)	DG	M+NH4	636.556	0.532	C39 H74 O5 N1	1.21865e+06	1.55964e+06	1.3116e+06	1.98026e+06	647930	2.46449e+06	1.27761e+06	1.74221e+06	2.80569e+06	2.08423e+06	4.96363e+06	2.39832e+06	3.13404e+06	1.81082e+06	2.99168e+06	3.31229e+06	1.68823e+06	1.74051e+06	2.22716e+06	1.53667e+06
DG(16:0_20:3)	DG	M+Na	641.512	14.4118	C39 H70 O5 Na1	3.62355e+07	1.35112e+07	1.45609e+07	1.92935e+07	5.98125e+07	2.18402e+07	1.29117e+07	7.93532e+06	1.78464e+07	1.18053e+07	2.12419e+07	7.25158e+07	2.85339e+07	3.09198e+07	2.98977e+07	2.23635e+07	3.11929e+07	3.42217e+07	3.04018e+07	3.10701e+07
DG(18:0_18:3)	DG	M+NH4	636.556	15.8309	C39 H74 O5 N1	1.06305e+08	4.01421e+07	6.51236e+07	6.10927e+07	3.54315e+08	1.01383e+08	9.18302e+07	7.29341e+07	2.58438e+08	2.32283e+08	3.02623e+08	3.45179e+08	1.48859e+08	1.19979e+08	1.41603e+08	1.43717e+08	1.31428e+08	1.4325e+08	1.35979e+08	1.07546e+08
DG(36:3e)	DG	M+H	605.55	21.3826	C39 H73 O4	1.64494e+08	4.62439e+07	8.08642e+07	9.07784e+07	1.53332e+08	2.33769e+08	1.78593e+08	8.45553e+07	3.91533e+08	3.49562e+08	4.67839e+08	5.48977e+08	3.55272e+08	3.40501e+08	3.58491e+08	3.34166e+08	3.469e+08	3.45177e+08	3.31132e+08	3.39355e+08
DG(36:4)	DG	M+NH4	634.541	0.892	C39 H72 O5 N1	72157.5	383675	203760	17023.2	161744	1.51397e+06	260351	267103	114673	1.05417e+06	181163	193397	21496.2	201576	423851	56084.1	119316	274068	195373	125287
DG(18:1_18:3)	DG	M+H	617.514	14.5168	C39 H69 O5	9.40009e+06	1.26252e+06	821206	3.43922e+06	2.32978e+07	5.64439e+06	2.139e+06	2.01698e+06	9.5314e+06	1.2245e+07	2.14658e+07	3.3685e+07	8.08548e+06	1.1994e+07	1.26552e+07	8.48946e+06	1.65962e+07	6.77683e+06	1.33933e+07	1.70882e+07
DG(16:0_20:4)	DG	M+Na	639.496	14.9423	C39 H68 O5 Na1	9.39904e+07	1.02854e+08	4.58326e+07	7.60719e+07	1.13086e+08	7.01643e+07	7.28405e+07	3.88305e+07	1.6913e+08	1.15193e+08	2.27013e+08	1.97157e+08	9.55353e+07	9.87872e+07	1.00981e+08	9.2433e+07	1.17899e+08	1.12814e+08	1.06871e+08	1.27936e+08
DG(36:4e)	DG	M+H	603.535	20.9709	C39 H71 O4	5.19246e+08	1.61148e+08	2.59473e+08	3.14286e+08	4.98959e+08	5.38761e+08	5.19549e+08	2.54029e+08	8.20879e+08	7.32226e+08	9.7143e+08	1.23441e+09	7.50269e+08	7.49803e+08	7.30747e+08	7.38834e+08	7.28209e+08	7.7144e+08	7.47792e+08	7.89735e+08
DG(18:3_18:2)	DG	M+NH4	632.525	13.1717	C39 H70 O5 N1	1.51718e+09	9.93999e+07	3.51392e+08	5.64355e+08	2.41522e+09	5.63299e+08	1.94246e+08	2.03903e+08	2.72188e+08	1.41288e+08	3.12991e+08	3.19044e+08	6.25927e+08	6.17353e+08	6.17287e+08	5.88479e+08	5.90837e+08	6.32161e+08	6.13211e+08	5.87553e+08
DG(18:4_18:1)	DG	M+NH4	632.525	13.4041	C39 H70 O5 N1	4.25345e+08	1.35832e+08	2.74276e+08	3.08325e+08	1.49545e+09	1.54684e+08	7.80976e+07	1.83648e+08	8.08087e+07	5.65862e+07	1.63336e+08	1.51959e+08	2.00074e+08	1.88396e+08	2.18735e+08	2.16901e+08	1.98325e+08	2.32801e+08	1.99108e+08	2.12414e+08
DG(16:0_20:5)	DG	M+NH4	632.525	13.8577	C39 H70 O5 N1	1.05204e+08	5.17807e+07	5.62255e+07	5.07758e+07	1.51011e+08	9.9656e+07	4.76907e+07	4.9472e+07	1.17217e+08	9.14892e+07	1.22797e+08	1.49503e+08	8.89378e+07	8.52534e+07	7.40073e+07	7.4597e+07	8.05288e+07	7.9926e+07	1.29465e+07	8.8698e+07
DG(36:5e)	DG	M+H	601.519	12.0047	C39 H69 O4	8.15284e+07	7.28065e+07	7.28001e+07	6.27215e+07	9.33236e+07	9.39174e+07	9.31902e+07	8.24119e+07	1.48366e+08	1.41538e+08	1.61729e+08	1.85717e+08	1.07392e+08	1.08433e+08	1.00437e+08	1.08596e+08	9.92476e+07	1.01872e+08	1.02466e+08	9.85741e+07
DG(18:3_18:3)	DG	M+NH4	630.509	12.0812	C39 H68 O5 N1	2.10969e+07	0	2.41214e+07	1.92265e+06	3.74355e+07	9.1386e+06	854470	9.03366e+06	7.42273e+06	1.10036e+06	6.13862e+06	8.15632e+06	7.57723e+06	6.79709e+06	4.85615e+06	5.82035e+06	5.50562e+06	7.36005e+06	7.78126e+06	6.09361e+06
DG(18:4_18:2)	DG	M+NH4	630.509	12.3655	C39 H68 O5 N1	3.16349e+08	1.92318e+07	9.80865e+07	1.36867e+08	6.90849e+08	1.08118e+08	2.55708e+07	5.45271e+07	3.63435e+07	2.76699e+07	1.23397e+08	7.1261e+07	1.62137e+08	1.31487e+08	1.39107e+08	1.26615e+08	1.42619e+08	1.43125e+08	1.47801e+08	1.33214e+08
DG(14:0_22:6)	DG	M+NH4	630.509	13.0742	C39 H68 O5 N1	3.3754e+07	3.44089e+06	0	6.08744e+06	5.27454e+07	9.72155e+06	3.97619e+06	566039	2.3876e+07	2.48079e+06	3.01988e+07	3.30778e+07	1.34016e+07	3.32808e+07	1.52873e+07	1.44786e+07	1.49717e+07	1.38135e+07	1.29683e+07	1.53927e+07
DG(36:6e)	DG	M+H	599.503	20.321	C39 H67 O4	2.19035e+08	8.41077e+07	1.79544e+08	1.27604e+08	2.5005e+08	1.81762e+08	8.63678e+07	1.52714e+08	1.10082e+08	1.22821e+08	1.50034e+08	1.45822e+08	1.79027e+08	1.66581e+08	1.58765e+08	1.66895e+08	1.68371e+08	1.60628e+08	1.68225e+08	1.63085e+08
DG(22:6_14:1)	DG	M+NH4	628.494	12.027	C39 H66 O5 N1	1.54544e+07	0	5.351	3.10713e+06	5.64951e+07	1.47938e+06	0	0	6.06365e+06	501067	2.98384e+06	6.41462e+06	6.41616e+06	7.41355e+06	6.16182e+06	4.65492e+06	4.35077e+06	8.46237e+06	5.92996e+06	4.86722e+06
DG(36:7e)	DG	M+H	597.488	18.7102	C39 H65 O4	1.42925e+07	7.48396e+06	9.04357e+06	6.38829e+06	1.15518e+07	5.14423e+06	6.78442e+06	1.9317e+07	9.71869e+06	1.5391e+07	7.773e+06	8.11855e+06	1.03753e+07	1.22095e+07	9.39885e+06	6.54508e+06	1.03859e+07	8.06115e+06	7.97825e+06	6.00701e+06
DG(37:0)	DG	M+NH4	656.619	16.4486	C40 H82 O5 N1	6.01491e+06	4.69864e+06	8.50412e+06	6.50799e+06	2.71948e+06	7.49057e+06	5.14968e+06	8.84694e+06	757926	4.39151e+06	2.2568e+06	1.13665e+06	4.76496e+06	4.39926e+06	2.61651e+06	5.34141e+06	5.42401e+06	3.60141e+06	3.68947e+06	4.63157e+06
DG(19:0_18:1)	DG	M+NH4	654.603	17.9263	C40 H80 O5 N1	6.5918e+06	1.09703e+06	3.84216e+06	6.33025e+06	7.43716e+06	1.06672e+07	9.78464e+06	1.05194e+07	2.01553e+07	1.96426e+07	1.96903e+07	1.60423e+07	1.11433e+07	1.11454e+07	1.05087e+07	1.12566e+07	9.05815e+06	1.2375e+07	1.07903e+07	1.036e+07
DG(37:1e)	DG	M+Na	645.579	21.5082	C40 H78 O4 Na1	3.39857e+06	40047.9	0.283	232511	674232	4.02446e+06	2.2002e+06	0.09	6.20668e+06	8.59381e+06	1.55106e+07	1.41248e+07	7.7128e+06	6.2743e+06	6.58868e+06	7.8511e+06	7.60169e+06	6.73938e+06	5.89037e+06	7.05104e+06
DG(19:1_18:1)	DG	M+NH4	652.587	16.9502	C40 H78 O5 N1	1.05194e+08	2.29252e+07	3.64733e+07	6.55696e+07	1.0371e+08	1.15124e+08	1.53068e+08	8.34143e+07	3.63083e+08	3.30799e+08	4.88682e+08	4.86958e+08	1.92272e+08	1.78938e+08	1.88809e+08	1.82532e+08	1.79632e+08	1.75804e+08	1.79824e+08	1.74878e+08
DG(19:1_18:2)	DG	M+NH4	650.572	15.9511	C40 H76 O5 N1	2.00855e+08	3.52682e+07	6.57099e+07	1.18293e+08	2.65675e+08	1.52506e+08	1.25672e+08	1.13142e+08	2.45438e+08	1.94494e+08	3.1405e+08	3.01658e+08	1.80466e+08	1.82099e+08	1.63772e+08	1.5927e+08	1.65574e+08	1.70885e+08	1.65842e+08	1.58991e+08
DG(17:0_20:3)	DG	M+NH4	650.572	16.2025	C40 H76 O5 N1	1.87073e+07	9.09091e+06	1.2258e+07	1.52546e+07	2.01129e+07	1.99329e+07	1.8176e+07	2.16213e+07	2.87709e+07	2.693e+07	2.7393e+07	2.6109e+07	2.07417e+07	2.26486e+07	1.9002e+07	2.08972e+07	2.2699e+07	2.0065e+07	2.13602e+07	1.82552e+07
DG(37:3e)	DG	M+H	619.566	21.526	C40 H75 O4	5.77917e+06	840370	1.65093e+06	2.24042e+06	6.78424e+06	1.09424e+07	5.29085e+06	2.92286e+06	1.82006e+07	2.03495e+07	3.93243e+07	3.23631e+07	1.53309e+07	1.77989e+07	1.69817e+07	1.84024e+07	1.60278e+07	1.81575e+07	1.77311e+07	1.5985e+07
DG(17:1_20:3)	DG	M+NH4	648.556	14.9154	C40 H74 O5 N1	5.11507e+07	6.34778e+06	7.40202e+06	2.80104e+07	6.17672e+07	3.44127e+07	3.42636e+07	2.88064e+07	4.71102e+07	4.27095e+07	5.66564e+07	6.23028e+07	3.21496e+07	3.4324e+07	3.8887e+07	4.33292e+07	3.46069e+07	3.81629e+07	3.573e+07	3.7028e+07
DG(17:0_20:4)	DG	M+NH4	648.556	15.6167	C40 H74 O5 N1	6.1269e+07	2.47038e+07	3.87721e+07	6.0678e+07	1.00216e+08	4.425e+07	4.64807e+07	5.05238e+07	6.95441e+07	6.35331e+07	4.79758e+07	5.90483e+07	5.40581e+07	6.16538e+07	5.50426e+07	5.7295e+07	5.64493e+07	6.12535e+07	5.75553e+07	5.39811e+07
DG(37:4)	DG	M+H	631.53	16.9422	C40 H71 O5	9.75781e+06	5.22973e+06	4.40598e+06	1.10726e+07	1.0023e+07	9.38286e+06	1.25994e+07	1.01993e+07	2.42751e+07	2.01083e+07	4.54248e+07	3.90209e+07	1.62053e+07	1.60204e+07	1.42133e+07	1.54958e+07	1.49413e+07	1.72248e+07	1.65838e+07	1.78066e+07
DG(37:4e)	DG	M+H	617.55	16.891	C40 H73 O4	1.12615e+07	4.44949e+06	749756	1.08907e+07	1.80039e+07	1.09016e+07	1.89263e+07	8.48283e+06	4.71366e+07	3.57278e+07	4.59679e+07	4.26654e+07	2.37982e+07	2.17995e+07	2.17448e+07	2.18254e+07	1.9214e+07	2.12686e+07	1.47061e+07	2.03228e+07
DG(17:1_20:4)	DG	M+NH4	646.541	14.2203	C40 H72 O5 N1	1.55196e+06	458174	1.83907e+06	1.25724e+06	1.14448e+06	2.895e+06	1.70621e+06	1.43081e+06	6.55612e+06	4.97058e+06	9.00662e+06	6.31278e+06	4.22661e+06	2.05538e+06	2.44188e+06	2.43627e+06	4.65557e+06	3.07912e+06	3.74968e+06	879233
DG(15:0_22:6)	DG	M+NH4	644.525	13.7974	C40 H70 O5 N1	2.27956e+07	5.32857e+06	9.26679e+06	1.09671e+07	3.88624e+07	1.07499e+07	4.75503e+06	6.87253e+06	8.55787e+06	2.14839e+06	1.82817e+07	1.85933e+07	1.59479e+07	1.27988e+07	1.35682e+07	1.45459e+07	1.18954e+07	1.27166e+07	1.30804e+07	1.35314e+07
DG(16:0_22:0)	DG	M+NH4	670.634	19.076	C41 H84 O5 N1	1.54126e+07	6.8574e+07	1.17577e+07	2.20386e+07	907012	7.01597e+06	3.17459e+07	3.2247e+07	2.9366e+07	3.62861e+07	3.95391e+07	2.71122e+07	2.68708e+07	1.72755e+07	2.99987e+07	3.34701e+07	5.35133e+07	3.70148e+07	1.65266e+07	3.77777e+07
DG(18:0_20:1)	DG	M+Na	673.574	16.922	C41 H78 O5 Na1	1.08686e+07	3.40956e+06	9.3354e+06	2.39815e+07	1.64129e+07	2.00552e+07	1.7798e+07	1.45558e+07	4.5427e+07	4.23534e+07	3.24386e+07	3.54265e+07	2.13619e+07	1.9612e+07	1.87787e+07	1.88766e+07	2.45863e+07	2.51162e+07	1.9064e+07	1.87497e+07
DG(16:0_22:1)	DG	M+NH4	668.619	18.354	C41 H82 O5 N1	1.25899e+08	2.14662e+07	4.59677e+07	5.68708e+07	4.69741e+07	1.80057e+08	1.78996e+08	1.87074e+08	2.97682e+08	4.28781e+08	3.69906e+08	3.29974e+08	1.81496e+08	1.72643e+08	1.94646e+08	1.82425e+08	1.80794e+08	1.86951e+08	1.82716e+08	1.73434e+08
DG(38:1e)	DG	M+Na	659.595	21.6426	C41 H80 O4 Na1	3.86043e+07	8.28933e+06	1.32415e+07	1.32835e+07	2.58477e+07	5.71544e+07	3.45601e+07	2.19082e+07	9.61766e+07	1.01012e+08	1.31178e+08	1.59419e+08	8.33724e+07	7.92448e+07	7.71966e+07	7.71502e+07	7.48201e+07	7.35113e+07	7.58703e+07	7.57518e+07
DG(18:0_20:2)	DG	M+Na	671.558	16.1774	C41 H76 O5 Na1	2.27937e+07	5.34326e+06	1.08888e+07	1.18153e+07	3.11436e+07	1.7395e+07	1.93197e+07	1.10879e+07	3.01547e+07	2.67898e+07	1.93525e+07	2.28407e+07	2.00673e+07	1.95888e+07	1.96958e+07	1.93941e+07	1.81864e+07	1.74014e+07	1.85577e+07	1.78127e+07
DG(38:2)	DG	M+NH4	666.603	16.479	C41 H80 O5 N1	1.91034e+08	5.24246e+07	6.35539e+07	8.91745e+07	1.52519e+08	1.28056e+08	1.05448e+08	1.06246e+08	2.14415e+08	1.78534e+08	1.92283e+08	2.32727e+08	1.5045e+08	1.55914e+08	1.41565e+08	1.53901e+08	1.4345e+08	1.45063e+08	1.36234e+08	1.41388e+08
DG(20:1_18:1)	DG	M+Na	671.558	17.4203	C41 H76 O5 Na1	1.8898e+08	7.61272e+07	7.38249e+07	1.28548e+08	1.2999e+08	2.22941e+08	3.49731e+08	1.53933e+08	9.57288e+08	8.04843e+08	1.11634e+09	1.26861e+09	4.77266e+08	4.6794e+08	4.82466e+08	4.46713e+08	4.44055e+08	4.6691e+08	4.84506e+08	4.73775e+08
DG(38:2e)	DG	M+H	635.597	18.418	C41 H79 O4	4.77723e+06	1.36043e+06	3.63065e+06	1.02599e+07	3.3113e+06	5.76197e+06	5.65946e+06	6.50148e+06	5.9757e+06	1.09011e+07	1.07767e+07	6.38438e+06	5.77465e+06	6.26346e+06	4.04412e+06	4.02174e+06	5.18381e+06	5.22047e+06	5.22035e+06	5.4876e+06
DG(20:1_18:2)	DG	M+Na	669.543	14.9491	C41 H74 O5 Na1	1.11579e+08	5.04245e+06	1.40121e+07	5.29233e+07	1.12363e+08	9.38343e+07	8.42003e+07	3.81792e+07	1.08761e+08	9.7825e+07	1.0387e+08	1.12639e+08	8.28885e+07	7.91835e+07	8.51165e+07	8.08703e+07	7.6807e+07	8.02687e+07	7.78614e+07	7.75884e+07
DG(18:1_20:2)	DG	M+Na	669.543	15.755	C41 H74 O5 Na1	6.954e+07	1.4943e+07	3.66789e+07	4.84385e+07	1.15933e+08	5.5753e+07	4.84455e+07	3.28307e+07	7.67397e+07	5.32822e+07	6.21389e+07	7.4401e+07	5.98628e+07	5.22608e+07	6.63474e+07	5.87115e+07	5.78205e+07	6.79203e+07	5.88041e+07	5.66208e+07
DG(18:0_20:3)	DG	M+NH4	664.587	16.8143	C41 H78 O5 N1	6.30732e+08	2.06297e+08	3.6785e+08	4.75517e+08	6.66396e+08	7.30832e+08	7.362e+08	5.49822e+08	1.39693e+09	1.4896e+09	1.11908e+09	1.47423e+09	8.38307e+08	7.93561e+08	7.84698e+08	7.85389e+08	7.64288e+08	7.94606e+08	7.74943e+08	7.72589e+08
DG(38:3e)	DG	M+H	633.582	21.7108	C41 H77 O4	8.30592e+07	1.64567e+07	2.53288e+07	2.91478e+07	5.14026e+07	1.31996e+08	7.90361e+07	4.46327e+07	1.7845e+08	2.00431e+08	2.83521e+08	3.18549e+08	1.58928e+08	1.65528e+08	1.69675e+08	1.63591e+08	1.62013e+08	1.53583e+08	1.63494e+08	1.59645e+08
DG(18:1_20:3)	DG	M+Na	667.527	14.4676	C41 H72 O5 Na1	1.02813e+08	1.69761e+07	3.18394e+07	8.08589e+07	1.07994e+08	1.00276e+08	8.611e+07	4.06275e+07	9.4274e+07	7.89375e+07	1.27724e+08	1.12247e+08	7.86008e+07	8.16367e+07	7.61688e+07	8.1388e+07	7.92181e+07	7.18239e+07	7.83228e+07	7.84807e+07
DG(20:2_18:2)	DG	M+NH4	662.572	15.5857	C41 H76 O5 N1	1.37146e+09	2.9541e+08	3.90867e+08	5.01377e+08	9.8634e+08	1.48588e+09	1.24469e+09	6.02345e+08	3.03394e+09	2.34159e+09	3.65727e+09	3.9119e+09	1.69844e+09	1.66552e+09	1.67934e+09	1.70436e+09	1.60755e+09	1.63163e+09	1.61311e+09	1.63378e+09
DG(18:0_20:4)	DG	M+NH4	662.572	16.2308	C41 H76 O5 N1	4.96161e+09	1.57186e+09	4.16188e+09	4.8663e+09	6.67151e+09	5.70835e+09	6.73406e+09	4.6594e+09	7.30375e+09	7.87578e+09	4.69181e+09	5.15058e+09	5.80719e+09	5.63138e+09	5.81893e+09	5.57852e+09	5.69736e+09	5.60942e+09	5.51551e+09	5.55823e+09
DG(38:4e)	DG	M+H	631.566	21.34	C41 H75 O4	1.37141e+08	3.28016e+07	5.31017e+07	7.73204e+07	1.01985e+08	1.81139e+08	1.39556e+08	6.54972e+07	3.54327e+08	3.23107e+08	4.53254e+08	5.08663e+08	3.24185e+08	3.04328e+08	3.04198e+08	3.06379e+08	3.13519e+08	2.99971e+08	2.99851e+08	2.89415e+08
DG(20:3_18:2)	DG	M+NH4	660.556	14.5023	C41 H74 O5 N1	9.07525e+08	2.73748e+08	3.05725e+08	4.0065e+08	7.67555e+08	6.28395e+08	3.87925e+08	3.85932e+08	6.78977e+08	4.52498e+08	7.89661e+08	7.96572e+08	5.70942e+08	5.81005e+08	5.75457e+08	5.7771e+08	5.83759e+08	5.69951e+08	5.88417e+08	5.93923e+08
DG(18:1_20:4)	DG	M+NH4	660.556	14.9505	C41 H74 O5 N1	2.94328e+09	7.58737e+08	1.10503e+09	1.58802e+09	3.34347e+09	2.48537e+09	2.34015e+09	1.32464e+09	4.17634e+09	4.24134e+09	5.39371e+09	5.58619e+09	3.00751e+09	3.06085e+09	2.93809e+09	2.90439e+09	2.82965e+09	2.95133e+09	2.92002e+09	2.81727e+09
DG(18:0_20:5)	DG	M+NH4	660.556	15.3503	C41 H74 O5 N1	1.19439e+08	6.42361e+07	7.81705e+07	7.92043e+07	1.67599e+08	1.26466e+08	1.07218e+08	7.12455e+07	1.70481e+08	1.4707e+08	1.81704e+08	1.59347e+08	1.3469e+08	1.42136e+08	1.36882e+08	1.36076e+08	1.39369e+08	1.29011e+08	1.29809e+08	1.24064e+08
DG(38:5e)	DG	M+H	629.55	13.4502	C41 H73 O4	4.28261e+07	5.59466e+07	4.79372e+07	5.98613e+07	2.71153e+07	7.23532e+07	5.48133e+07	6.20797e+07	4.45423e+07	6.73449e+07	6.44661e+07	6.46904e+07	7.63269e+07	7.96725e+07	7.37742e+07	7.02727e+07	7.04951e+07	7.09401e+07	7.0793e+07	7.11482e+07
DG(18:2_20:4)	DG	M+NH4	658.541	13.827	C41 H72 O5 N1	2.72197e+09	5.53537e+08	1.35974e+09	1.67521e+09	3.77866e+09	1.98037e+09	9.41556e+08	1.17657e+09	1.3273e+09	1.34154e+09	1.50662e+09	1.54444e+09	1.78921e+09	1.82758e+09	1.7263e+09	1.72926e+09	1.61513e+09	1.68648e+09	1.65093e+09	1.6427e+09
DG(16:0_22:6)	DG	M+NH4	658.541	14.4848	C41 H72 O5 N1	1.26829e+09	6.30089e+08	6.68001e+08	6.66106e+08	1.5527e+09	8.61518e+08	5.10813e+08	5.43123e+08	9.02024e+08	5.55146e+08	1.90138e+09	2.05589e+09	9.85277e+08	9.9179e+08	9.48227e+08	9.43462e+08	9.52796e+08	9.13604e+08	9.85476e+08	9.91971e+08
DG(38:6e)	DG	M+H	627.535	15.6249	C41 H71 O4	6.78618e+07	1.50495e+07	2.73044e+07	4.62422e+07	6.89963e+07	6.99105e+07	6.16345e+07	3.96903e+07	1.23718e+08	9.23379e+07	1.08554e+08	1.19954e+08	7.02608e+07	6.76828e+07	7.13606e+07	6.57392e+07	6.86701e+07	7.04108e+07	6.57524e+07	6.44621e+07
DG(18:3_20:4)	DG	M+NH4	656.525	12.451	C41 H70 O5 N1	7.19224e+06	0	0	0	4.86866e+06	3.27638e+06	0	0	5.88187e+06	620916	3.4503e+06	3.75564e+06	1.68364e+06	612798	1.99459e+06	1.28559e+06	1.94438e+06	1.08339e+06	533231	1.57249e+06
DG(20:5_18:2)	DG	M+NH4	656.525	12.8165	C41 H70 O5 N1	4.28074e+08	2.13155e+07	1.13524e+08	2.22812e+08	7.66789e+08	2.92711e+08	9.47028e+07	6.91809e+07	1.00093e+08	1.09469e+08	1.07535e+08	1.17236e+08	2.11002e+08	2.11255e+08	2.06242e+08	2.20137e+08	2.11493e+08	2.03524e+08	2.07778e+08	2.09659e+08
DG(16:1_22:6)	DG	M+NH4	656.525	13.1432	C41 H70 O5 N1	7.08135e+08	9.62434e+07	1.40589e+08	2.98675e+08	8.13371e+08	5.87035e+08	4.39852e+08	1.54377e+08	9.25425e+08	5.60073e+08	7.95184e+08	9.14995e+08	5.38251e+08	5.35044e+08	5.26184e+08	5.24243e+08	5.37769e+08	5.429e+08	5.33602e+08	5.11088e+08
DG(38:7e)	DG	M+Na	647.501	13.2837	C41 H68 O4 Na1	4.54548e+07	0	4.06278e+06	3.00027e+07	7.91524e+07	2.33351e+07	1.03507e+07	7.37173e+06	4.03535e+06	2.63034e+06	2.38164e+06	1.86343e+06	2.06277e+07	1.58354e+07	1.60002e+07	1.57575e+07	1.52272e+07	2.21478e+07	1.48128e+07	1.38618e+07
DG(18:3_20:5)	DG	M+NH4	654.509	11.8082	C41 H68 O5 N1	2.14959e+07	783796	1.48648e+06	4.46002e+06	3.09861e+07	8.22446e+06	5.67283e+06	660569	7.23526e+06	4.55377e+06	6.52326e+06	8.52333e+06	4.60678e+06	7.40204e+06	3.16931e+07	3.13531e+07	5.41966e+06	3.69822e+06	6.82884e+06	5.20014e+06
DG(38:8e)	DG	M+Na	645.485	15.7458	C41 H66 O4 Na1	1.80801e+07	4.01044e+06	6.48659e+06	1.59543e+07	8.46837e+06	9.45318e+06	9.24707e+06	3.62889e+06	3.75562e+07	3.29449e+07	5.43264e+07	5.3073e+07	1.80494e+07	1.39565e+07	1.67211e+07	1.57368e+07	1.55649e+07	1.54556e+07	1.60316e+07	1.7189e+07
DG(39:1)	DG	M+NH4	682.634	16.3194	C42 H84 O5 N1	4.18085e+06	9.46553e+06	1.0515e+07	5.40882e+06	5.36401e+06	7.83205e+06	9.968e+06	1.02713e+07	5.46631e+06	1.01831e+07	3.37373e+06	205059	1.01636e+07	1.06614e+07	8.53173e+06	4.50931e+06	5.41213e+06	4.76529e+06	9.66066e+06	7.344e+06
DG(18:1_21:0)	DG	M+NH4	682.634	18.734	C42 H84 O5 N1	1.46001e+06	1.96713e+06	899486	1.18176e+06	392948	4.21935e+06	5.31528e+06	1.03644e+07	6.66768e+06	1.52943e+07	6.9591e+06	4.81391e+06	3.58992e+06	3.65822e+06	2.51967e+06	2.85294e+06	3.63429e+06	3.71767e+06	2.55597e+06	1.7427e+06
DG(18:1_21:1)	DG	M+NH4	680.619	17.8997	C42 H82 O5 N1	2.28073e+07	5.40181e+06	9.75943e+06	1.17625e+07	1.37478e+07	2.71384e+07	2.61725e+07	3.01713e+07	5.06563e+07	5.40873e+07	4.8271e+07	5.11432e+07	3.61292e+07	3.0819e+07	2.97918e+07	2.92767e+07	2.74165e+07	3.0879e+07	3.17024e+07	2.90204e+07
DG(18:2_21:1)	DG	M+NH4	678.603	17.0709	C42 H80 O5 N1	1.87828e+07	4.65776e+06	6.41898e+06	2.29438e+07	1.31305e+07	1.9513e+07	1.68493e+07	1.86549e+07	3.40864e+07	2.7471e+07	2.70758e+07	3.03615e+07	2.17293e+07	1.9839e+07	1.92048e+07	1.75747e+07	1.72549e+07	2.03086e+07	1.8684e+07	1.78931e+07
DG(19:0_20:3)	DG	M+NH4	678.603	17.3499	C42 H80 O5 N1	9.70728e+06	4.17623e+06	5.85217e+06	8.78553e+06	1.27015e+07	1.21404e+07	1.16039e+07	1.6319e+07	2.01653e+07	2.02917e+07	1.43428e+07	1.22304e+07	1.27642e+07	1.37122e+07	1.29547e+07	1.34223e+07	1.24728e+07	1.35462e+07	1.24372e+07	1.21288e+07
DG(19:1_20:3)	DG	M+NH4	676.587	16.1945	C42 H78 O5 N1	1.28035e+07	4.77592e+06	4.95015e+06	6.89597e+06	1.04821e+07	1.73733e+07	1.75936e+07	1.53611e+07	3.2216e+07	3.02505e+07	1.61723e+07	2.70645e+07	1.97392e+07	1.83188e+07	1.86137e+07	1.75859e+07	1.71305e+07	2.01787e+07	1.93897e+07	1.95572e+07
DG(19:0_20:4)	DG	M+NH4	676.587	16.8378	C42 H78 O5 N1	7.71467e+07	3.56967e+07	5.63359e+07	9.6746e+07	1.36041e+08	7.13856e+07	8.0474e+07	1.06642e+08	8.70272e+07	1.07416e+08	6.33218e+07	5.54185e+07	8.77673e+07	7.88274e+07	8.59142e+07	8.17485e+07	8.02619e+07	7.87345e+07	7.93956e+07	7.86076e+07
DG(39:4e)	DG	M+H	645.582	21.505	C42 H77 O4	3.39857e+06	40047.9	0.283	232511	674232	4.02446e+06	2.2002e+06	0.09	6.20668e+06	8.59381e+06	1.55106e+07	1.41248e+07	7.7128e+06	6.2743e+06	6.58868e+06	7.8511e+06	7.60169e+06	6.73938e+06	5.89037e+06	7.05104e+06
DG(19:1_20:4)	DG	M+NH4	674.572	15.6181	C42 H76 O5 N1	2.16613e+07	4.69466e+06	4.45584e+06	1.75055e+07	3.2285e+07	2.13972e+07	2.10104e+07	1.49435e+07	3.08336e+07	3.48739e+07	3.39389e+07	3.04991e+07	2.42617e+07	2.13812e+07	2.38728e+07	2.17228e+07	2.3882e+07	2.36921e+07	2.06922e+07	2.27965e+07
DG(17:0_22:6)	DG	M+NH4	672.556	15.119	C42 H74 O5 N1	4.85961e+07	1.9409e+07	3.79579e+07	3.48606e+07	8.59806e+07	3.32755e+07	1.49481e+07	3.36432e+07	6.61795e+06	6.18676e+06	1.21156e+07	9.97845e+06	4.05773e+07	3.99976e+07	3.72576e+07	4.04941e+07	1.9259e+07	1.68843e+07	1.66548e+07	1.67375e+07
DG(17:1_22:6)	DG	M+NH4	670.541	13.818	C42 H72 O5 N1	5.51101e+07	1.06357e+07	1.74778e+07	3.28016e+07	6.59787e+07	5.7383e+07	3.63351e+07	2.92574e+07	3.98722e+07	3.46418e+07	4.52443e+07	4.50699e+07	3.98969e+07	4.19223e+07	4.15545e+07	3.93987e+07	3.79206e+07	4.20446e+07	3.7531e+07	3.80157e+07
DG(18:1_22:0)	DG	M+NH4	696.65	19.0659	C43 H86 O5 N1	3.11555e+07	1.54126e+07	2.25557e+07	1.7539e+07	4.57777e+06	4.01775e+07	4.70248e+07	8.02328e+07	5.71657e+07	7.38624e+07	3.3935e+07	3.49633e+07	3.63918e+07	3.48652e+07	3.19377e+07	3.29165e+07	3.38136e+07	3.16921e+07	3.23225e+07	2.98686e+07
DG(40:1e)	DG	M+Na	687.626	21.9267	C43 H84 O4 Na1	1.1977e+07	2.95997e+06	6.50167e+06	8.55016e+06	8.69484e+06	1.27303e+07	6.91401e+06	7.23628e+06	1.97066e+07	1.81714e+07	2.0409e+07	2.63752e+07	1.0804e+07	1.68846e+07	1.27945e+07	1.12755e+07	1.32871e+07	1.41095e+07	1.06782e+07	1.44452e+07
DG(18:1_22:1)	DG	M+Na	699.59	18.2838	C43 H80 O5 Na1	2.43552e+07	1.54856e+07	1.23552e+07	1.73199e+07	8.11528e+06	3.35759e+07	4.79065e+07	4.74241e+07	1.11413e+08	1.34464e+08	9.73727e+07	1.00384e+08	5.18367e+07	5.02112e+07	4.90385e+07	4.92503e+07	4.73417e+07	4.98773e+07	4.9738e+07	5.13913e+07
DG(18:1_22:2)	DG	M+Na	697.574	16.0023	C43 H78 O5 Na1	1.33554e+07	0	1.24905e+06	1.99241e+06	1.03453e+07	8.70151e+06	4.60411e+06	1.78716e+06	2.24979e+07	6.99259e+06	9.32265e+06	1.07051e+07	6.61839e+06	7.12051e+06	7.51732e+06	6.57525e+06	7.66347e+06	6.0654e+06	6.34295e+06	7.95904e+06
DG(40:3)	DG	M+NH4	692.619	16.488	C43 H82 O5 N1	8.97645e+06	8.50715e+06	1.69872e+06	1.67093e+06	2.40032e+06	2.25566e+06	2.8161e+06	3.05689e+06	4.78399e+06	3.14504e+06	8.10167e+06	6.26444e+06	4.0324e+06	5.93291e+06	8.85296e+06	1.13917e+07	1.02249e+07	6.59414e+06	4.95788e+06	7.05173e+06
DG(22:1_18:2)	DG	M+H	675.592	17.5427	C43 H79 O5	1.55312e+07	3.98271e+06	6.70874e+06	6.8088e+06	9.11721e+06	1.18851e+07	1.16487e+07	1.56351e+07	2.02179e+07	2.06108e+07	1.59396e+07	1.83166e+07	1.2748e+07	1.17618e+07	1.2808e+07	1.20245e+07	1.25897e+07	1.24791e+07	1.23113e+07	1.15772e+07
DG(20:0_20:3)	DG	M+NH4	692.619	17.8487	C43 H82 O5 N1	1.8716e+07	9.68571e+06	9.81406e+06	1.17992e+07	6.76527e+06	1.70173e+07	2.10035e+07	2.84125e+07	2.3955e+07	2.766e+07	2.47278e+07	2.95116e+07	2.06351e+07	2.13238e+07	1.8721e+07	2.4283e+07	1.94195e+07	2.44066e+07	1.95182e+07	1.63638e+07
DG(40:3e)	DG	M+H	661.613	21.9917	C43 H81 O4	2.25475e+07	3.37018e+06	6.78737e+06	5.75673e+06	1.15072e+07	4.1916e+07	1.5256e+07	1.35457e+07	3.87354e+07	5.06803e+07	5.05772e+07	6.09549e+07	3.2315e+07	2.98966e+07	3.20373e+07	3.04891e+07	2.88621e+07	3.09476e+07	3.18267e+07	2.77013e+07
DG(22:2_18:2)	DG	M+Na	695.558	14.947	C43 H76 O5 Na1	2.29023e+07	0.661	1.43815e+06	3.47733e+06	2.22867e+07	1.10888e+07	1.53493e+06	909237	2.46399e+06	261778	2.06408e+06	579611	4.912e+06	3.58178e+06	3.71304e+06	3.46149e+06	4.11327e+06	5.5844e+06	5.23718e+06	4.59421e+06
DG(40:4)	DG	M+NH4	690.603	15.5992	C43 H80 O5 N1	1.97326e+07	4.42388e+06	1.54092e+06	4.42124e+06	1.14269e+07	9.22144e+06	9.53742e+06	5.20823e+06	2.15395e+07	1.46638e+07	2.77612e+07	2.97374e+07	1.18281e+07	1.76227e+07	2.31839e+07	2.52077e+07	2.6747e+07	1.81623e+07	1.60174e+07	1.65692e+07
DG(18:1_22:3)	DG	M+Na	695.558	16.8416	C43 H76 O5 Na1	1.01813e+07	1.88927e+06	745966	8.6301e+06	3.84781e+06	3.68119e+06	1.25896e+07	3.50642e+06	3.77228e+07	2.47837e+07	4.73815e+07	5.35053e+07	1.84793e+07	1.63725e+07	1.60716e+07	1.60788e+07	1.46739e+07	1.70815e+07	1.65922e+07	1.85069e+07
DG(18:0_22:4)	DG	M+NH4	690.603	17.094	C43 H80 O5 N1	7.87992e+07	2.12224e+07	4.08654e+07	6.80312e+07	7.92186e+07	1.03282e+08	9.99385e+07	6.33047e+07	2.27321e+08	2.10696e+08	1.71924e+08	2.02202e+08	1.05367e+08	1.0618e+08	1.02388e+08	1.02906e+08	1.08813e+08	9.47948e+07	1.02204e+08	8.55562e+07
DG(20:0_20:4)	DG	M+NH4	690.603	17.3904	C43 H80 O5 N1	1.46493e+08	5.35057e+07	1.01873e+08	1.07337e+08	1.30197e+08	1.43186e+08	1.36215e+08	1.83438e+08	1.72289e+08	2.31878e+08	1.12772e+08	1.04717e+08	1.44478e+08	1.42226e+08	1.39438e+08	1.36528e+08	1.34829e+08	1.31807e+08	1.3771e+08	1.31323e+08
DG(40:4e)	DG	M+H	659.597	21.643	C43 H79 O4	3.86043e+07	8.28933e+06	1.32415e+07	1.32835e+07	2.58477e+07	5.71544e+07	3.45601e+07	2.19082e+07	9.61766e+07	1.01012e+08	1.31178e+08	1.59419e+08	8.33724e+07	7.92448e+07	7.71966e+07	7.71502e+07	7.48201e+07	7.35113e+07	7.58703e+07	7.57518e+07
DG(18:1_22:4)	DG	M+NH4	688.587	15.8703	C43 H78 O5 N1	5.99148e+08	1.56291e+08	3.33638e+08	3.76907e+08	5.41105e+08	6.60959e+08	6.99572e+08	3.95996e+08	1.33052e+09	1.22629e+09	1.50677e+09	1.49903e+09	7.55913e+08	7.23111e+08	7.24788e+08	6.75669e+08	6.94943e+08	7.23115e+08	7.17367e+08	6.99827e+08
DG(20:1_20:4)	DG	M+NH4	688.587	16.2128	C43 H78 O5 N1	3.95892e+08	1.08542e+08	2.16413e+08	2.33255e+08	4.72325e+08	3.42813e+08	3.29092e+08	2.62294e+08	4.32264e+08	3.89446e+08	3.40956e+08	3.62342e+08	3.25068e+08	3.29283e+08	3.22923e+08	3.2876e+08	3.12282e+08	3.21859e+08	3.06991e+08	3.11397e+08
DG(18:0_22:5)	DG	M+NH4	688.587	16.6519	C43 H78 O5 N1	2.43158e+07	4.61309e+06	6.37975e+06	1.60283e+07	1.83025e+07	2.08514e+07	1.96987e+07	1.45233e+07	7.15253e+07	6.50543e+07	5.42179e+07	5.8849e+07	3.21422e+07	3.27676e+07	3.01593e+07	2.92306e+07	2.64426e+07	2.87064e+07	3.00072e+07	3.07523e+07
DG(40:5e)	DG	M+NH4	674.608	16.9835	C43 H80 O4 N1	2.38161e+07	7.85017e+06	2.12223e+07	3.21405e+07	2.23674e+07	3.33719e+07	4.02301e+07	2.6572e+07	6.84417e+07	1.03328e+08	6.03832e+07	6.48751e+07	4.2e+07	4.18806e+07	3.86557e+07	3.94723e+07	3.74549e+07	3.92565e+07	3.85517e+07	3.78698e+07
DG(18:1_22:5)	DG	M+NH4	686.572	14.9781	C43 H76 O5 N1	2.10175e+09	1.79098e+08	3.65355e+08	1.04484e+09	1.98086e+09	1.85267e+09	1.53669e+09	5.36071e+08	1.79768e+09	1.67689e+09	2.08571e+09	2.15869e+09	1.56897e+09	1.5507e+09	1.59628e+09	1.50631e+09	1.48673e+09	1.5372e+09	1.49232e+09	1.44361e+09
DG(18:0_22:6)	DG	M+Na	691.527	15.8115	C43 H72 O5 Na1	1.43343e+08	1.0887e+08	1.34321e+08	1.52469e+08	2.21268e+08	1.20729e+08	1.01614e+08	9.62394e+07	1.68947e+08	1.12003e+08	1.63618e+08	1.68746e+08	1.35591e+08	1.49351e+08	1.58947e+08	1.25204e+08	1.6353e+08	1.42494e+08	1.65602e+08	1.40297e+08
DG(40:6e)	DG	M+NH4	672.593	16.9067	C43 H78 O4 N1	4.44859e+07	1.72453e+07	4.64834e+07	1.16855e+08	6.84701e+07	8.74751e+07	7.75297e+07	6.63245e+07	5.4651e+07	7.42785e+07	6.20638e+07	4.98481e+07	7.08142e+07	6.60257e+07	6.73608e+07	6.64323e+07	6.29501e+07	6.59983e+07	6.34212e+07	6.8191e+07
DG(22:5_18:2)	DG	M+Na	689.512	13.859	C43 H70 O5 Na1	1.18658e+08	1.23644e+07	3.28094e+07	7.92488e+07	1.37787e+08	6.81152e+07	4.60136e+07	2.91857e+07	3.29883e+07	2.40618e+07	3.44029e+07	3.359e+07	5.55601e+07	5.80939e+07	6.26059e+07	6.34927e+07	6.07067e+07	5.69916e+07	6.16415e+07	6.21564e+07
DG(18:1_22:6)	DG	M+NH4	684.556	14.5001	C43 H74 O5 N1	3.33977e+09	8.31508e+08	1.30795e+09	2.26509e+09	3.21074e+09	3.02162e+09	2.86485e+09	1.53876e+09	3.07568e+09	2.63871e+09	3.24374e+09	3.53212e+09	2.52595e+09	2.60324e+09	2.74459e+09	2.5638e+09	2.50887e+09	2.50111e+09	2.52582e+09	2.5938e+09
DG(40:7e)	DG	M+NH4	670.577	15.662	C43 H76 O4 N1	2.62097e+07	1.53387e+07	1.78888e+07	2.67815e+07	3.51214e+07	3.60164e+07	3.91559e+07	2.4184e+07	4.80146e+07	6.96789e+07	4.46885e+07	5.76471e+07	3.67127e+07	3.60802e+07	3.40734e+07	4.08142e+07	3.2228e+07	3.38783e+07	3.92485e+07	3.49505e+07
DG(18:2_22:6)	DG	M+NH4	682.541	13.3751	C43 H72 O5 N1	6.79878e+09	8.25815e+08	3.10624e+09	5.29684e+09	9.53874e+09	5.11944e+09	2.48722e+09	2.73319e+09	1.52381e+09	1.52456e+09	1.71634e+09	1.64764e+09	3.44363e+09	3.50569e+09	3.8795e+09	3.44226e+09	3.51433e+09	3.63282e+09	3.43726e+09	3.49221e+09
DG(40:8)	DG	M+NH4	682.541	13.65	C43 H72 O5 N1	2.0937e+09	3.41861e+08	1.13237e+09	1.72899e+09	3.06344e+09	1.10589e+09	6.79795e+08	9.19421e+08	5.75789e+08	4.3569e+08	7.36773e+08	5.68141e+08	1.1435e+09	1.2122e+09	1.33593e+09	1.30092e+09	1.43035e+09	1.41297e+09	1.1083e+09	1.52043e+09
DG(40:8e)	DG	M+Na	673.517	16.9493	C43 H70 O4 Na1	4.19021e+06	1.96755e+06	1.42484e+06	3.80188e+06	5.73952e+06	3.58767e+06	7.74541e+06	4.24478e+06	1.63949e+07	1.24014e+07	2.35156e+07	2.05324e+07	8.3799e+06	8.01616e+06	8.63141e+06	7.20803e+06	9.23091e+06	9.72172e+06	8.35351e+06	9.69794e+06
DG(18:3_22:6)	DG	M+NH4	680.525	12.3742	C43 H70 O5 N1	5.03667e+08	4.52234e+07	2.22399e+08	2.73148e+08	7.62451e+08	3.55081e+08	1.29389e+08	2.04167e+08	1.47429e+08	1.13484e+08	1.64729e+08	1.57447e+08	2.70993e+08	2.69688e+08	2.62505e+08	2.6507e+08	2.54693e+08	2.61362e+08	2.59262e+08	2.48874e+08
DG(19:1_22:5)	DG	M+NH4	700.587	15.625	C44 H78 O5 N1	5.47582e+06	1.24125e+06	2.63862e+06	3.43691e+06	6.80308e+06	5.22467e+06	6.75534e+06	5.54792e+06	8.24197e+06	3.38187e+06	1.19814e+07	7.65816e+06	5.21512e+06	4.76026e+06	6.38687e+06	5.85752e+06	4.63948e+06	3.84982e+06	4.04853e+06	5.98602e+06
DG(19:0_22:6)	DG	M+NH4	700.587	16.3758	C44 H78 O5 N1	2.54738e+07	8.31754e+06	2.01635e+07	1.89494e+07	3.8507e+07	1.26028e+07	6.14322e+06	1.99905e+07	3.32531e+06	4.6967e+06	2.74543e+06	1.33064e+06	1.42647e+07	1.32035e+07	1.37725e+07	1.15532e+07	1.12225e+07	1.22848e+07	1.02929e+07	1.17902e+07
DG(19:1_22:6)	DG	M+NH4	698.572	15.1496	C44 H76 O5 N1	2.87155e+07	8.68556e+06	1.68621e+07	2.45213e+07	4.04189e+07	3.19912e+07	2.77656e+07	2.81921e+07	1.53722e+07	1.34499e+07	1.19249e+07	1.10084e+07	2.16429e+07	2.19515e+07	2.07748e+07	2.05541e+07	2.16644e+07	2.28623e+07	2.36266e+07	2.30098e+07
DG(18:1_24:0)	DG	M+NH4	724.681	19.6584	C45 H90 O5 N1	2.12724e+06	1.02394e+07	5.40369e+06	1.36414e+06	0	2.04901e+06	1.23115e+07	2.87793e+07	2.9561e+06	7.16873e+06	0	817102	0	2.82343e+06	1.59934e+06	1.92705e+06	2.4064e+06	3.29111e+06	1.91947e+06	738838
DG(20:4_22:6)	DG	M+NH4	706.541	13.0298	C45 H72 O5 N1	7.74453e+07	2.58799e+07	3.57589e+07	6.13944e+07	1.13473e+08	5.93142e+07	3.49997e+07	3.379e+07	3.16647e+07	2.57047e+07	4.89606e+07	5.07424e+07	4.78427e+07	5.7169e+07	5.51375e+07	4.94446e+07	5.19236e+07	3.96016e+07	5.32778e+07	5.29008e+07
DG(20:5_22:6)	DG	M+NH4	704.525	12.026	C45 H70 O5 N1	8.11214e+07	3.65757e+06	1.82874e+07	3.97046e+07	1.90692e+08	5.46925e+07	2.17291e+07	1.00465e+07	2.42692e+07	3.25198e+07	2.66107e+07	3.65024e+07	4.59881e+07	4.31171e+07	4.23321e+07	4.3683e+07	4.43944e+07	4.41158e+07	4.55564e+07	4.36052e+07
DG(42:1e)	DG	M+H	693.676	17.653	C45 H89 O4	1.02521e+07	2.72898e+07	8.47608e+06	1.11168e+07	1.28776e+07	1.12191e+07	1.18826e+07	8.06269e+06	1.94522e+07	1.52438e+07	2.33831e+07	1.97915e+07	8.42789e+06	1.61086e+07	1.61562e+07	2.12658e+07	1.96059e+07	1.9333e+07	1.14031e+07	1.79543e+07
DG(18:1_24:1)	DG	M+NH4	722.666	18.9831	C45 H88 O5 N1	2.22083e+07	2.07687e+07	1.49015e+07	1.64236e+07	3.6519e+06	3.34484e+07	4.67069e+07	5.92788e+07	7.3134e+07	8.04296e+07	4.30135e+07	4.08423e+07	3.40667e+07	3.50595e+07	3.58925e+07	3.50033e+07	3.40798e+07	3.78168e+07	3.32348e+07	3.20052e+07
DG(24:1_18:2)	DG	M+Na	725.605	18.3847	C45 H82 O5 Na1	8.40216e+06	9.24452e+06	7.20136e+06	8.64815e+06	3.04711e+06	9.87121e+06	1.02494e+07	1.95116e+07	1.02697e+07	1.04704e+07	3.99104e+06	3.39743e+06	7.71211e+06	7.83374e+06	7.39018e+06	7.6037e+06	7.25766e+06	7.12803e+06	7.3912e+06	7.52294e+06
DG(24:2_18:2)	DG	M+NH4	718.634	17.6217	C45 H84 O5 N1	1.35067e+07	4.57395e+06	6.86222e+06	6.76954e+06	9.05897e+06	1.01262e+07	9.56818e+06	1.70854e+07	1.35764e+07	1.02558e+07	5.82579e+06	9.49498e+06	1.07511e+07	9.99245e+06	8.55042e+06	8.21984e+06	9.12927e+06	8.37591e+06	9.83713e+06	8.27115e+06
DG(20:0_22:4)	DG	M+NH4	718.634	18.1669	C45 H84 O5 N1	1.19867e+07	4.24527e+06	9.7683e+06	8.45806e+06	4.01294e+06	1.3858e+07	1.00064e+07	2.24973e+07	4.3515e+06	8.24658e+06	2.35725e+06	639100	7.71169e+06	9.97714e+06	8.11475e+06	8.62335e+06	8.92839e+06	8.25186e+06	8.65805e+06	8.0974e+06
DG(22:1_20:4)	DG	M+NH4	716.619	17.3358	C45 H82 O5 N1	3.68187e+07	8.46591e+06	1.68545e+07	1.68708e+07	2.62821e+07	3.79483e+07	3.17101e+07	3.60735e+07	4.41591e+07	3.95902e+07	2.62392e+07	2.98642e+07	3.00069e+07	2.99606e+07	3.292e+07	2.88345e+07	2.81993e+07	2.8005e+07	2.87796e+07	2.5631e+07
DG(42:5e)	DG	M+H	685.613	13.853	C45 H81 O4	1.84153e+07	6.64081e+06	8.84914e+06	7.72152e+06	1.3916e+07	7.70977e+06	4.37813e+06	9.18705e+06	7.74325e+06	1.14619e+07	4.67693e+06	3.08309e+06	1.25772e+07	7.56444e+06	8.21956e+06	9.26349e+06	9.46266e+06	7.31209e+06	1.2269e+07	9.20513e+06
DG(20:1_22:5)	DG	M+NH4	714.603	16.1994	C45 H80 O5 N1	9.5064e+07	2.23451e+07	2.91656e+07	3.57086e+07	7.19626e+07	9.11103e+07	9.20606e+07	6.55421e+07	1.78538e+08	1.25036e+08	1.71957e+08	1.78483e+08	1.0165e+08	9.7405e+07	9.44895e+07	9.39775e+07	9.4312e+07	9.79014e+07	8.89174e+07	8.9061e+07
DG(20:0_22:6)	DG	M+NH4	714.603	16.9729	C45 H80 O5 N1	1.50731e+08	1.97873e+07	7.52584e+07	6.91437e+07	1.17256e+08	9.93459e+07	5.55791e+07	9.03583e+07	5.16884e+07	4.63028e+07	3.75987e+07	3.9686e+07	8.09112e+07	7.8894e+07	7.72796e+07	7.47116e+07	7.06448e+07	7.021e+07	7.20298e+07	7.01158e+07
DG(20:2_22:5)	DG	M+NH4	712.587	15.168	C45 H78 O5 N1	2.3804e+07	1.30746e+07	1.01057e+07	2.06042e+06	1.82696e+07	1.38163e+07	3.17343e+07	2.73121e+07	5.37736e+07	4.91522e+07	6.40554e+07	6.75151e+07	3.85926e+07	2.5528e+07	3.68258e+07	3.9383e+07	3.00156e+07	2.69356e+07	1.19287e+07	1.46408e+07
DG(20:1_22:6)	DG	M+Na	717.543	15.7666	C45 H74 O5 Na1	2.36396e+07	7.48108e+06	6.82974e+06	1.65084e+07	2.30788e+07	1.34601e+07	1.63993e+07	7.56507e+06	2.61914e+07	1.00917e+07	1.91309e+07	2.53787e+07	1.68673e+07	1.71269e+07	1.63338e+07	1.61933e+07	1.68319e+07	1.73692e+07	1.84963e+07	1.78945e+07
DG(20:3_22:5)	DG	M+NH4	710.572	14.2225	C45 H76 O5 N1	2.80695e+08	5.89546e+07	1.21337e+08	1.30988e+08	2.26516e+08	2.16125e+08	1.28273e+08	1.63795e+08	1.16183e+08	7.10949e+07	1.32351e+08	1.0084e+08	1.47515e+08	1.4424e+08	1.48e+08	1.43783e+08	1.50975e+08	1.41243e+08	1.43659e+08	1.45358e+08
DG(20:2_22:6)	DG	M+NH4	710.572	14.5943	C45 H76 O5 N1	8.22138e+07	2.58824e+06	2.56153e+07	3.22204e+07	8.34085e+07	4.5677e+07	2.84231e+07	3.20785e+07	2.36493e+07	1.50483e+07	2.93812e+07	2.61585e+07	3.68259e+07	3.61862e+07	3.53831e+07	4.76872e+07	3.23374e+07	4.57917e+07	3.57106e+07	4.01545e+07
DG(22:5_20:4)	DG	M+NH4	708.556	13.5401	C45 H74 O5 N1	7.14121e+07	7.96202e+06	1.95812e+07	3.00574e+07	8.2026e+07	5.32954e+07	3.37943e+07	2.247e+07	3.32594e+07	3.70805e+07	4.33457e+07	4.8878e+07	3.74723e+07	4.17105e+07	3.7203e+07	3.97857e+07	4.59102e+07	4.14466e+07	4.24955e+07	3.9243e+07
DG(22:6_22:6)	DG	M+NH4	730.541	12.4812	C47 H72 O5 N1	4.68049e+08	2.95237e+07	1.5362e+08	1.28988e+08	8.32574e+08	4.00181e+08	8.20035e+07	1.18288e+08	1.32359e+08	1.07878e+08	1.34691e+08	1.67239e+08	2.64794e+08	2.62964e+08	2.62114e+08	2.63008e+08	2.56416e+08	2.56275e+08	2.4549e+08	2.43723e+08
DG(44:3)	DG	M+NH4	748.681	18.383	C47 H90 O5 N1	749314	1.99064e+06	339345	378366	2.19098e+06	1.04189e+06	229997	871982	184566	21978.7	329159	407926	528023	277324	291526	382706	388898	409055	216053	564298
DG(24:0_20:4)	DG	M+NH4	746.666	19.0043	C47 H88 O5 N1	579854	1.09652e+07	4.27878e+06	2.75456e+06	0	1.46011e+06	4.97251e+06	1.01075e+07	2.6897e+06	4.02431e+06	725247	398058	2.12874e+06	1.82725e+06	1.63173e+06	1.17284e+06	2.28e+06	2.21678e+06	1.35882e+06	3.27324e+06
DG(24:1_20:4)	DG	M+NH4	744.65	18.1991	C47 H86 O5 N1	8.32677e+06	3.81111e+06	6.27551e+06	4.25498e+06	2.98488e+06	1.06642e+07	5.46476e+06	1.57328e+07	4.99252e+06	7.71909e+06	2.58442e+06	3.68636e+06	6.44734e+06	6.56883e+06	5.35553e+06	5.88135e+06	6.36557e+06	6.62308e+06	4.56066e+06	3.3275e+06
DG(22:0_22:6)	DG	M+NH4	742.634	17.9493	C47 H84 O5 N1	3.68612e+07	3.98561e+06	2.68201e+07	1.56056e+07	2.08482e+07	2.76673e+07	1.15512e+07	3.74216e+07	4.93561e+06	3.71637e+06	388732	635587	1.91911e+07	1.64768e+07	1.55281e+07	1.49631e+07	1.47145e+07	1.50604e+07	1.55697e+07	1.51001e+07
DG(22:1_22:6)	DG	M+NH4	740.619	16.9226	C47 H82 O5 N1	9.91546e+07	9.82623e+06	3.08868e+07	3.28949e+07	5.96315e+07	6.96308e+07	4.3374e+07	5.10627e+07	5.11046e+07	2.61775e+07	2.09296e+07	3.49515e+07	5.06995e+07	4.63647e+07	4.795e+07	4.47053e+07	4.50343e+07	4.40542e+07	4.02414e+07	4.55579e+07
DG(22:2_22:6)	DG	M+NH4	738.603	15.881	C47 H80 O5 N1	2.29755e+07	4.0933e+06	8.31984e+06	7.46029e+06	1.70611e+07	1.58169e+07	7.09966e+06	1.04089e+07	1.22216e+07	1.07719e+07	1.3243e+07	1.65824e+07	1.31406e+07	1.20678e+07	1.20098e+07	1.03333e+07	1.12853e+07	1.09992e+07	1.15477e+07	1.12319e+07
DG(46:1)	DG	M+NH4	780.744	14.902	C49 H98 O5 N1	408566	305964	667880	0	571470	0	392606	0	0	0	0	0	0	0	0	0	0	0	372864	0
DG(46:3)	DG	M+Na	781.668	17.506	C49 H90 O5 Na1	2.83914e+07	2.29046e+07	2.77722e+07	2.60154e+07	2.72152e+07	3.97061e+07	2.77784e+07	3.19774e+07	3.062e+07	2.792e+07	2.31629e+07	2.62566e+07	3.27559e+07	3.02904e+07	3.06368e+07	2.75637e+07	2.77176e+07	2.88747e+07	2.99686e+07	2.75113e+07
DG(46:6)	DG	M+NH4	770.666	18.75	C49 H88 O5 N1	5.30735e+06	1.7751e+06	6.78069e+06	2.97553e+06	1.58425e+06	5.05542e+06	2.93017e+06	1.164e+07	765613	593219	0	0	2.80281e+06	3.93677e+06	3.08001e+06	2.86627e+06	2.17445e+06	3.22852e+06	2.28354e+06	2.78267e+06
DG(24:1_22:6)	DG	M+NH4	768.65	17.8852	C49 H86 O5 N1	1.22197e+07	3.08972e+06	7.93174e+06	5.24913e+06	7.08825e+06	1.28447e+07	6.69846e+06	1.54923e+07	1.64198e+06	872000	1.67782e+06	1.17334e+06	7.55335e+06	7.97383e+06	6.00567e+06	6.81684e+06	5.72217e+06	8.00753e+06	7.44381e+06	8.05148e+06
DG(46:8)	DG	M+H	749.608	14.048	C49 H81 O5	0	0	0	0	0	885006	0	0	9.32851e+06	732236	1.08321e+06	5.23881e+06	0	4.48204e+06	6.33907e+06	1.68968e+06	3.97781e+06	1.03394e+06	1.50729e+06	1.70087e+06
DG(50:0)	DG	M+Na	843.778	21.1797	C53 H104 O5 Na1	1.07499e+07	7.76927e+06	1.5861e+07	1.31985e+07	1.39111e+07	1.21423e+07	1.02338e+07	1.08996e+07	3.64968e+06	5.65946e+06	2.38851e+06	0	6.89618e+06	4.32381e+06	3.3289e+06	5.48678e+06	2.80559e+06	7.46177e+06	5.72183e+06	8.10751e+06
DG(50:1)	DG	M+H	819.78	21.5417	C53 H103 O5	3.28603e+07	1.28468e+07	3.02773e+07	2.4829e+07	3.79036e+07	3.86158e+07	3.66141e+07	2.5623e+07	5.96464e+07	5.6241e+07	4.00259e+07	2.89071e+07	3.45832e+07	3.61586e+07	3.6327e+07	3.99964e+07	3.48537e+07	3.47891e+07	3.32288e+07	3.30941e+07
DG(50:2)	DG	M+Na	839.746	19.539	C53 H100 O5 Na1	999938	2.78934e+06	7.70373e+06	2.32541e+06	0	1.03886e+06	6.78785e+06	8.17775e+06	9.96991e+06	1.51744e+07	4.10848e+06	4.29271e+06	2.47101e+06	4.48105e+06	1.97943e+06	787560	1.4207e+06	1.57513e+06	1.33656e+06	2.50561e+06
DG(50:3)	DG	M+Na	837.731	19.0298	C53 H98 O5 Na1	4.80005e+06	1.09886e+06	3.05655e+06	7.14577e+06	5.39021e+06	7.30729e+06	5.77628e+06	5.48173e+06	1.36466e+07	9.90752e+06	2.37014e+07	9.36423e+06	8.3403e+06	9.56458e+06	8.78848e+06	8.50525e+06	9.65974e+06	4.58662e+06	5.49982e+06	7.55702e+06
DG(51:0)	DG	M+NH4	852.838	22.0287	C54 H110 O5 N1	1.56286e+07	6.91798e+06	1.65585e+07	2.80517e+07	2.07727e+07	1.80694e+07	1.36025e+07	1.71357e+07	1.04071e+07	1.36145e+07	3.96403e+06	5.57904e+06	1.04959e+07	1.37433e+07	1.16338e+07	1.3719e+07	1.17544e+07	1.0893e+07	1.07723e+07	1.21258e+07
DG(51:1)	DG	M+NH4	850.822	21.6959	C54 H108 O5 N1	8.11644e+06	1.09735e+07	2.45362e+07	3.28032e+07	2.28251e+07	1.22847e+07	1.80478e+07	1.76406e+07	1.3096e+07	1.40216e+07	2.22139e+07	1.29032e+07	1.70996e+07	9.42746e+06	1.59433e+07	7.92078e+06	1.19137e+07	1.24777e+07	1.84675e+07	6.05281e+06
DG(52:1)	DG	M+Na	869.793	21.834	C55 H106 O5 Na1	2.12493e+07	2.23258e+07	2.70974e+07	2.90531e+07	2.26927e+07	1.91087e+07	2.52973e+07	1.99507e+07	2.89728e+07	2.3554e+07	1.26788e+07	7.70564e+06	1.86723e+07	1.93428e+07	1.83519e+07	1.65415e+07	1.83021e+07	1.90221e+07	2.0858e+07	2.07111e+07
DG(52:2)	DG	M+NH4	862.822	21.518	C55 H108 O5 N1	7.75845e+08	3.58416e+08	7.88551e+08	6.51979e+08	7.17e+08	8.87652e+08	7.81313e+08	5.99704e+08	1.31254e+09	1.53264e+09	8.99118e+08	6.63914e+08	8.68898e+08	8.7256e+08	8.67389e+08	8.65417e+08	8.69273e+08	8.50136e+08	7.94688e+08	8.25436e+08
DG(53:0)	DG	M+NH4	880.869	19.616	C56 H114 O5 N1	2.38026e+07	617237	1.07868e+07	4.23466e+06	2.3191e+07	1.63242e+07	4.8074e+06	0	299233	5.01937e+06	1.87216e+06	2.51489e+06	0	0	3.12599e+06	1.35382e+06	1.54648e+06	1.38567e+06	4.10297e+06	4.60844e+06
DG(53:2)	DG	M+H	859.811	20.2066	C56 H107 O5	2.38722e+07	5.11534e+06	5.85081e+06	1.30447e+07	1.84023e+07	1.4617e+07	4.63115e+06	3.3397e+06	2.21909e+07	1.70372e+07	2.55313e+07	6.30047e+06	1.03451e+07	9.0096e+06	8.26644e+06	1.48389e+07	1.60077e+07	1.9983e+07	1.60762e+06	2.74798e+07
DG(38:0_16:0)	DG	M+NH4	894.885	22.4238	C57 H116 O5 N1	5.46958e+07	1.89583e+07	4.67354e+07	7.22258e+07	6.35516e+07	5.47136e+07	3.8319e+07	4.15052e+07	4.39888e+07	4.60241e+07	4.86009e+07	3.41597e+07	5.02986e+07	5.38786e+07	5.00935e+07	4.42029e+07	4.67399e+07	4.61644e+07	4.8735e+07	4.54273e+07
DG(38:1_16:0)	DG	M+Na	897.825	22.1442	C57 H110 O5 Na1	1.72274e+07	1.31628e+07	1.95049e+07	3.10476e+07	1.7762e+07	1.67662e+07	1.7708e+07	1.80382e+07	1.84522e+07	2.03997e+07	1.68182e+07	9.16182e+06	1.68928e+07	1.61443e+07	1.5653e+07	1.60883e+07	1.61621e+07	1.69192e+07	1.66527e+07	1.77502e+07
DG(54:3)	DG	M+H	871.811	21.569	C57 H107 O5	9.44566e+06	4.65727e+06	1.48095e+07	1.57733e+07	1.22762e+07	1.45639e+07	1.25004e+07	1.09419e+07	1.73153e+07	2.25995e+07	1.79655e+07	6.17194e+06	1.07264e+07	1.21978e+07	1.0995e+07	1.08841e+07	1.43166e+07	1.31966e+07	1.26216e+07	1.31548e+07
DG(55:2)	DG	M+NH4	904.869	21.9981	C58 H114 O5 N1	1.63378e+07	9.42986e+06	1.93156e+07	5.45311e+07	3.37432e+07	1.68765e+07	1.57734e+07	2.21684e+07	1.14356e+07	1.96695e+07	2.02457e+07	1.66254e+07	5.64853e+07	2.75723e+07	7.89367e+06	1.38777e+07	1.23348e+07	1.67351e+07	1.34426e+07	1.42513e+07
DG(38:0_18:1)	DG	M+NH4	920.9	22.3881	C59 H118 O5 N1	1.217e+08	3.78291e+07	9.76162e+07	2.37687e+08	1.58197e+08	1.39182e+08	8.43223e+07	8.35524e+07	1.12015e+08	1.29425e+08	1.46761e+08	1.00359e+08	1.29323e+08	1.3073e+08	1.26612e+08	1.18233e+08	1.16504e+08	1.18508e+08	1.24851e+08	1.11654e+08
DG(38:1_18:1)	DG	M+Na	923.84	22.1096	C59 H112 O5 Na1	1.07124e+07	1.85691e+07	1.30224e+07	2.96314e+07	1.59641e+07	1.18268e+07	1.23468e+07	1.04733e+07	1.27655e+07	1.57821e+07	1.74225e+07	8.89111e+06	1.20171e+07	1.2118e+07	1.35518e+07	1.29284e+07	1.14791e+07	1.2681e+07	1.20671e+07	1.2897e+07
DG(56:3)	DG	M+NH4	916.869	21.839	C59 H114 O5 N1	2.89571e+08	8.25016e+07	1.79722e+08	3.04259e+08	3.78164e+08	2.5318e+08	1.52701e+08	1.4964e+08	2.61112e+08	3.2233e+08	4.33585e+08	2.43704e+08	2.77007e+08	2.627e+08	2.64956e+08	2.52039e+08	2.33597e+08	2.49631e+08	2.4754e+08	2.43896e+08
DG(60:7)	DG	M+Na	969.825	19.739	C63 H110 O5 Na1	1.63985e+06	1.02859e+07	1.76854e+07	1.57475e+07	1.57819e+08	1.06477e+08	1.60666e+07	2.40231e+07	2.68728e+06	2.6381e+07	3.12674e+06	1.17913e+06	3.97318e+06	3.90017e+06	1.15293e+06	3.80162e+06	5.99879e+06	7.699e+07	3.20441e+06	6.47709e+06
DGDG(27:3)	DGDG	M+NH4	834.521	8.70634	C42 H76 O15 N1	9.83484e+07	4.36056e+07	8.22977e+07	9.26523e+07	1.03684e+08	8.53586e+07	5.68859e+07	1.01017e+08	2.4324e+07	2.24377e+07	1.828e+07	1.73748e+07	8.33125e+07	8.1678e+07	7.89106e+07	7.44423e+07	7.2652e+07	6.15793e+07	6.84528e+07	8.19473e+07
GM2(d40:1+O)	GM2	M+H	1456.89	15.0135	C71 H130 O27 N3	6.49917e+07	4.67795e+07	5.76157e+07	7.88802e+07	4.79919e+07	7.43752e+07	5.52772e+07	4.82355e+07	2.51188e+07	3.61155e+07	2.5806e+07	1.68631e+07	6.09348e+07	6.02871e+07	5.87436e+07	6.25827e+07	6.24608e+07	6.41954e+07	6.22722e+07	6.61901e+07
GM2(d41:1+O)	GM2	M+H	1470.9	15.5973	C72 H132 O27 N3	1.34072e+07	1.95375e+07	9.9275e+06	1.83114e+07	1.2007e+07	1.54967e+07	1.15451e+07	1.28064e+07	7.68727e+06	4.73603e+06	4.16129e+06	2.41086e+06	1.30522e+07	1.37431e+07	1.47818e+07	1.36023e+07	1.34275e+07	1.41402e+07	1.40125e+07	1.50636e+07
GM2(d42:1+O)	GM2	M+H	1484.92	16.1719	C73 H134 O27 N3	5.48285e+07	4.88052e+07	4.91086e+07	5.57615e+07	4.62398e+07	6.11176e+07	4.54325e+07	4.51754e+07	2.23847e+07	1.9915e+07	1.46559e+07	9.93141e+06	4.89474e+07	5.36996e+07	4.86727e+07	4.83548e+07	4.86493e+07	5.02377e+07	5.28912e+07	5.41979e+07
GM3(d40:1+O)	GM3	M+H	1253.81	15.133	C63 H117 O22 N2	0	276466	0	4.41612e+06	507827	5.34883e+06	1.77974e+06	0	1.49	0	0	0	835118	1.1763e+06	0	1.35261e+06	595902	605078	0	0
Hex1Cer(d18:1_16:0)	Hex1Cer	M+H	700.572	13.0334	C40 H78 O8 N1	7.84876e+07	7.57352e+07	1.00765e+08	1.06402e+08	9.28643e+07	8.84911e+07	8.39277e+07	7.67823e+07	9.7387e+07	1.03708e+08	6.83509e+07	9.43558e+07	8.84733e+07	9.22006e+07	7.93638e+07	9.12249e+07	8.75763e+07	8.41385e+07	8.40407e+07	8.61866e+07
Hex1Cer(d18:1_18:0)	Hex1Cer	M+H	728.603	14.4928	C42 H82 O8 N1	1.53908e+06	4.89812e+06	2.94485e+06	4.46274e+06	1.7761e+06	3.30848e+06	4.30954e+06	2.76114e+06	2.05167e+06	3.44646e+06	1.81614e+06	4.4919e+06	2.90455e+06	3.39529e+06	2.65992e+06	3.80956e+06	5.10032e+06	922563	2.28256e+06	1.23358e+06
Hex1Cer(d18:0_20:0)	Hex1Cer	M+H	758.65	16.2606	C44 H88 O8 N1	6.04532e+06	591886	1.04182e+06	1.22152e+06	1.34838e+07	2.06276e+06	743657	0	855165	0	571875	0	3.04713e+06	1.21814e+06	1.41996e+06	1.60704e+06	3.01236e+06	2.1483e+06	1.75748e+06	1.65055e+06
Hex1Cer(d18:0_22:0)	Hex1Cer	M+H	786.682	17.3763	C46 H92 O8 N1	5.40077e+07	9.62869e+06	2.25377e+07	1.72237e+07	7.57243e+07	3.17639e+07	1.4386e+07	1.33356e+07	1.52785e+07	1.49745e+07	1.11827e+07	1.59177e+07	2.94334e+07	3.15463e+07	2.84903e+07	2.67825e+07	2.60192e+07	2.28427e+07	2.4843e+07	2.42563e+07
Hex1Cer(d18:1_22:0)	Hex1Cer	M+H	784.666	17.0014	C46 H90 O8 N1	1.30912e+09	5.56859e+08	1.07102e+09	9.58855e+08	7.87093e+08	1.6055e+09	9.56434e+08	9.50731e+08	1.15852e+09	1.59046e+09	1.03562e+09	1.28949e+09	1.26144e+09	1.18607e+09	1.19031e+09	1.135e+09	1.10616e+09	1.03983e+09	1.03751e+09	1.0037e+09
Hex1Cer(d18:1_22:1)	Hex1Cer	M+H	782.65	15.7112	C46 H88 O8 N1	6.67786e+07	2.96232e+07	3.86427e+07	3.49767e+07	3.31913e+07	1.29937e+08	1.00901e+08	4.1232e+07	2.26742e+08	2.5486e+08	1.95049e+08	2.83919e+08	1.15076e+08	1.13818e+08	1.12696e+08	1.10829e+08	1.10291e+08	1.06372e+08	1.06062e+08	1.08842e+08
Hex1Cer(d18:0_23:0)	Hex1Cer	M+H	800.697	17.8487	C47 H94 O8 N1	3.90756e+06	2.20461e+06	1.72256e+06	707931	1.02884e+07	121162	949007	331019	146006	1.22613e+06	728010	839465	1.40424e+06	883202	1.70848e+06	793655	891275	688408	658871	732107
Hex1Cer(d18:1_23:0)	Hex1Cer	M+H	798.682	17.3451	C47 H92 O8 N1	6.34278e+07	4.07813e+07	5.11337e+07	4.59285e+07	4.88799e+07	8.94465e+07	5.27621e+07	6.79063e+07	7.45756e+07	8.77378e+07	5.26288e+07	4.78094e+07	6.90373e+07	6.39173e+07	6.31889e+07	5.80892e+07	5.63981e+07	6.34894e+07	5.93558e+07	5.30976e+07
Hex1Cer(d18:0_24:0)	Hex1Cer	M+H	814.713	18.243	C48 H96 O8 N1	1.79775e+07	6.58975e+06	9.0933e+06	7.42948e+06	2.12655e+07	1.38904e+07	8.34717e+06	6.52203e+06	5.62357e+06	5.562e+06	2.54488e+06	3.38776e+06	1.05091e+07	1.23988e+07	1.09822e+07	9.37256e+06	8.63705e+06	9.28035e+06	7.48103e+06	7.81299e+06
Hex1Cer(d18:0_24:1)	Hex1Cer	M+H	812.697	17.3012	C48 H94 O8 N1	1.46413e+07	3.79225e+06	7.04042e+06	6.2994e+06	1.50285e+07	1.05615e+07	4.92738e+06	4.99557e+06	6.50117e+06	8.68924e+06	4.39809e+06	7.49609e+06	8.53409e+06	8.28041e+06	7.88695e+06	7.05295e+06	8.94012e+06	7.98266e+06	8.08416e+06	7.59107e+06
Hex1Cer(d18:1_24:0)	Hex1Cer	M+H	812.697	17.9358	C48 H94 O8 N1	1.07302e+09	6.66506e+08	1.03074e+09	7.63798e+08	9.26098e+08	1.19802e+09	7.87314e+08	9.46091e+08	8.50412e+08	1.01863e+09	6.09628e+08	7.42303e+08	1.08022e+09	9.96781e+08	9.4922e+08	8.99965e+08	9.09126e+08	9.3168e+08	8.98546e+08	8.80783e+08
Hex1Cer(d18:1_24:0+O)	Hex1Cer	M+H	828.692	16.3083	C48 H94 O9 N1	2.76328e+07	1.17237e+07	2.12727e+07	20928830	2.1152e+07	3.30517e+07	1.47276e+07	2.32473e+07	1.80368e+07	2.34185e+07	6.61852e+06	1.19435e+07	2.26065e+07	2.24703e+07	2.25157e+07	2.09878e+07	1.96932e+07	2.11694e+07	1.88418e+07	1.94411e+07
Hex1Cer(d18:1_24:1)	Hex1Cer	M+H	810.682	16.9016	C48 H92 O8 N1	6.67146e+08	4.4108e+08	6.73215e+08	5.86901e+08	5.20688e+08	8.80174e+08	5.86007e+08	6.60016e+08	8.0636e+08	9.33089e+08	5.60542e+08	7.30081e+08	7.24335e+08	7.02341e+08	6.82074e+08	6.80002e+08	6.44806e+08	6.49559e+08	6.51266e+08	6.34904e+08
Hex1Cer(d18:2_24:0)	Hex1Cer	M+H	810.682	17.2005	C48 H92 O8 N1	1.06458e+08	6.68702e+07	1.29602e+08	9.01361e+07	6.63764e+07	1.61802e+08	8.32671e+07	1.1309e+08	1.46339e+08	1.30462e+08	9.16521e+07	8.87418e+07	8.28394e+07	1.18993e+08	1.02793e+08	8.74611e+07	7.64478e+07	1.25013e+08	1.00071e+08	7.14407e+07
Hex1Cer(d18:1_24:2)	Hex1Cer	M+H	808.666	15.8255	C48 H90 O8 N1	5.32871e+07	3.71154e+07	5.49067e+07	3.99758e+07	4.68216e+07	6.75713e+07	4.63014e+07	5.10773e+07	5.4097e+07	5.33782e+07	3.01464e+07	3.77548e+07	5.26349e+07	5.00422e+07	5.12002e+07	4.52948e+07	4.78652e+07	4.48912e+07	4.4499e+07	4.48904e+07
Hex1Cer(d18:1_25:1)	Hex1Cer	M+H	824.697	17.327	C49 H94 O8 N1	3.26601e+07	5.29951e+07	4.91025e+07	3.91925e+07	4.25894e+07	2.97984e+07	3.47877e+07	5.03046e+07	3.40219e+07	3.2756e+07	4.18464e+07	3.39279e+07	4.56909e+07	3.41585e+07	3.60336e+07	3.3538e+07	3.56546e+07	3.57572e+07	3.95174e+07	3.71169e+07
Hex1Cer(d18:1_26:0)	Hex1Cer	M+H	840.729	18.7192	C50 H98 O8 N1	1.24755e+09	1.38198e+07	7.21983e+07	9.52337e+07	2.6004e+09	2.81757e+08	5.62433e+07	1.03702e+07	2.69924e+08	1.39903e+08	3.36106e+08	3.47954e+08	3.18486e+08	8.49488e+08	7.91188e+08	7.866e+08	7.85803e+08	2.63619e+08	2.54987e+08	7.54113e+08
Hex1Cer(t18:0_16:0+O)	Hex1Cer	M+H	734.578	11.9895	C40 H80 O10 N1	1.26804e+07	6.14822e+06	6.59059e+06	8.34437e+06	1.09081e+07	1.06041e+07	6.84105e+06	1.08954e+07	2.30416e+07	2.9403e+07	2.04234e+07	1.94106e+07	9.86994e+06	1.49084e+07	1.48534e+07	1.38846e+07	1.51141e+07	1.57172e+07	1.07891e+07	1.50691e+07
Hex1Cer(t18:0_22:0)	Hex1Cer	M+H	802.677	16.3972	C46 H92 O9 N1	5.87721e+07	3.30565e+07	6.38695e+07	6.20011e+07	6.82793e+07	7.7377e+07	4.17449e+07	5.74757e+07	3.36737e+07	4.47609e+07	2.19901e+07	2.75553e+07	5.44407e+07	5.28121e+07	5.17616e+07	5.1062e+07	5.22079e+07	4.66333e+07	4.63993e+07	4.8923e+07
Hex1Cer(t18:0_24:0)	Hex1Cer	M+H	830.708	17.4754	C48 H96 O9 N1	4.4484e+07	2.39023e+07	3.73687e+07	3.1448e+07	4.93503e+07	5.70247e+07	3.13591e+07	3.53362e+07	3.17097e+07	3.59886e+07	2.14689e+07	2.85225e+07	4.15754e+07	3.85118e+07	3.67406e+07	3.5715e+07	3.97785e+07	3.689e+07	3.61548e+07	3.31721e+07
Hex1SPH(d18:1)	Hex1SPH	M+H	462.343	2.48723	C24 H48 O7 N1	0	3.41442e+06	0	0	0	0	572070	2.16448e+06	5.58296e+06	9.40312e+06	3.27952e+06	7.77358e+06	1.90283e+06	1.6923e+06	1.29078e+06	1.38421e+06	1.85468e+06	1.15389e+06	1.35859e+06	0
Hex1SPH(d18:2)	Hex1SPH	M+H	460.327	1.85161	C24 H46 O7 N1	0	84377.1	0	0	0	0	2.12219e+06	641551	5.58947e+06	7.79526e+06	1.87155e+06	4.51579e+06	2.07867e+06	2.29434e+06	1.20052e+06	1.49658e+06	846980	1.678e+06	1.59537e+06	2.02266e+06
Hex2Cer(d18:1_16:0)	Hex2Cer	M+H	862.625	12.5604	C46 H88 O13 N1	1.61109e+07	1.38405e+07	1.31224e+07	1.44856e+07	2.5547e+07	1.9638e+07	1.21027e+07	1.39161e+07	3.03765e+07	2.51781e+07	2.18789e+07	2.09033e+07	2.08932e+07	2.599e+07	1.82561e+07	1.84908e+07	1.98875e+07	1.96599e+07	2.1043e+07	2.67157e+07
Hex2Cer(d18:2_16:0)	Hex2Cer	M+H	860.609	11.0171	C46 H86 O13 N1	3.71688e+07	3.37757e+07	7.63294e+06	3.34952e+07	4.93201e+06	1.08001e+07	8.22735e+06	4.57669e+07	3.68764e+06	6.61866e+06	5.20902e+06	4.9064e+06	2.9303e+07	1.4246e+07	1.15488e+07	2.43831e+07	2.55775e+07	2.57754e+07	3.38968e+07	2.44346e+07
Hex2Cer(d18:1_16:1)	Hex2Cer	M+H	860.609	12.4403	C46 H86 O13 N1	1.23985e+08	1.3485e+08	1.66519e+08	1.13991e+08	1.46844e+08	1.61488e+08	1.3088e+08	1.84949e+08	1.14055e+08	1.40743e+08	1.20598e+08	1.19021e+08	1.34671e+08	1.3478e+08	1.39925e+08	1.29632e+08	1.28941e+08	1.41871e+08	1.32035e+08	1.32333e+08
Hex2Cer(d20:2_15:0+O)	Hex2Cer	M+NH4	907.646	15.896	C47 H91 O14 N2	2.39822e+07	3.79119e+06	1.55288e+07	8.08408e+06	1.50598e+07	1.53064e+07	6.34854e+06	1.02518e+07	0	0	0	0	6.44339e+06	3.83608e+06	4.86258e+06	6.04619e+06	5.40943e+06	6.32193e+06	4.76888e+06	6.22875e+06
Hex2Cer(d35:2+O)	Hex2Cer	M+H	890.62	21.351	C47 H88 O14 N1	0	0	0	0	0	0	0	372260	1.60299e+07	4.91221e+06	1.17085e+07	2.81333e+06	0	1.48959e+07	9.75432e+06	6.61466e+06	1.09032e+07	1.89322e+06	5.16065e+06	9.9171e+06
Hex2Cer(d18:1_18:0)	Hex2Cer	M+H	890.656	21.345	C48 H92 O13 N1	4.5628e+06	198823	1.33119e+06	1.00263e+06	4.17081e+06	7.0461e+06	6.07054e+06	562568	2.56024e+07	4.25408e+07	4.10507e+07	4.69465e+07	0	6.26533e+06	4.11041e+07	2.65862e+07	2.10744e+07	2.24827e+07	2.13968e+07	3.04424e+07
Hex2Cer(d18:1_18:1)	Hex2Cer	M+H	888.641	20.981	C48 H90 O13 N1	0	0	590916	0	0	0	0	0	1.1121e+06	622454	2.27094e+06	0	0	1.43193e+06	2.04575e+06	0	1.1113e+06	779779	1.34806e+06	0
Hex2Cer(d18:1_20:0)	Hex2Cer	M+H	918.688	15.4114	C50 H96 O13 N1	1.88175e+07	1.17908e+07	1.33805e+07	1.62362e+07	2.44068e+07	1.92494e+07	1.19466e+07	1.53423e+07	1.37778e+07	1.21398e+07	1.17888e+07	1.15514e+07	1.87565e+07	1.43837e+07	1.72109e+07	1.18358e+07	1.30225e+07	1.43151e+07	1.68905e+07	1.72639e+07
Hex2Cer(d18:1_21:0)	Hex2Cer	M+H	932.703	16.0147	C51 H98 O13 N1	1.29646e+07	9.70411e+06	1.15766e+07	1.08218e+07	1.51559e+07	2.20207e+07	9.12782e+06	1.29141e+07	1.06962e+07	1.04673e+07	9.68995e+06	8.54367e+06	1.30405e+07	1.26349e+07	1.30706e+07	1.16657e+07	1.19681e+07	1.19708e+07	1.22144e+07	1.20036e+07
Hex2Cer(d18:0_22:0)	Hex2Cer	M+H	948.735	17.0186	C52 H102 O13 N1	1.04538e+07	5.24233e+06	5.87996e+06	5.17481e+06	9.4883e+06	1.34445e+07	7.13859e+06	6.69143e+06	1.00254e+07	5.96087e+06	3.3565e+06	3.07618e+06	8.78946e+06	8.75708e+06	9.15223e+06	7.90587e+06	6.86282e+06	8.46485e+06	7.75634e+06	6.73514e+06
Hex2Cer(d18:1_22:0)	Hex2Cer	M+H	946.719	16.5813	C52 H100 O13 N1	1.60372e+08	9.30393e+07	1.0958e+08	1.21116e+08	1.22086e+08	1.92985e+08	1.01429e+08	1.10364e+08	1.08804e+08	9.99362e+07	9.50124e+07	8.96455e+07	1.30795e+08	1.2355e+08	1.20938e+08	1.29613e+08	1.26363e+08	1.22598e+08	1.15795e+08	1.15255e+08
Hex2Cer(d17:1_24:1)	Hex2Cer	M+H	958.719	15.9081	C53 H100 O13 N1	3.47176e+06	2.85109e+06	3.41222e+06	1.86639e+06	2.49944e+06	8.5942e+06	2.04813e+06	4.42574e+06	3.10728e+06	6.26912e+06	2.4657e+06	2.62211e+06	4.54293e+06	4.44758e+06	2.20936e+06	2.65506e+06	3.54637e+06	4.20513e+06	2.9352e+06	2.12888e+06
Hex2Cer(d18:0_24:0)	Hex2Cer	M+H	976.766	17.9382	C54 H106 O13 N1	7.66771e+06	4.61161e+06	5.28627e+06	3.85956e+06	8.46218e+06	7.78955e+06	4.86489e+06	4.99624e+06	9.32364e+06	4.73153e+06	3.39454e+06	2.0139e+06	8.9758e+06	6.50248e+06	6.32936e+06	7.93205e+06	4.87706e+06	5.9269e+06	5.5707e+06	5.75648e+06
Hex2Cer(d18:1_24:0)	Hex2Cer	M+H	974.75	17.4966	C54 H104 O13 N1	1.43032e+07	1.1303e+07	1.161e+07	1.12851e+07	1.4401e+07	2.13303e+07	1.23124e+07	1.68317e+07	1.42166e+07	1.13678e+07	1.04534e+08	6.76614e+06	1.36778e+07	1.4513e+07	1.46137e+07	1.39466e+07	1.46185e+07	1.10244e+07	1.3012e+07	1.21553e+07
Hex2Cer(d18:1_24:0+O)	Hex2Cer	M+H	990.745	15.9275	C54 H104 O14 N1	2.56238e+06	4.25244e+06	3.2761e+06	4.71909e+06	7.00997e+06	8.00412e+06	1.04774e+06	3.33613e+06	5.3205e+06	8.78634e+06	6.71291e+06	6.7003e+06	4.45866e+06	5.98683e+06	5.32134e+06	4.33365e+06	3.70227e+06	4.41557e+06	5.22016e+06	4.74044e+06
Hex2Cer(d18:1_24:1)	Hex2Cer	M+H	972.735	16.5063	C54 H102 O13 N1	1.38912e+08	9.09151e+07	1.21611e+08	1.18596e+08	1.3044e+08	2.09166e+08	1.1744e+08	1.28494e+08	1.19074e+08	1.40897e+08	1.12257e+08	1.18824e+08	1.32635e+08	1.37776e+08	1.30469e+08	1.28358e+08	1.26958e+08	1.21666e+08	1.29265e+08	1.25821e+08
Hex2Cer(d18:1_24:2)	Hex2Cer	M+H	970.719	15.4396	C54 H100 O13 N1	4.5861e+06	2.6871e+06	2.89575e+06	2.17264e+06	6.9614e+06	9.46187e+06	2.33545e+06	5.90399e+06	2.06281e+06	4.54776e+06	1.69924e+06	2.40127e+06	6.1084e+06	2.75333e+06	3.69773e+06	4.20648e+06	5.07201e+06	2.81552e+06	5.30832e+06	2.93077e+06
Hex2Cer(d18:1_26:0)	Hex2Cer	M+H	1002.78	18.4491	C56 H108 O13 N1	5.49315e+06	7.1732e+06	6.1697e+06	4.86381e+06	6.36009e+06	7.65909e+06	7.93816e+06	6.18945e+06	8.49507e+06	5.36149e+06	5.20475e+06	4.09131e+06	7.20685e+06	6.48347e+06	6.57814e+06	5.1147e+06	6.35588e+06	5.22639e+06	6.13523e+06	5.48096e+06
Hex2Cer(d18:1_26:1)	Hex2Cer	M+H	1000.77	17.5484	C56 H106 O13 N1	4.80904e+06	958155	2.18383e+06	2.07546e+06	3.82563e+06	3.60876e+06	4.62637e+06	468916	6.40742e+06	6.01536e+06	4.03105e+06	2.9653e+06	3.28099e+06	4.25541e+06	3.10275e+06	2.66554e+06	3.08331e+06	3.7559e+06	2.66841e+06	3.61672e+06
Hex2Cer(t18:0_24:0)	Hex2Cer	M+H	992.761	17.1532	C54 H106 O14 N1	4.41873e+06	4.39014e+06	3.90494e+06	2.88444e+06	5.623e+06	5.97985e+06	4.59272e+06	4.00285e+06	2.84179e+06	2.79271e+06	2.7554e+06	2.2249e+06	5.269e+06	4.51055e+06	4.72367e+06	3.98748e+06	4.31584e+06	4.75884e+06	4.86732e+06	3.27064e+06
Hex2Cer(t43:0)	Hex2Cer	M+H	1006.78	18.5008	C55 H108 O14 N1	3.09625e+07	9.71378e+06	3.29429e+07	2.83252e+07	2.83929e+07	3.27794e+07	2.92945e+07	2.69683e+07	2.61924e+07	3.22079e+07	1.93276e+07	2.27286e+07	3.04937e+07	2.79829e+07	2.72473e+07	2.37337e+07	2.58165e+07	2.1592e+07	2.39635e+07	2.69953e+07
Hex2Cer(t43:1)	Hex2Cer	M+H	1004.76	17.8766	C55 H106 O14 N1	9.90104e+06	3.34427e+06	4.6366e+06	6.42211e+06	9.31695e+06	1.14623e+07	1.03419e+07	8.70155e+06	1.55146e+07	1.53889e+07	8.73793e+06	1.36587e+07	1.24836e+07	1.04536e+07	1.02093e+07	8.67547e+06	9.60373e+06	9.68956e+06	9.24488e+06	9.72217e+06
Hex2Cer(t43:2)	Hex2Cer	M+H	1002.75	17.5152	C55 H104 O14 N1	2.60123e+07	5.96774e+06	2.18741e+07	1.57774e+07	2.52291e+07	2.43525e+07	1.82349e+07	1.82179e+07	2.01541e+07	2.11394e+07	1.57972e+07	1.68562e+07	2.07461e+07	1.9075e+07	1.80471e+07	1.85867e+07	1.80467e+07	1.7787e+07	2.02774e+07	1.63178e+07
Hex2Cer(t45:0)	Hex2Cer	M+H	1034.81	19.0754	C57 H112 O14 N1	1.51824e+07	5.60604e+06	1.95825e+07	1.84955e+07	1.14601e+07	1.59639e+07	1.34241e+07	2.04557e+07	5.5946e+06	7.97899e+06	5.07675e+06	4.1296e+06	1.27223e+07	1.24899e+07	1.07168e+07	1.18376e+07	1.24472e+07	1.10514e+07	1.09459e+07	1.12803e+07
Hex2Cer(t45:0+O)	Hex2Cer	M+H	1050.8	19.023	C57 H112 O15 N1	0	1.33558e+06	3.37049e+06	2.93562e+06	0	0	841732	2.77296e+06	0	394590	0	0	544331	413453	0	418787	0	2.51995e+06	458547	786416
Hex2Cer(t45:1)	Hex2Cer	M+H	1032.79	18.5378	C57 H110 O14 N1	1.59386e+07	2.42936e+06	1.21003e+07	9.75659e+06	1.02647e+07	1.90705e+07	1.56911e+07	9.54995e+06	1.96038e+07	2.24935e+07	1.57918e+07	1.78865e+07	1.49069e+07	1.66804e+07	1.47473e+07	1.26953e+07	1.32056e+07	1.48008e+07	1.30487e+07	1.51848e+07
Hex3Cer(d18:1_22:0)	Hex3Cer	M+H	1108.77	16.348	C58 H110 O18 N1	1.19729e+07	5.98636e+06	9.85883e+06	5.80708e+06	7.24754e+06	6.6078e+06	3.60594e+06	1.02018e+07	705152	0	0	0	570628	644487	3.07239e+06	3.89329e+06	2.64114e+06	910320	3.55508e+06	1.34322e+06
Hex3Cer(d18:1_24:0)	Hex3Cer	M+H	1136.8	17.4165	C60 H114 O18 N1	8.33266e+06	5.42872e+06	5.19719e+06	5.73413e+06	6.37042e+06	8.87349e+06	8.97396e+06	6.89723e+06	4.54311e+06	2.84342e+06	1.5414e+06	1.1019e+06	6.39537e+06	6.89689e+06	6.00021e+06	7.5506e+06	6.64807e+06	5.11079e+06	5.76448e+06	5.99837e+06
Hex3Cer(d18:1_24:1)	Hex3Cer	M+H	1134.79	16.2376	C60 H112 O18 N1	1.66598e+07	1.16278e+07	1.41616e+07	1.37915e+07	1.12568e+07	1.26872e+07	1.09738e+07	1.57352e+07	3.66962e+06	2.17717e+06	2.0922e+06	1.4965e+06	1.00973e+07	8.52111e+06	8.85795e+06	9.63665e+06	8.9058e+06	9.04146e+06	1.07498e+07	8.61858e+06
Hex3Cer(d18:1_25:0+O)	Hex3Cer	M+H	1166.81	16.2351	C61 H116 O19 N1	1.58951e+07	1.26944e+07	1.40806e+07	1.32604e+07	8.4925e+06	1.36166e+07	7.55214e+06	1.39572e+07	196464	930344	773916	430386	8.3486e+06	7.80195e+06	7.76311e+06	7.23675e+06	7.16129e+06	7.70002e+06	7.53761e+06	9.37282e+06
LBPA(16:0_18:1)	LBPA	M+H	749.533	13.066	C40 H78 O10 P1	3.503e+07	3.66409e+07	3.39172e+07	5.33155e+08	3.14439e+07	4.43089e+07	4.70407e+07	4.17075e+08	3.24538e+08	4.01916e+07	3.86559e+07	3.70706e+07	3.54315e+07	3.67547e+07	3.43413e+07	3.17693e+07	4.05067e+08	3.59495e+07	4.34443e+08	3.73812e+07
LBPA(16:1_18:1)	LBPA	M+H	747.517	10.754	C40 H76 O10 P1	2.74015e+06	2.54312e+06	1.42164e+06	689642	944330	8.75443e+06	53.333	2.06295e+06	1.29346e+07	1.25692e+07	1.54576e+07	1.58584e+07	1.36728e+06	5.22314e+06	612857	3.00565e+06	3.18024e+06	1.76034e+06	4.42815e+06	1.79771e+06
LBPA(16:1_18:2)	LBPA	M+H	745.501	9.702	C40 H74 O10 P1	1.21034e+08	6.40746e+07	1.52369e+08	9.61839e+07	8.51698e+07	1.72285e+08	1.03623e+08	1.32011e+08	1.75294e+06	2.61429e+06	1.22405e+06	2.3839e+06	1.09442e+08	8.86391e+07	9.86535e+07	9.91266e+07	9.67409e+07	1.07066e+08	1.22118e+08	1.10405e+08
LBPA(18:1_18:1)	LBPA	M+NH4	792.575	12.1783	C42 H83 O10 P1 N1	3.70923e+07	5.09006e+07	2.18175e+07	2.775e+07	2.86227e+07	3.96549e+07	6.64454e+07	2.46518e+06	4.85249e+07	4.45352e+07	7.70293e+07	6.89265e+07	4.79123e+07	5.05043e+07	4.81592e+07	4.96439e+07	4.33196e+07	4.01274e+07	3.96702e+07	4.05427e+07
LBPA(18:1_18:2)	LBPA	M+NH4	790.559	11.0604	C42 H81 O10 P1 N1	1.4067e+08	1.34387e+08	1.28879e+08	7.31906e+07	4.52079e+07	1.27166e+08	9.78764e+07	1.51517e+08	1.87581e+07	2.09983e+07	2.08439e+07	6.52943e+07	1.13834e+08	7.86122e+07	4.92657e+07	1.09465e+08	5.35442e+07	1.06086e+08	5.43539e+07	1.0687e+08
LBPA(18:2_20:3)	LBPA	M+H	797.533	10.6342	C44 H78 O10 P1	1.17179e+07	1.7503e+07	4.72261e+06	2.41809e+07	1.54196e+07	1.4878e+07	2.09501e+07	9.4566e+06	158431	1.39023e+06	750340	1.44234e+06	2.41333e+07	1.45866e+07	1.46018e+07	1.41515e+07	6.21056e+06	1.90869e+07	1.50053e+07	2.6157e+06
LBPA(18:2_20:4)	LBPA	M+NH4	812.544	9.903	C44 H79 O10 P1 N1	7.00048e+07	3.86846e+07	3.54484e+07	5.15024e+07	3.99716e+07	8.13484e+07	2.0144e+07	9.20239e+07	1.63091e+07	1.08358e+07	1.83482e+07	1.36648e+07	6.35136e+07	6.24263e+07	6.62653e+07	3.67337e+07	5.79483e+07	3.89857e+07	5.29647e+07	3.64478e+07
LPC(12:0)	LPC	M+H	440.277	1.56035	C20 H43 O7 N1 P1	2.12272e+06	414351	979311	1.38762e+06	2.54224e+06	1.92888e+06	2.91849e+06	2.00797e+06	4.46054e+06	3.30685e+06	3.56509e+06	2.96541e+06	2.61597e+06	2.45483e+06	2.11387e+06	2.0402e+06	2.05618e+06	2.30809e+06	2.13331e+06	2.17885e+06
LPC(12:0e)	LPC	M+H	426.298	6.058	C20 H45 O6 N1 P1	5.26443e+06	1.28348e+06	5.8189e+06	4.90504e+06	1.12411e+07	8.84773e+06	7.82657e+06	5.28858e+06	6.86331e+06	8.62367e+06	3.94097e+06	4.11858e+06	7.48639e+06	7.1008e+06	5.53964e+06	5.85757e+06	5.4783e+06	5.89144e+06	6.67876e+06	5.96244e+06
LPC(13:0)	LPC	M+Na	476.275	1.35935	C21 H44 O7 N1 P1 Na1	1.80429e+06	1.30961e+06	4.0049e+06	1.02859e+06	4.05518e+06	1.75876e+06	1.09022e+06	7.14911e+06	1.49701e+06	2.74421e+06	1.0978e+06	3.18049e+06	2.26887e+06	2.23339e+06	2.15599e+06	1.974e+06	2.18302e+06	2.50523e+06	1.96582e+06	2.17335e+06
LPC(14:0)	LPC	M+H	468.308	2.00874	C22 H47 O7 N1 P1	5.08002e+07	1.5137e+07	3.97038e+07	4.70561e+07	6.88142e+07	1.1572e+08	1.15989e+08	6.6043e+07	3.04222e+08	1.67136e+08	1.29588e+08	1.14252e+08	1.17503e+08	1.13091e+08	9.31852e+07	9.10212e+07	9.41635e+07	9.52886e+07	9.1911e+07	9.53439e+07
LPC(14:0e)	LPC	M+H	454.329	2.54633	C22 H49 O6 N1 P1	2.68335e+06	2.35105e+06	1.22802e+06	0	3.83932e+06	1.25177e+06	969691	0	4.66225e+06	4.54689e+06	2.33799e+06	3.09595e+06	1.68513e+06	1.62712e+06	952804	1.70578e+06	890551	2.86581e+06	2.57273e+06	2.52343e+06
LPC(14:1)	LPC	M+H	466.293	1.66925	C22 H45 O7 N1 P1	7.07091e+06	1.43671e+06	2.24627e+06	4.84842e+06	6.61675e+06	1.04454e+07	1.20405e+07	6.42329e+06	4.0007e+07	2.05629e+07	2.89065e+07	2.20262e+07	1.48661e+07	1.40788e+07	1.17672e+07	1.02298e+07	1.0638e+07	1.26257e+07	1.33057e+07	1.10018e+07
LPC(14:1e)	LPC	M+H	452.314	2.08046	C22 H47 O6 N1 P1	2.06303e+06	392248	1.45351e+06	690642	2.97517e+06	1.61139e+06	2.27984e+06	1.12706e+06	2.46786e+06	4.48349e+06	756733	2.12987e+06	1.41614e+06	1.72566e+06	2.04877e+06	2.10295e+06	1.46543e+06	2.02989e+06	2.17844e+06	1.2516e+06
LPC(15:0)	LPC	M+H	482.324	2.6766	C23 H49 O7 N1 P1	4.06792e+08	2.70662e+08	4.46506e+08	3.58683e+08	5.06385e+08	3.42474e+08	3.01738e+08	5.49468e+08	4.49796e+08	5.50202e+08	3.89337e+08	3.07113e+08	4.20339e+08	4.18081e+08	4.00445e+08	4.19467e+08	3.83067e+08	4.00074e+08	3.94299e+08	3.9166e+08
LPC(16:0e)	LPC	M+Na	504.342	3.95165	C24 H52 O6 N1 P1 Na1	2.79281e+08	4.89533e+07	1.67671e+08	2.54158e+08	4.2038e+08	3.564e+08	2.4159e+08	2.03336e+08	2.5596e+08	3.35372e+08	1.26792e+08	1.44245e+08	2.44349e+08	2.47017e+08	2.34156e+08	2.17637e+08	2.20655e+08	2.08015e+08	2.22368e+08	2.22268e+08
LPC(16:1)	LPC	M+H	494.324	2.23713	C24 H49 O7 N1 P1	1.09752e+09	6.80778e+08	5.74406e+08	6.55213e+08	5.93635e+08	1.84115e+09	1.66756e+09	1.17538e+09	3.51355e+09	2.74295e+09	2.29466e+09	2.4037e+09	1.76803e+09	1.7944e+09	1.67829e+09	1.62669e+09	1.59834e+09	1.67165e+09	1.60572e+09	1.59782e+09
LPC(16:1e)	LPC	M+H	480.345	7.083	C24 H51 O6 N1 P1	4.64685e+06	0	557781	2.67741e+06	8.87704e+06	3.81268e+06	5.3727e+06	1.35039e+06	9.42871e+06	1.26226e+07	4.74054e+06	4.96802e+06	5.47141e+06	5.24702e+06	5.69778e+06	4.97329e+06	5.63267e+06	4.85725e+06	4.90127e+06	5.37759e+06
LPC(16:2e)	LPC	M+H	478.329	4.864	C24 H49 O6 N1 P1	576673	1.19682e+06	1.59694e+06	1.59217e+06	3.24797e+06	1.56962e+06	1.32113e+06	2.06139e+06	1.89575e+06	570415	96592	1.76645e+06	1.05736e+06	1.02457e+06	1.03352e+06	796830	2.12349e+06	1.15996e+06	76340.8	526778
LPC(17:0)	LPC	M+Na	532.337	4.782	C25 H52 O7 N1 P1 Na1	4.93659e+06	540901	2.56621e+06	4.29241e+06	5.70443e+06	7.9346e+06	7.02455e+06	4.6537e+06	1.1014e+07	1.1941e+07	6.56674e+06	8.39219e+06	6.63806e+06	6.91078e+06	5.84995e+06	5.89196e+06	5.60425e+06	5.77772e+06	5.94638e+06	5.07333e+06
LPC(18:0e)	LPC	M+H	510.392	5.84869	C26 H57 O6 N1 P1	1.92976e+08	6.55237e+07	1.59796e+08	2.38e+08	2.6878e+08	2.90958e+08	2.20649e+08	2.37799e+08	2.49741e+08	3.14881e+08	1.63041e+08	1.38736e+08	2.18319e+08	2.07391e+08	1.90413e+08	1.88805e+08	1.67214e+08	1.83584e+08	1.97713e+08	1.83631e+08
LPC(18:1e)	LPC	M+H	508.376	4.17497	C26 H55 O6 N1 P1	5.86856e+08	1.49939e+08	4.13848e+08	5.09189e+08	7.32608e+08	8.41907e+08	7.08675e+08	5.99921e+08	1.19234e+09	1.73127e+09	7.03247e+08	8.59738e+08	7.89856e+08	7.55271e+08	6.94096e+08	6.61912e+08	6.42016e+08	7.05526e+08	7.00295e+08	6.41582e+08
LPC(18:2e)	LPC	M+H	506.361	3.06173	C26 H53 O6 N1 P1	3.76543e+07	1.56463e+07	3.54487e+07	4.25293e+07	6.77167e+07	5.68132e+07	4.31392e+07	6.33164e+07	4.38695e+07	5.83126e+07	2.3046e+07	2.51353e+07	4.49113e+07	4.29542e+07	4.09623e+07	4.14914e+07	3.71948e+07	3.82742e+07	3.83835e+07	3.67827e+07
LPC(18:3e)	LPC	M+H	504.345	3.52547	C26 H51 O6 N1 P1	2.3901e+07	7.4965e+06	1.47677e+07	2.32729e+07	1.74105e+07	4.6038e+07	2.88094e+07	2.34664e+07	3.34018e+07	3.26204e+07	6.79838e+07	3.44619e+07	3.39592e+07	3.25373e+07	3.16582e+07	3.41821e+07	1.8104e+07	2.9459e+07	4.19695e+07	3.08973e+07
LPC(18:4)	LPC	M+H	516.308	1.70675	C26 H47 O7 N1 P1	2.80495e+07	1.31949e+07	2.11977e+07	2.30494e+07	2.1788e+07	4.56951e+07	2.99183e+07	5.83684e+07	4.31187e+07	2.83963e+07	1.71941e+07	1.56721e+07	3.84399e+07	3.68136e+07	3.26619e+07	2.97731e+07	2.87554e+07	3.42152e+07	3.36013e+07	3.10981e+07
LPC(19:0)	LPC	M+H	538.387	5.99647	C27 H57 O7 N1 P1	9.84559e+08	5.20246e+08	1.0632e+09	1.20091e+09	1.64211e+09	1.17983e+09	1.0638e+09	2.20171e+09	1.13159e+09	1.72135e+09	1.00359e+09	8.65965e+08	1.32039e+09	1.21512e+09	1.10261e+09	1.07802e+09	1.07638e+09	1.13035e+09	1.12192e+09	1.04964e+09
LPC(19:1)	LPC	M+Na	558.353	4.22606	C27 H54 O7 N1 P1 Na1	4.48923e+07	7.33167e+06	1.70433e+07	2.92891e+07	4.73608e+07	5.91526e+07	5.06371e+07	4.15091e+07	1.05682e+08	9.83308e+07	7.03734e+07	9.44633e+07	6.86377e+07	6.21088e+07	6.2716e+07	5.84614e+07	5.35591e+07	5.42673e+07	5.86463e+07	5.45911e+07
LPC(20:0)	LPC	M+H	552.402	7.08709	C28 H59 O7 N1 P1	2.97667e+09	1.3494e+09	2.8809e+09	2.02656e+09	2.10199e+09	3.71545e+09	3.49958e+09	5.4025e+09	4.56345e+09	7.54947e+09	3.61272e+09	3.77158e+09	4.15441e+09	3.86435e+09	4.02037e+09	3.85401e+09	3.73363e+09	3.9031e+09	3.68047e+09	3.50617e+09
LPC(20:0e)	LPC	M+H	538.423	7.9029	C28 H61 O6 N1 P1	6.1854e+07	2.00264e+07	4.7874e+07	6.37803e+07	5.01601e+07	5.63361e+07	3.87621e+07	6.08092e+07	4.27207e+07	5.58105e+07	3.86753e+07	2.72127e+07	4.50937e+07	4.14162e+07	4.05957e+07	4.01358e+07	3.84128e+07	4.23989e+07	3.94181e+07	3.62303e+07
LPC(20:1)	LPC	M+H	550.387	5.46115	C28 H57 O7 N1 P1	6.52276e+07	2.61431e+07	5.21263e+07	4.50181e+07	5.88804e+07	7.88387e+07	8.36562e+07	1.09413e+08	1.5082e+08	2.09518e+08	1.11044e+08	1.27006e+08	9.92021e+07	9.48845e+07	8.99435e+07	9.29497e+07	9.03004e+07	8.64457e+07	8.43439e+07	9.2573e+07
LPC(20:1e)	LPC	M+H	536.407	6.00662	C28 H59 O6 N1 P1	1.88544e+07	5.51099e+06	1.35076e+07	1.96939e+07	1.86538e+07	2.67573e+07	1.96138e+07	2.03222e+07	2.54627e+07	3.85727e+07	1.52215e+07	1.65164e+07	2.12739e+07	2.04422e+07	1.81171e+07	1.76294e+07	1.86441e+07	1.79535e+07	1.8199e+07	1.6743e+07
LPC(20:2)	LPC	M+H	548.371	3.50944	C28 H55 O7 N1 P1	2.28438e+08	1.96934e+08	2.76266e+08	2.04255e+08	1.44871e+08	4.41183e+08	3.84562e+08	5.7413e+08	3.49803e+08	4.41195e+08	5.29767e+08	5.61559e+08	3.99192e+08	3.83392e+08	3.61825e+08	3.70718e+08	3.3515e+08	3.46082e+08	3.50988e+08	3.17602e+08
LPC(20:2e)	LPC	M+H	534.392	4.48267	C28 H57 O6 N1 P1	1.14224e+07	5.21917e+06	1.13807e+07	1.24985e+07	2.00448e+07	1.96331e+07	1.77282e+07	1.94326e+07	1.84305e+07	1.98504e+07	5.92962e+06	6.4208e+06	1.46528e+07	1.36284e+07	1.3471e+07	1.12692e+07	1.31657e+07	1.40192e+07	1.31549e+07	1.16174e+07
LPC(20:3)	LPC	M+H	546.355	2.7422	C28 H53 O7 N1 P1	4.03826e+09	1.91055e+09	3.82428e+09	3.94972e+09	1.92347e+09	8.93391e+09	8.99076e+09	9.18505e+09	8.08346e+09	9.8103e+09	1.06878e+10	1.22915e+10	7.80409e+09	7.32948e+09	7.19823e+09	7.28943e+09	6.86842e+09	7.22624e+09	7.05101e+09	6.94967e+09
LPC(20:3e)	LPC	M+H	532.376	5.84536	C28 H55 O6 N1 P1	2.02106e+07	2.95069e+06	1.2538e+07	2.44459e+07	2.99052e+07	3.2948e+07	2.20291e+07	2.63263e+07	2.92866e+07	3.80092e+07	1.80788e+07	1.55412e+07	2.24484e+07	2.21475e+07	1.84525e+07	1.63791e+07	1.52314e+07	1.42172e+07	1.7572e+07	1.76162e+07
LPC(20:4e)	LPC	M+H	530.361	4.20322	C28 H53 O6 N1 P1	1.36131e+08	1.36769e+07	5.93944e+07	9.91804e+07	1.52874e+08	1.67452e+08	1.20851e+08	1.00487e+08	2.37479e+08	2.90278e+08	1.20894e+08	1.35649e+08	1.58508e+08	1.5096e+08	1.37964e+08	1.38388e+08	1.26837e+08	1.26633e+08	1.53468e+08	1.32118e+08
LPC(20:5)	LPC	M+H	542.324	1.93785	C28 H49 O7 N1 P1	2.75628e+09	9.60207e+08	2.5855e+09	3.31572e+09	1.75071e+09	7.79959e+09	5.38753e+09	6.35162e+09	4.65427e+09	5.68341e+09	4.7535e+09	4.19995e+09	4.38837e+09	4.21664e+09	3.77451e+09	3.87508e+09	3.49295e+09	3.81125e+09	3.72454e+09	3.4872e+09
LPC(21:0)	LPC	M+H	566.418	7.75569	C29 H61 O7 N1 P1	7.09116e+06	6.24886e+06	6.96794e+06	5.0417e+06	4.43359e+06	9.36753e+06	7.37244e+06	1.77961e+07	1.45578e+07	2.43276e+07	1.01823e+07	9.15877e+06	9.868e+06	9.90923e+06	9.05529e+06	8.46861e+06	8.52826e+06	8.71575e+06	8.53728e+06	8.5117e+06
LPC(21:1)	LPC	M+H	564.402	6.10941	C29 H59 O7 N1 P1	3.85719e+06	2.38236e+06	3.05877e+06	3.91789e+06	3.99216e+06	5.66323e+06	5.877e+06	8.59941e+06	8.65128e+06	1.24267e+07	6.48621e+06	6.40255e+06	6.26138e+06	5.60394e+06	4.97916e+06	5027233	5.35926e+06	4.9678e+06	5.32701e+06	4.8486e+06
LPC(22:0)	LPC	M+H	580.434	8.75827	C30 H63 O7 N1 P1	8.80669e+07	8.24556e+07	1.07992e+08	6.6132e+07	7.06584e+07	1.11071e+08	8.38915e+07	2.36326e+08	1.21484e+08	1.97881e+08	9.52511e+07	9.96436e+07	1.24054e+08	1.25993e+08	1.24618e+08	1.15002e+08	1.10488e+08	1.07512e+08	1.05126e+08	1.11123e+08
LPC(22:1)	LPC	M+H	578.418	7.15458	C30 H61 O7 N1 P1	1.57769e+08	1.02794e+08	1.14436e+08	1.03217e+08	1.17405e+08	2.42094e+08	2.74082e+08	2.90517e+08	5.33136e+08	7.50616e+08	3.16469e+08	3.77765e+08	2.99666e+08	3.25221e+08	2.83064e+08	2.72816e+08	2.58174e+08	2.80111e+08	2.66852e+08	2.58191e+08
LPC(22:2)	LPC	M+H	576.402	5.51421	C30 H59 O7 N1 P1	4.20866e+07	1.55857e+07	3.67729e+07	2.8594e+07	4.03408e+07	4.56319e+07	3.87256e+07	7.7095e+07	4.63275e+07	6.17985e+07	2.70149e+07	3.29937e+07	4.29403e+07	3.94578e+07	3.97529e+07	4.16276e+07	3.94353e+07	3.95904e+07	3.78834e+07	3.58966e+07
LPC(22:3)	LPC	M+H	574.387	3.95283	C30 H57 O7 N1 P1	7.67803e+06	2.80421e+06	7.92549e+06	6.06047e+06	4.44723e+06	1.42114e+07	9.89904e+06	2.02984e+07	8.41638e+06	1.10884e+07	1.14606e+07	1.35906e+07	1.01294e+07	9.42079e+06	8.80767e+06	8.4943e+06	8.56708e+06	9.00333e+06	8.66485e+06	9.01049e+06
LPC(22:4)	LPC	M+H	572.371	3.519	C30 H55 O7 N1 P1	1.36963e+08	3.16558e+07	6.88986e+07	1.33618e+08	9.89581e+07	2.2886e+08	1.95706e+08	1.70084e+08	2.10733e+08	1.93624e+08	1.76465e+08	2.15346e+08	1.71344e+08	1.65927e+08	1.70858e+08	1.54856e+08	1.56213e+08	1.61457e+08	1.57186e+08	1.59079e+08
LPC(22:5)	LPC	M+H	570.355	2.28467	C30 H53 O7 N1 P1	1.00064e+09	4.07888e+08	8.78773e+08	1.05658e+09	9.79347e+08	1.2501e+09	1.26947e+09	1.29046e+09	9.67295e+08	1.21013e+09	1.06385e+09	1.06812e+09	1.12888e+09	1.10258e+09	1.02725e+09	1.0663e+09	1.04963e+09	1.0717e+09	1.0578e+09	1.08178e+09
LPC(23:1)	LPC	M+H	592.434	7.985	C31 H63 O7 N1 P1	800075	842938	365392	221630	682524	569585	602226	1.2116e+06	1.6456e+06	2.23201e+06	1.56713e+06	1.19836e+06	815419	897741	922013	754895	826686	665179	1.04197e+06	734776
LPC(24:1)	LPC	M+H	606.449	8.7542	C32 H65 O7 N1 P1	2.72557e+07	4.80429e+07	3.34425e+07	1.61991e+07	2.34284e+07	3.50286e+07	3.90127e+07	7.76231e+07	8.18502e+07	1.16057e+08	5.42879e+07	5.93166e+07	5.66169e+07	5.37556e+07	5.34993e+07	5.05317e+07	4.58798e+07	4.84745e+07	4.91717e+07	5.09756e+07
LPC(24:2)	LPC	M+H	604.434	7.50007	C32 H63 O7 N1 P1	5.9702e+06	4.52178e+06	6.43654e+06	3.97585e+06	4.95241e+06	5.52429e+06	4.68191e+06	1.20544e+07	8.3306e+06	1.06427e+07	6.22615e+06	6.36915e+06	6.94651e+06	6.66332e+06	6.09814e+06	6.29819e+06	5.4046e+06	6.25431e+06	5.47947e+06	5.5747e+06
LPC(32:0)	LPC	M+Na	742.572	14.829	C40 H82 O7 N1 P1 Na1	1.89264e+07	2.85478e+07	1.84387e+07	2.6643e+07	2.18191e+07	2.39084e+07	4.01399e+07	1.76913e+07	4.8067e+07	2.97151e+07	3.06648e+07	3.3637e+07	2.84925e+07	3.15639e+07	2.73197e+07	3.38598e+07	2.78701e+07	2.7723e+07	2.67746e+07	3.28085e+07
LPE(15:0)	LPE	M+H	440.277	2.7943	C20 H43 O7 N1 P1	1.64854e+07	6.14636e+06	1.23745e+07	1.18764e+07	2.15708e+07	1.48822e+07	1.25043e+07	2.00291e+07	1.28547e+07	2.53128e+07	7.86281e+06	6.23137e+06	1.54761e+07	1.47728e+07	1.46093e+07	1.37195e+07	1.29237e+07	1.32776e+07	1.2732e+07	1.39371e+07
LPE(16:0)	LPE	M+H	454.293	3.46845	C21 H45 O7 N1 P1	6.65536e+09	2.46264e+09	4.14275e+09	4.30208e+09	6.73425e+09	6.48887e+09	6.32128e+09	5.71758e+09	8.29225e+09	9.88955e+09	5.99888e+09	6.31479e+09	6.85015e+09	6.85496e+09	6.92772e+09	6.73798e+09	6.43132e+09	6.78177e+09	6.42252e+09	6.41211e+09
LPE(16:0e)	LPE	M+Na	462.295	4.18366	C21 H46 O6 N1 P1 Na1	5.39779e+06	1.1664e+06	3.59686e+06	6.03902e+06	9.21557e+06	7.50873e+06	4.67941e+06	4.79131e+06	5.40739e+06	5.49301e+06	2.31846e+06	2.56688e+06	4.81509e+06	4.88471e+06	4.5221e+06	4.45764e+06	4.13778e+06	4.31017e+06	5.00408e+06	4.18106e+06
LPE(16:1e)	LPE	M+Na	460.28	4.01439	C21 H44 O6 N1 P1 Na1	1.28984e+07	1.33034e+06	5.03616e+06	1.19052e+07	2.67654e+07	1.58128e+07	1.74564e+07	8.40297e+06	2.1184e+07	2.90001e+07	8.30503e+06	8.42893e+06	1.45399e+07	1.50204e+07	1.44907e+07	1.37707e+07	1.19497e+07	1.24861e+07	1.36462e+07	1.26933e+07
LPE(17:0)	LPE	M+H	468.308	4.23347	C22 H47 O7 N1 P1	2.67037e+08	9.64043e+07	1.85016e+08	2.1359e+08	3.81663e+08	2.57404e+08	1.81347e+08	3.08659e+08	2.3827e+08	3.30485e+08	1.414e+08	1.58406e+08	2.59109e+08	2.54858e+08	2.40832e+08	2.30996e+08	2.26858e+08	2.28652e+08	2.28812e+08	2.17599e+08
LPE(17:1)	LPE	M+H	466.293	2.99957	C22 H45 O7 N1 P1	3.09328e+07	1.53939e+07	2.02082e+07	2.25997e+07	2.47382e+07	4.4814e+07	3.8648e+07	5.4226e+07	5.23259e+07	6.91593e+07	4.07274e+07	3.64628e+07	4.11495e+07	4.27584e+07	3.8776e+07	3.64176e+07	3.91215e+07	4.24907e+07	3.77407e+07	3.56921e+07
LPE(18:0)	LPE	M+Na	504.306	5.2177	C23 H48 O7 N1 P1 Na1	2.65709e+08	1.88997e+08	2.38205e+08	2.93626e+08	3.23964e+08	2.67234e+08	2.6359e+08	2.35887e+08	2.41544e+08	2.12974e+08	2.54277e+08	2.4213e+08	2.43861e+08	2.50299e+08	2.32526e+08	2.23999e+08	2.34503e+08	2.48561e+08	2.55092e+08	2.52711e+08
LPE(18:0e)	LPE	M+Na	490.327	6.16636	C23 H50 O6 N1 P1 Na1	3.00264e+06	819205	1.32322e+06	3.91245e+06	4.93339e+06	3.39608e+06	2.37212e+06	2.55795e+06	4.16919e+06	6.71603e+06	3.79603e+06	2.88255e+06	3.28606e+06	3.31506e+06	3.21247e+06	3.09697e+06	2.84335e+06	2.3287e+06	3.17995e+06	2.61048e+06
LPE(18:1)	LPE	M+H	480.308	3.69029	C23 H47 O7 N1 P1	3.13653e+09	1.11176e+09	1.84021e+09	2.18416e+09	3.06251e+09	4.2472e+09	4.32592e+09	3.22285e+09	8.57258e+09	9.34142e+09	5.96234e+09	6.97273e+09	5.06769e+09	5.02522e+09	4.85892e+09	4.67686e+09	4.48764e+09	4.46096e+09	4.57874e+09	4.4029e+09
LPE(18:1e)	LPE	M+Na	488.311	6.00043	C23 H48 O6 N1 P1 Na1	7.83177e+06	603768	2.00825e+06	5.4868e+06	1.27958e+07	7.42023e+06	8.76656e+06	5.22328e+06	1.64945e+07	2.02598e+07	7.8232e+06	7.31738e+06	8.35682e+06	8.78717e+06	7.76489e+06	7.24139e+06	6.9747e+06	6.53941e+06	7.63867e+06	7.87183e+06
LPE(18:2)	LPE	M+H	478.293	2.53417	C23 H45 O7 N1 P1	1.20074e+09	4.29781e+08	1.13032e+09	8.26371e+08	1.14617e+09	1.2563e+09	7.54755e+08	1.26473e+09	6.54472e+08	8.1078e+08	7.02182e+08	5.69408e+08	9.17364e+08	8.96573e+08	9.30059e+08	9.27705e+08	8.41558e+08	8.76027e+08	9.27015e+08	8.13561e+08
LPE(18:2e)	LPE	M+Na	486.295	4.23459	C23 H46 O6 N1 P1 Na1	3.8704e+06	53768.3	871851	2.46463e+06	6.2561e+06	3.15881e+06	4.23825e+06	1.8747e+06	1.19539e+07	1.17727e+07	4.33215e+06	4.89464e+06	4.9483e+06	5.29757e+06	4.53596e+06	4.90204e+06	4.15466e+06	4.33145e+06	4.95851e+06	4.59002e+06
LPE(18:3)	LPE	M+H	476.277	2.11745	C23 H43 O7 N1 P1	1.34358e+08	3.25801e+07	7.17911e+07	7.81605e+07	1.18348e+08	1.27531e+08	8.277e+07	1.32702e+08	9.74653e+07	1.02649e+08	4.71811e+07	4.50987e+07	9.74398e+07	9.89348e+07	8.66106e+07	9.10441e+07	8.65079e+07	8.40569e+07	8.62207e+07	8.4027e+07
LPE(19:0)	LPE	M+H	496.34	6.27734	C24 H51 O7 N1 P1	1.63506e+08	3.3543e+07	4.88989e+07	5.34424e+07	2.51439e+08	1.73384e+08	1.39958e+08	2.24239e+08	2.74699e+08	3.88584e+08	2.20176e+08	7.70119e+07	2.06704e+08	1.90186e+08	1.83295e+08	1.83552e+08	1.72878e+08	1.86932e+08	1.77871e+08	1.7667e+08
LPE(19:1)	LPE	M+Na	516.306	4.45583	C24 H48 O7 N1 P1 Na1	1.1766e+06	458731	606786	962043	1.99171e+06	1.92258e+06	1.62045e+06	1.21735e+06	3.27781e+06	3.79469e+06	1.73937e+06	2.17165e+06	1.81709e+06	1.72311e+06	1.59651e+06	1.89771e+06	1.73932e+06	1.51923e+06	1.76667e+06	1.6243e+06
LPE(20:0)	LPE	M+Na	532.337	6.97748	C25 H52 O7 N1 P1 Na1	4.76237e+06	2.77145e+06	4.41074e+06	2.04559e+06	5.83581e+06	1.55547e+07	1.5144e+07	4.07182e+06	3.00411e+07	4.26293e+07	1.80905e+07	1.62745e+07	1.77549e+07	1.8467e+07	1.79821e+07	1.71264e+07	1.6862e+07	1.63051e+07	1.67119e+07	1.60086e+07
LPE(20:1)	LPE	M+Na	530.322	5.4244	C25 H50 O7 N1 P1 Na1	4.96148e+07	2.03755e+07	3.19913e+07	3.85551e+07	5.57029e+07	5.60942e+07	5.4219e+07	4.87056e+07	7.60838e+07	8.69625e+07	5.23177e+07	6.03939e+07	5.62073e+07	5.15036e+07	5.48882e+07	5.71766e+07	5.1681e+07	4.78596e+07	5.18028e+07	5.47064e+07
LPE(20:2)	LPE	M+Na	528.306	4.00821	C25 H48 O7 N1 P1 Na1	7.49901e+06	2.12801e+06	3.94473e+06	4.66508e+06	7.83455e+06	9.94257e+06	6.951e+06	6.7001e+06	7.48715e+06	7.41913e+06	3.91738e+06	4.45079e+06	5.89711e+06	5.53186e+06	6.23655e+06	6.11698e+06	6.02167e+06	5.44494e+06	6.5915e+06	5.52923e+06
LPE(20:3)	LPE	M+H	504.308	2.90107	C25 H47 O7 N1 P1	1.56344e+08	5.61142e+07	1.24965e+08	1.12234e+08	8.93902e+07	3.09715e+08	2.4056e+08	2.47488e+08	2.39317e+08	2.73056e+08	2.59807e+08	2.55781e+08	2.10046e+08	2.06433e+08	2.03601e+08	1.93751e+08	1.88519e+08	1.89458e+08	1.86548e+08	1.77135e+08
LPE(20:4)	LPE	M+Na	524.275	1.96282	C25 H44 O7 N1 P1 Na1	4.12554e+07	7.46032e+06	2.66164e+07	3.51884e+07	4.83307e+07	5.79318e+07	4.63037e+07	4.36471e+07	6.50681e+07	6.65157e+07	7.87536e+07	6.74733e+07	5.56776e+07	5.46164e+07	4.87802e+07	5.15404e+07	4.92129e+07	4.88399e+07	4.95896e+07	4.6236e+07
LPE(20:5)	LPE	M+Na	522.259	2.01679	C25 H42 O7 N1 P1 Na1	7.71262e+06	3.53051e+06	8.10144e+06	9.59497e+06	1.99139e+07	1.85873e+07	1.89941e+07	1.48646e+07	1.50072e+07	1.5337e+07	1.41791e+07	1.1197e+07	1.2069e+07	1.39328e+07	1.20976e+07	1.25243e+07	1.22637e+07	1.21821e+07	1.32534e+07	1.13736e+07
LPE(22:1)	LPE	M+H	536.371	7.43195	C27 H55 O7 N1 P1	1.42837e+07	5.86765e+06	7.48712e+06	1.0725e+07	1.37079e+07	1.92777e+07	1.92186e+07	1.61539e+07	4.65302e+07	6.71821e+07	2.87411e+07	3.24163e+07	2.46313e+07	2.31899e+07	2.4286e+07	2.35361e+07	2.13599e+07	2.18571e+07	1.94307e+07	1.93002e+07
LPE(22:2)	LPE	M+Na	556.337	3.861	C27 H52 O7 N1 P1 Na1	5.17959e+06	604882	2.25383e+06	2.77491e+06	5.48656e+06	7.96594e+06	4.96821e+06	4.57604e+06	5.58147e+06	4.37501e+06	2.94151e+06	2.59089e+06	4.38515e+06	4.06977e+06	4.38659e+06	3.97578e+06	4.01427e+06	4.39331e+06	4.90682e+06	3.85405e+06
LPE(22:6)	LPE	M+H	526.293	2.33752	C27 H45 O7 N1 P1	7.67179e+09	2.16202e+09	5.11592e+09	5.72588e+09	9.13581e+09	1.38368e+10	6.67034e+09	6.08491e+09	6.41592e+09	7.33984e+09	6.3437e+09	5.74355e+09	7.03109e+09	6.66682e+09	6.59515e+09	6.43803e+09	6.4692e+09	6.49046e+09	6.36841e+09	6.11746e+09
LPG(16:0)	LPG	M+H	485.287	2.76622	C22 H46 O9 N0 P1	3.49159e+07	9.47476e+06	2.2542e+07	2.12288e+07	3.50269e+07	3.28585e+07	3.45798e+07	3.92182e+07	5.74483e+07	6.6819e+07	4.39113e+07	3.43384e+07	3.77903e+07	3.70768e+07	3.67814e+07	3.38939e+07	3.42863e+07	3.65033e+07	3.61601e+07	3.27306e+07
LPG(16:1e)	LPG	M+Na	491.274	2.23633	C22 H45 O8 N0 P1 Na1	3.66789e+06	503624	903522	3.59203e+06	1.14415e+07	0	2.18036e+06	2.62599e+06	1.60551e+07	2.01341e+07	6.86545e+06	1.3207e+07	9.36777e+06	1.43217e+07	4.46667e+06	5.98889e+06	6.28231e+06	5.51504e+06	8.07617e+06	8.19255e+06
LPG(18:0)	LPG	M+H	513.319	4.25948	C24 H50 O9 N0 P1	1.50909e+07	1.98698e+06	8.31735e+06	9.09224e+06	2.08843e+07	1.01086e+07	8.74285e+06	9.90351e+06	1.41064e+07	1.25608e+07	6.97624e+06	8.23337e+06	1.1666e+07	1.23223e+07	1.05486e+07	1.04317e+07	1.05215e+07	1.01782e+07	1.01857e+07	9.57396e+06
LPG(18:1)	LPG	M+H	511.303	2.75935	C24 H48 O9 N0 P1	9.14366e+06	6.03535e+06	9.62941e+06	1.59179e+07	6.38481e+06	1.60921e+07	1.44478e+07	1.1922e+07	1.55798e+07	1.24738e+07	1.03026e+07	1.14368e+07	1.10161e+07	1.1104e+07	9.65828e+06	9.75485e+06	1.09689e+07	8.50976e+06	1.0418e+07	1.10645e+07
LPG(20:3)	LPG	M+Na	557.285	1.99865	C26 H47 O9 N0 P1 Na1	1.2939e+07	4.57223e+06	1.88237e+07	1.65153e+07	1.33856e+07	1.93956e+07	1.47679e+07	1.96053e+07	8.04148e+06	8.13515e+06	6.35869e+06	5.05168e+06	1.4801e+07	1.37721e+07	1.20308e+07	1.16796e+07	1.12982e+07	1.12525e+07	1.05136e+07	1.03061e+07
LPS(20:3)	LPS	M+Na	570.28	1.92899	C26 H46 O9 N1 P1 Na1	9.58105e+06	5.81416e+06	1.40733e+07	7.33866e+06	7.20136e+06	8.53052e+06	1.11746e+06	5.67608e+06	0	139540	0	0	7.55468e+06	6.79027e+06	5.85453e+06	7.08401e+06	5.61893e+06	6.36069e+06	5.81912e+06	5.45176e+06
LdMePE(16:0)	LdMePE	M+H	482.324	2.6714	C23 H49 O7 N1 P1	4.06791e+08	2.71531e+08	4.41859e+08	3.58644e+08	5.06388e+08	3.42415e+08	3.01687e+08	5.49303e+08	4.50487e+08	5.49996e+08	4.00567e+08	3.06746e+08	4.19949e+08	4.1784e+08	3.99806e+08	4.19343e+08	3.82801e+08	4.00576e+08	3.94005e+08	3.9126e+08
MG(13:0)	MG	M+Na	311.219	24.982	C16 H32 O4 Na1	1.74922e+06	2.64838e+06	3.02901e+06	2.4276e+06	604414	2.37647e+06	111400	296075	1.61798e+06	394568	867016	948895	154100	1.60562e+06	4.25933e+06	1.30205e+06	3.5636e+06	582173	1.02694e+06	3.03974e+06
MG(18:1)	MG	M+H	357.3	5.72821	C21 H41 O4	2.8923e+06	383659	696063	1.87546e+06	2.27495e+06	2.93914e+06	3.79526e+06	1.7048e+06	9.59166e+06	8.30998e+06	4.03856e+06	3.72254e+06	4.0873e+06	3.94641e+06	3.72807e+06	3.4678e+06	3.63549e+06	3.61822e+06	3.55163e+06	3.69381e+06
MG(18:2)	MG	M+NH4	372.311	4.31548	C21 H42 O4 N1	5.29386e+06	858562	1.50429e+06	3.38027e+06	5.79334e+06	4.41336e+06	2.98126e+06	2.46693e+06	4.16967e+06	3.34675e+06	1.6526e+06	1.3553e+06	3.09997e+06	2.89628e+06	2.95798e+06	3.13628e+06	2.75949e+06	2.30405e+06	2.71337e+06	2.85338e+06
MG(20:3e)	MG	M+H	367.321	5.42677	C23 H43 O3	4.73027e+06	664612	2.17339e+06	2.67044e+06	4.85262e+06	5.29263e+06	4.48044e+06	3.9212e+06	1.01314e+07	1.18555e+07	4.72436e+06	6.36979e+06	6.11057e+06	5.68139e+06	5.31884e+06	5.36253e+06	4.89106e+06	4.84866e+06	5.16683e+06	5.45734e+06
MG(34:1)	MG	M+Na	603.532	21.635	C37 H72 O4 Na1	5.06558e+07	2.07654e+07	2.36764e+07	2.18689e+06	1.85131e+07	6.54361e+07	4.84403e+07	3.89053e+06	1.2906e+08	2.41008e+07	1.42741e+08	1.43384e+08	2.26824e+07	1.10366e+08	3.31006e+07	1.09851e+08	8.28488e+07	2.92295e+07	7.20602e+07	8.6592e+07
MG(36:0)	MG	M+Na	633.579	16.827	C39 H78 O4 Na1	1.21649e+07	6.93029e+06	1.07324e+07	8.00915e+06	9.27083e+06	1.63107e+07	9.81173e+06	6169297	1.04584e+07	1.42991e+07	8.21484e+06	8.09137e+06	9.9771e+06	1.03315e+07	1.12386e+07	1.0876e+07	9.63708e+06	9.38215e+06	9.26116e+06	8.4414e+06
MGDG(38:10)	MGDG	M+NH4	812.531	9.293	C47 H74 O10 N1	6.94201e+07	3.54526e+07	7.95327e+07	5.4541e+07	3.5388e+07	3.3218e+07	3.66661e+07	5.08873e+07	5.19087e+06	5.25844e+06	4.2515e+06	5.99325e+06	5.00394e+07	4.59025e+07	5.44515e+07	5.41356e+07	5.39566e+07	4.27014e+07	4.19392e+07	4.61943e+07
MePC(14:0e)	MePC	M+Na	504.306	2.89667	C23 H48 O7 N1 P1 Na1	1.56013e+08	5.66464e+07	1.25478e+08	1.11916e+08	8.95225e+07	3.16244e+08	2.39264e+08	2.48093e+08	2.14413e+08	2.72348e+08	2.60109e+08	2.56263e+08	2.08957e+08	2.06587e+08	2.03842e+08	1.93706e+08	1.88816e+08	1.91823e+08	1.86575e+08	1.77314e+08
MePC(14:1e)	MePC	M+Na	502.29	3.764	C23 H46 O7 N1 P1 Na1	9.23143e+07	5.30501e+07	7.43605e+07	9.65186e+07	1.00829e+08	1.42572e+08	1.14453e+08	1.03864e+08	1.18827e+08	1.2021e+08	1.13769e+08	1.48088e+08	1.255e+08	1.27956e+08	1.19051e+08	1.15785e+08	1.11817e+08	1.31048e+08	1.346e+08	1.12537e+08
MePC(16:0e)	MePC	M+Na	532.337	5.16775	C25 H52 O7 N1 P1 Na1	1.19501e+07	8.3272e+06	1.81849e+07	1.04461e+07	1.28971e+07	1.14106e+07	9.38258e+06	1.28277e+07	1.05623e+07	5.40131e+06	7.90681e+06	5.83423e+06	8.77934e+06	8.61247e+06	9.53836e+06	8.73237e+06	8.72175e+06	9.4696e+06	8.62677e+06	1.01652e+07
MePC(16:1)	MePC	M+NH4	539.346	6.28265	C25 H52 O8 N2 P1	2.72992e+06	147626	1.51231e+06	1.3185e+06	2.38605e+06	3.06966e+06	2.22752e+06	2.09692e+06	9.74715e+06	7.92385e+06	4.62896e+06	5.2243e+06	3.50785e+06	3.10874e+06	2.52654e+06	1.97411e+06	1.77121e+06	2.24771e+06	2.67582e+06	2.1517e+06
MePC(16:1e)	MePC	M+Na	530.322	2.03904	C25 H50 O7 N1 P1 Na1	1.22711e+07	5.15275e+06	1.37207e+07	1.39569e+07	8.05372e+06	3.84014e+07	5.27608e+07	4.40812e+07	3.7472e+07	3.97999e+07	3.24675e+07	3.43122e+07	3.12784e+07	2.9382e+07	3.19297e+07	2.52257e+07	2.33155e+07	2.48316e+07	2.44311e+07	2.39584e+07
MePC(16:2)	MePC	M+Na	542.285	1.53826	C25 H46 O8 N1 P1 Na1	4.63463e+06	526054	2.63357e+06	1.52313e+06	3.00613e+06	2.14729e+06	3.42994e+06	4.61329e+06	3.25961e+06	6.47469e+06	4.06541e+06	4.15835e+06	2.37474e+06	2.22191e+06	3.88551e+06	3.40944e+06	2.81952e+06	3.33724e+06	4.48836e+06	1.5439e+06
MePC(17:0)	MePC	M+Na	560.332	1.32608	C26 H52 O8 N1 P1 Na1	1.6428e+07	4.23497e+06	1.56481e+07	1.26438e+07	6.95844e+06	2.72705e+07	3.83193e+07	3.7976e+07	3.96733e+07	6.67229e+07	4.30234e+07	3.72659e+07	3.70422e+07	3.75334e+07	2.13871e+07	1.92934e+07	2.89446e+07	2.30964e+07	2.25177e+07	2.0442e+07
MePC(17:0e)	MePC	M+Na	546.353	2.74019	C26 H54 O7 N1 P1 Na1	4.01228e+09	1.90383e+09	3.80311e+09	3.91703e+09	1.90442e+09	9.02672e+09	9.11368e+09	9.17295e+09	8.09985e+09	9.75321e+09	1.07256e+10	1.24767e+10	7.79713e+09	7.34e+09	7.21658e+09	7.27443e+09	6.84632e+09	7.22266e+09	7.03864e+09	6.97984e+09
MePC(17:1)	MePC	M+Na	558.317	1.2751	C26 H50 O8 N1 P1 Na1	4.78765e+06	389880	6.46786e+06	3.09127e+06	1.52694e+06	4.24077e+06	6.03956e+06	1.36651e+07	5.26609e+06	1.27967e+07	8.47357e+06	5.60434e+06	6.54939e+06	7.19428e+06	2.865e+06	5.5662e+06	5.78683e+06	5.3849e+06	5.40443e+06	3.39419e+06
MePC(17:2)	MePC	M+NH4	551.346	6.396	C26 H52 O8 N2 P1	187154	0	135263	152207	40195.9	130858	33813.4	43806	24970.2	0	0	0	31904.8	0	48825.6	0	0	18356	0	0
MePC(18:0)	MePC	M+Na	574.348	4.4189	C27 H54 O8 N1 P1 Na1	892256	180893	1.5934e+06	928331	3.21071e+06	2.50896e+06	1.77906e+06	1.27692e+06	2.13371e+06	4.41255e+06	437941	2.49792e+06	1.66466e+06	1.6933e+06	1.22873e+06	1.4734e+06	1.13995e+06	1.50859e+06	1.78211e+06	1.16347e+06
MePC(18:1)	MePC	M+NH4	567.377	8.15953	C27 H56 O8 N2 P1	308310	0	737878	0	868617	185958	521105	806539	5.47207e+06	5.91287e+06	2.97379e+06	1.66916e+06	992554	1.04494e+06	744463	611057	482800	926920	962183	1.05228e+06
MePC(18:1e)	MePC	M+Na	558.353	2.84498	C27 H54 O7 N1 P1 Na1	2.68459e+06	948751	1.92069e+06	3.01196e+06	1.3617e+06	5.64751e+06	6.51382e+06	5.58389e+06	6.73055e+06	7.63535e+06	5.5074e+06	7.10477e+06	4.95224e+06	5.50981e+06	5.96813e+06	4.03254e+06	3.8636e+06	4.66187e+06	4.51911e+06	4.53336e+06
MePC(18:2)	MePC	M+NH4	565.361	6.51745	C27 H54 O8 N2 P1	1.36742e+06	27332.1	501946	524817	1.39334e+06	1.85709e+06	2.24157e+06	1.0835e+06	1.48426e+07	1.34896e+07	5.09779e+06	7.48181e+06	3.23423e+06	2.97714e+06	2.51372e+06	2.11015e+06	1.9112e+06	2.35242e+06	2.69496e+06	2.406e+06
MePC(18:2e)	MePC	M+Na	556.337	2.09347	C27 H52 O7 N1 P1 Na1	5.57368e+06	2.57512e+06	3.55303e+06	3.05785e+06	1.82563e+06	1.23769e+07	1.14627e+07	1.73917e+07	7.19437e+06	1.05577e+07	1.05062e+07	9.92292e+06	9.23726e+06	9.2895e+06	7.90545e+06	7.76083e+06	8.10833e+06	6.72114e+06	7.9722e+06	1.00703e+07
MePC(18:3e)	MePC	M+Na	554.322	1.89782	C27 H50 O7 N1 P1 Na1	5.9196e+06	1.1439e+06	4.71947e+06	5.69231e+06	5.46372e+06	1.55757e+07	1.38288e+07	1.20198e+07	1.11304e+07	1.21635e+07	9.1275e+06	9.5167e+06	1.06534e+07	9.00603e+06	8.39477e+06	9.24195e+06	7.31431e+06	7.95367e+06	8.33435e+06	7.92786e+06
MePC(18:4)	MePC	M+NH4	561.33	2.14436	C27 H50 O8 N2 P1	1.06512e+07	812830	4.71601e+06	1.14525e+07	4.66955e+06	5.3404e+06	497919	0	251116	0	0	0	846985	0	275730	0	0	0	0	4.87896e+06
MePC(18:4e)	MePC	M+Na	552.306	5.39585	C27 H48 O7 N1 P1 Na1	1.73366e+06	1.69797e+06	1.1363e+06	1.99944e+06	1.74268e+06	1.90909e+06	2.42955e+06	1.55463e+06	2.68244e+06	1.84858e+06	2.2539e+06	1.84311e+06	1.32069e+06	1.85344e+06	1.70462e+06	1.72248e+06	1.56348e+06	1.22691e+06	1.77697e+06	1.53497e+06
MePC(18:5e)	MePC	M+NH4	545.335	3.582	C27 H50 O7 N2 P1	6.42842e+07	4.80943e+07	8.10206e+07	9.52537e+07	1.03234e+08	6.41941e+07	6.66187e+07	8.53093e+07	2.77334e+07	2.53006e+07	3.29013e+07	2.9064e+07	3.27961e+07	3.53947e+07	3.52181e+07	3.18406e+07	3.28407e+07	4.11478e+07	3.46816e+07	3.07084e+07
MePC(19:0)	MePC	M+Na	588.364	3.14067	C28 H56 O8 N1 P1 Na1	7.70701e+06	3.6681e+06	8.98297e+06	7.66076e+06	7.20335e+06	1.4286e+07	1.37236e+07	1.68469e+07	9.3314e+06	1.19548e+07	9.06659e+06	9.21362e+06	1.32968e+07	1.15803e+07	9.32351e+06	1.00175e+07	9.06289e+06	1.07837e+07	1.00093e+07	9.17032e+06
MePC(19:0e)	MePC	M+Na	574.384	3.92709	C28 H58 O7 N1 P1 Na1	7.76012e+06	2.81777e+06	7.91652e+06	6.39242e+06	4.49213e+06	1.45375e+07	1.00612e+07	2.09256e+07	8.48618e+06	1.11909e+07	1.13693e+07	1.36206e+07	1.01632e+07	9.47554e+06	9.67674e+06	8.56906e+06	8.80013e+06	9.30739e+06	9.4942e+06	9.0333e+06
MePC(19:1e)	MePC	M+Na	572.369	3.1517	C28 H56 O7 N1 P1 Na1	1.58685e+08	6.10076e+07	1.11972e+08	1.33978e+08	9.09643e+07	2.82222e+08	2.28953e+08	2.92968e+08	2.48142e+08	2.71394e+08	3.78504e+08	4.0454e+08	2.40223e+08	2.29896e+08	2.32868e+08	2.06164e+08	2.2539e+08	2.09093e+08	2.28695e+08	1.95841e+08
MePC(19:2)	MePC	M+Na	584.332	1.31005	C28 H52 O8 N1 P1 Na1	4.91098e+07	4.01199e+06	3.56395e+07	1.74267e+07	1.86606e+07	6.1441e+07	6.59833e+07	4.94813e+07	2.41578e+07	4.90235e+07	5.59016e+07	6.30363e+07	4.97099e+07	5.84412e+07	4.10688e+07	3.7403e+07	4.67277e+07	2.56942e+07	4.25352e+07	2.16656e+07
MePC(19:3)	MePC	M+Na	582.317	1.71495	C28 H50 O8 N1 P1 Na1	1.85127e+06	824938	2.87846e+06	1.06476e+06	894994	2.52887e+06	2.38609e+06	3.88249e+06	2.44135e+06	4.22415e+06	4.01188e+06	3.6142e+06	2.23319e+06	2.70169e+06	1.96888e+06	1.75638e+06	2.23458e+06	2.14733e+06	2.23043e+06	1.97514e+06
MePC(19:3e)	MePC	M+Na	568.337	2.19008	C28 H52 O7 N1 P1 Na1	2.92597e+10	1.60847e+10	3.71928e+10	4.76456e+10	4.042e+10	3.81439e+10	3.74258e+10	5.39401e+10	4.2191e+10	3.51206e+10	3.17731e+10	3.24559e+10	3.29693e+10	5.32021e+10	5.13503e+10	3.0324e+10	5.09362e+10	3.09696e+10	3.10287e+10	2.98973e+10
MePC(19:4e)	MePC	M+Na	566.322	1.89495	C28 H50 O7 N1 P1 Na1	1.81462e+08	3.60318e+07	1.49744e+08	2.34423e+08	1.4613e+08	4.0433e+08	3.92855e+08	3.95102e+08	4.16038e+08	4.95451e+08	5.59783e+08	5.39663e+08	3.53967e+08	3.40439e+08	3.01831e+08	2.97322e+08	2.75422e+08	3.0693e+08	3.03332e+08	2.8262e+08
MePC(20:2e)	MePC	M+Na	584.369	2.862	C29 H56 O7 N1 P1 Na1	1.97981e+06	476979	725374	494493	122399	3.51467e+06	2.63196e+06	3.27902e+06	1.41881e+06	422937	1.39304e+06	1.18259e+06	914342	2.11515e+06	1.72081e+06	1.6666e+06	1.28209e+06	1.53579e+06	1.63458e+06	1.27615e+06
MePC(21:1e)	MePC	M+Na	600.4	4.73191	C30 H60 O7 N1 P1 Na1	1.63854e+07	2.74108e+06	9.12818e+06	1.44056e+07	1.54384e+07	2.43113e+07	1.67225e+07	1.75504e+07	2.43391e+07	2.51348e+07	1.81532e+07	2.14348e+07	1.7595e+07	1.67777e+07	1.67663e+07	1.44247e+07	1.54709e+07	1.45705e+07	1.5543e+07	1.44566e+07
MePC(21:2e)	MePC	M+Na	598.384	3.392	C30 H58 O7 N1 P1 Na1	1.14782e+07	4.54682e+06	1.47774e+07	1.05805e+07	8.72774e+06	1.97718e+07	1.01771e+07	1.67897e+07	2.10969e+06	1.10394e+06	3.99961e+06	3.93773e+06	8.00603e+06	8.44588e+06	8.17539e+06	5.38979e+06	8.98761e+06	8.63881e+06	8.44351e+06	7.34253e+06
MePC(21:3e)	MePC	M+Na	596.369	2.8343	C30 H56 O7 N1 P1 Na1	5.01606e+07	1.96261e+07	4.2332e+07	3.92407e+07	2.91046e+07	1.01782e+08	8.40091e+07	1.25553e+08	5.65962e+07	7.13665e+07	6.98251e+07	6.72128e+07	6.98268e+07	6.4806e+07	6.10629e+07	5.82665e+07	5.53116e+07	5.36027e+07	6.29909e+07	5.48106e+07
MePC(27:3)	MePC	M+NH4	689.486	5.686	C36 H70 O8 N2 P1	978086	2.44395e+06	1.62178e+06	1.53375e+06	1.94438e+06	2.85318e+06	2.02705e+07	1.01882e+06	1.2623e+06	2.12164e+06	1.30851e+06	1.40825e+06	2.8694e+06	2.42306e+06	2.44071e+06	2.60359e+06	2.31574e+06	2.31404e+06	2.28005e+06	2.19094e+06
MePC(28:0)	MePC	M+Na	714.504	10.2168	C37 H74 O8 N1 P1 Na1	0	1.40985e+06	7.24251e+06	0	2.45336e+07	487441	0	1.1417e+07	4.90024e+06	7.04965e+06	4.14447e+06	1.03988e+07	2.63699e+06	3.33188e+06	3.28349e+06	3.2876e+06	4.45425e+06	3.84556e+06	2.89521e+06	3.94166e+06
MePC(29:0)	MePC	M+Na	728.52	10.6118	C38 H76 O8 N1 P1 Na1	1.05692e+08	1.34323e+08	1.01898e+08	6.51911e+07	1.12531e+08	8.5372e+07	6.08519e+07	1.37208e+08	1.35385e+08	8.66589e+07	7.33862e+07	8.01801e+07	1.09721e+08	9.81617e+07	9.5111e+07	9.79273e+07	9.89939e+07	1.0484e+08	1.04788e+08	8.1642e+07
MePC(29:1)	MePC	M+Na	726.504	10.549	C38 H74 O8 N1 P1 Na1	0	0	0	1.7904e+06	0	0	0	0	3.92638e+06	1.15082e+06	1.05199e+06	2.62427e+06	620539	0	1.11199e+06	673854	0	2.21678e+06	760311	532716
MePC(29:6e)	MePC	M+Na	702.447	7.44892	C38 H66 O7 N1 P1 Na1	1.99812e+06	324941	1.94549e+06	1.54814e+06	1.03359e+06	2.5866e+06	1.88855e+06	4.54084e+06	1.95011e+06	1.66205e+06	1.95343e+06	1.21772e+06	1.60199e+06	1.82985e+06	1.35345e+06	1.42843e+06	1.63056e+06	1.65155e+06	1.78073e+06	1.66853e+06
MePC(30:0)	MePC	M+Na	742.536	11.2901	C39 H78 O8 N1 P1 Na1	7.61906e+07	1.32227e+08	1.6053e+08	8.49532e+07	9.13153e+07	5.87284e+07	2.6834e+07	1.63067e+08	2.90807e+07	3.42055e+07	2.76606e+07	1.74362e+07	7.80336e+07	7.94967e+07	7.6874e+07	7.54434e+07	7.47426e+07	7.74223e+07	7.25744e+07	7.39303e+07
MePC(30:0e)	MePC	M+NH4	723.601	7.234	C39 H84 O7 N2 P1	1.8817e+06	3.94821e+06	1.44784e+06	1.89966e+06	2.08958e+06	1.36072e+06	2.10977e+06	1.4082e+06	2.79336e+06	2.43683e+06	2.00426e+06	2.50011e+06	1.54648e+06	1.97651e+06	1.9128e+06	1.49875e+06	1.64837e+06	1.62972e+06	2.31504e+06	2.09542e+06
MePC(30:2)	MePC	M+Na	738.504	11.348	C39 H74 O8 N1 P1 Na1	1.12044e+08	8.51146e+07	1.5147e+08	7.00592e+07	1.22705e+08	9.95315e+07	4.95288e+07	1.37014e+08	4.03151e+07	3.83387e+07	1.74944e+07	1.02715e+07	8.2866e+07	8.26314e+07	9.55426e+07	8.8545e+07	9.77904e+07	7.89693e+07	8.4015e+07	6.96149e+07
MePC(30:4)	MePC	M+NH4	729.518	10.945	C39 H74 O8 N2 P1	0	0	0	0	469772	588598	0	0	8.25932e+06	5.28814e+06	6.33939e+06	192970	0	78.776	1.51348e+06	892553	2.29682e+06	4.08271e+06	1.9278e+06	727601
MePC(30:4e)	MePC	M+Na	720.494	11.7196	C39 H72 O7 N1 P1 Na1	9.18661e+06	2.24775e+06	8.62826e+06	8.14839e+06	1.51533e+07	1.74708e+06	3.84634e+06	3.60928e+06	3.21522e+06	5.27849e+06	2.64533e+06	3.41601e+06	7.24228e+06	4.46515e+06	4.32101e+06	4.56377e+06	5.72933e+06	5.87858e+06	7.20949e+06	2.31217e+06
MePC(30:6e)	MePC	M+Na	716.463	3.151	C39 H68 O7 N1 P1 Na1	1.2783e+06	564779	3.52487e+06	1.17119e+06	434055	2.43895e+06	1.69795e+06	5.17136e+06	1.06737e+06	3.37444e+06	255143	196216	1.47318e+06	1.78261e+06	1.72044e+06	1.62972e+06	1.5519e+06	1.51762e+06	1.69578e+06	1.8073e+06
MePC(31:1)	MePC	M+Na	754.536	10.493	C40 H78 O8 N1 P1 Na1	1.01898e+09	7.60603e+08	8.48264e+08	6.63144e+08	1.25261e+09	9.48053e+08	5.52955e+08	9.10267e+08	8.42658e+08	5.081e+08	4.39227e+08	3.58258e+08	8.61083e+08	7.99043e+08	8.53916e+08	8.18661e+08	7.7921e+08	7.4865e+08	7.62068e+08	7.03759e+08
MePC(31:2)	MePC	M+Na	752.52	11.3945	C40 H76 O8 N1 P1 Na1	7.62635e+07	8.22703e+07	7.87884e+07	5.81414e+07	9.41471e+07	6.01711e+07	6.05897e+07	6.09253e+07	1.21993e+08	7.63645e+07	7.66734e+07	7.39675e+07	6.84626e+07	6.8505e+07	7.1884e+07	7.33316e+07	6.79805e+07	7.55054e+07	7.42839e+07	7.29989e+07
MePC(31:2e)	MePC	M+Na	738.541	10.976	C40 H78 O7 N1 P1 Na1	676175	0	1.61107e+06	488044	295690	0	0	1.64939e+06	2.05188e+06	2.43841e+06	2.10826e+06	1.64161e+06	0	575731	0	626105	123228	0	953590	86437.2
MePC(31:3)	MePC	M+NH4	745.549	13.1652	C40 H78 O8 N2 P1	5.24297e+07	2.88711e+07	5.21866e+07	3.40727e+07	6.80868e+07	3.83189e+07	2.89786e+07	3.58145e+07	2.41563e+07	3.97629e+07	1.23772e+07	1.86299e+07	3.67768e+07	3.82251e+07	3.26794e+07	3.59323e+07	3.48894e+07	4.01765e+07	3.36815e+07	3.42989e+07
MePC(31:4e)	MePC	M+Na	734.51	12.482	C40 H74 O7 N1 P1 Na1	2.16834e+07	6.86549e+06	1.4483e+07	1.72272e+07	2.77554e+07	1.50871e+07	2.47345e+07	1.21084e+07	9.59963e+06	2.45596e+07	5.77666e+06	5.33401e+06	1.3222e+07	1.31968e+07	1.34828e+07	2.07211e+07	2.11147e+07	1.21231e+07	1.53303e+07	1.37859e+07
MePC(32:0)	MePC	M+Na	770.567	14.517	C41 H82 O8 N1 P1 Na1	2.66342e+09	1.85007e+09	2.80906e+09	2.50581e+09	2.82471e+09	2.94681e+09	2.46836e+09	2.8187e+09	2.00726e+09	2.57341e+09	2.25961e+09	2.32337e+09	2.64642e+09	2.67825e+09	2.58992e+09	2.63476e+09	2.54836e+09	2.5141e+09	2.5544e+09	2.58272e+09
MePC(32:1e)	MePC	M+Na	754.572	15.6235	C41 H82 O7 N1 P1 Na1	5.21331e+07	4.2254e+07	5.05238e+07	5.12853e+07	5.15666e+07	8.13123e+07	6.3826e+07	5.95775e+07	8.46468e+07	8.66733e+07	7.07454e+07	7.22626e+07	6.37643e+07	6.6555e+07	6.3883e+07	6.4768e+07	6.17216e+07	6.27216e+07	5.78365e+07	5.97592e+07
MePC(32:2)	MePC	M+Na	766.536	13.1337	C41 H78 O8 N1 P1 Na1	5.54525e+09	6.13914e+09	5.79052e+09	5.63493e+09	4.99776e+09	7.17746e+09	7.32876e+09	6.81732e+09	8.16517e+09	7.76508e+09	8.4116e+09	8.21585e+09	7.04967e+09	6.90179e+09	6.78875e+09	6.66841e+09	6.88777e+09	6.89219e+09	6.73261e+09	6.57729e+09
MePC(32:2e)	MePC	M+Na	752.556	13.9239	C41 H80 O7 N1 P1 Na1	6.84296e+07	5.85472e+07	6.38847e+07	7.56088e+07	7.40335e+07	1.00948e+08	8.89235e+07	7.97075e+07	1.27324e+08	1.39283e+08	9.72068e+07	8.91945e+07	8.66119e+07	8.30971e+07	8.73129e+07	8.53613e+07	8.77563e+07	8.66125e+07	8.74139e+07	8.12894e+07
MePC(32:3)	MePC	M+NH4	759.565	14.185	C41 H80 O8 N2 P1	5.86773e+06	8.44509e+06	1.83654e+07	5.54539e+06	1.54711e+07	9.13143e+06	2.74702e+06	6.84737e+06	6.84483e+06	4.22886e+06	4.79341e+06	5.01321e+06	6.01244e+06	1.25102e+07	7.31882e+06	8.78669e+06	1.70277e+07	9.172e+06	9.16146e+06	4.77122e+06
MePC(32:3e)	MePC	M+Na	750.541	13.7163	C41 H78 O7 N1 P1 Na1	7.94467e+08	5.41227e+08	8.05119e+08	7.44138e+08	8.6131e+08	9.9051e+08	8.06719e+08	7.86751e+08	9.95381e+08	1.01903e+09	7.89819e+08	8.48244e+08	8.50978e+08	8.70086e+08	8.29802e+08	8.57548e+08	7.86807e+08	8.18829e+08	8.01083e+08	7.96151e+08
MePC(32:4)	MePC	M+Na	762.504	13.0533	C41 H74 O8 N1 P1 Na1	8.19942e+06	3.27962e+06	4.82552e+06	8.7519e+06	8.20181e+06	8.0537e+06	3.88723e+06	7.3364e+06	7.07811e+06	9.46912e+06	9.68031e+06	5.27539e+06	8.55113e+06	4.4071e+06	4.74626e+06	9.5372e+06	5.90493e+06	7.94258e+06	8.29721e+06	9.46389e+06
MePC(32:4e)	MePC	M+Na	748.525	13.2285	C41 H76 O7 N1 P1 Na1	8.80963e+08	5.95437e+08	9.51858e+08	9.62823e+08	1.20266e+09	8.3427e+08	7.153e+08	7.27205e+08	5.47657e+08	5.55936e+08	4.45171e+08	4.25701e+08	8.01316e+08	7.39063e+08	7.45174e+08	7.73915e+08	7.2868e+08	7.64471e+08	7.71553e+08	7.85865e+08
MePC(32:5)	MePC	M+Na	760.489	11.998	C41 H72 O8 N1 P1 Na1	9.58816e+06	1.80168e+07	8.1008e+06	1.16701e+07	1.38317e+07	5.72745e+06	1.13933e+07	7.316e+06	1.86676e+07	1.45726e+07	1.64167e+07	1.62775e+07	1.16674e+07	1.17894e+07	1.01872e+07	1.13954e+07	1.22102e+07	1.20379e+07	1.15616e+07	1.37914e+07
MePC(32:5e)	MePC	M+Na	746.51	12.351	C41 H74 O7 N1 P1 Na1	1.81672e+06	714497	1.53962e+06	2.44681e+06	4.60383e+06	3.07414e+06	860107	0	2.00251e+06	2.73032e+06	1.45677e+06	2.78181e+06	0	1.28692e+06	1.41883e+06	2.40634e+06	3.33363e+06	3.46891e+06	1.67052e+06	2.11127e+06
MePC(32:6)	MePC	M+NH4	753.518	9.736	C41 H74 O8 N2 P1	2.27284e+09	1.46758e+09	2.28537e+09	2.1762e+09	1.57143e+09	2.31741e+09	1.82916e+09	2.35541e+09	2.37747e+07	1.67865e+07	1.93036e+07	7.47387e+06	1.52982e+09	1.61912e+09	1.59864e+09	1.52414e+09	1.50554e+09	1.48679e+09	1.5243e+09	1.48848e+09
MePC(32:8e)	MePC	M+NH4	735.507	12.454	C41 H72 O7 N2 P1	1.17101e+07	4.60967e+06	6.18081e+06	7.73575e+06	1.89109e+07	1.0773e+07	4.83906e+06	6.4036e+06	4.04767e+06	5.78393e+06	2.7219e+06	1.22064e+06	6.52532e+06	7.96802e+06	5.59634e+06	9.92313e+06	6.06613e+06	8.16769e+06	9.7146e+06	4.61948e+06
MePC(33:0)	MePC	M+Na	784.583	13.727	C42 H84 O8 N1 P1 Na1	7.22266e+08	1.31027e+09	6.31004e+08	5.42656e+08	3.77619e+08	1.36819e+09	2.18804e+09	1.32494e+09	5.83623e+09	6.33792e+09	7.02296e+09	8.7103e+09	2.91562e+09	2.95018e+09	2.98165e+09	2.97425e+09	2.75988e+09	2.84688e+09	2.78891e+09	2.83453e+09
MePC(33:0e)	MePC	M+Na	770.603	13.8058	C42 H86 O7 N1 P1 Na1	2.82613e+08	3.34396e+08	4.16271e+08	3.20598e+08	3.42705e+08	5.28373e+08	2.62528e+08	4.2259e+08	3.42421e+08	2.85867e+08	1.51998e+08	1.60845e+08	3.22124e+08	3.28052e+08	3.12117e+08	3.2128e+08	2.93452e+08	3.05118e+08	2.99e+08	2.89479e+08
MePC(33:1)	MePC	M+Na	782.567	13.8661	C42 H82 O8 N1 P1 Na1	5.84419e+07	7.59211e+07	8.84035e+07	8.09503e+07	9.27522e+07	1.86317e+08	9.80343e+07	1.10319e+08	1.34713e+08	9.60746e+07	1.31778e+08	1.05213e+08	1.0436e+08	1.0552e+08	8.27287e+07	7.62927e+07	1.02035e+08	1.0952e+08	1.12328e+08	1.02114e+08
MePC(33:1e)	MePC	M+Na	768.588	13.5062	C42 H84 O7 N1 P1 Na1	1.29973e+09	1.16618e+09	1.57642e+09	1.95181e+09	1.71231e+09	1.90709e+09	1.83193e+09	1.71157e+09	2.03946e+09	1.70124e+09	1.32307e+09	1.39181e+09	1.75405e+09	1.68176e+09	1.71994e+09	1.73126e+09	1.66427e+09	1.62886e+09	1.63741e+09	1.54653e+09
MePC(33:2)	MePC	M+NH4	775.596	14.748	C42 H84 O8 N2 P1	8.37189e+08	1.07835e+09	1.25606e+09	7.99963e+08	1.04602e+09	9.91121e+08	8.07312e+08	1.27938e+09	1.0148e+09	1.15185e+09	9.22929e+08	8.99178e+08	9.86863e+08	9.30045e+08	9.43642e+08	9.67612e+08	9.40935e+08	9.40376e+08	9.34507e+08	9.27013e+08
MePC(33:2e)	MePC	M+Na	766.572	13.1274	C42 H82 O7 N1 P1 Na1	4.64501e+08	5.30412e+08	5.04204e+08	4.51806e+08	3.85706e+08	7.09097e+08	7.06885e+08	6.36819e+08	7.02857e+08	6.86986e+08	6.58058e+08	6.48758e+08	7.01962e+08	6.67752e+08	6.70547e+08	5.81833e+08	5.39253e+08	6.84717e+08	6.68512e+08	6.85118e+08
MePC(33:3)	MePC	M+Na	778.536	10.719	C42 H78 O8 N1 P1 Na1	1.03192e+09	1.12421e+09	9.94799e+08	8.68957e+08	1.25468e+09	1.25868e+09	1.29869e+09	1.27877e+09	2.4834e+09	1.64991e+09	1.61733e+09	1.51729e+09	1.42381e+09	1.33096e+09	1.32989e+09	1.31528e+09	1.22842e+09	1.3023e+09	1.30127e+09	1.21087e+09
MePC(33:4)	MePC	M+NH4	771.565	14.467	C42 H80 O8 N2 P1	4.49773e+08	3.29826e+08	5.98372e+08	4.00788e+08	4.67801e+08	4.58305e+08	3.93695e+08	4.41833e+08	3.54492e+08	4.08044e+08	3.6605e+08	3.89625e+08	4.19397e+08	4.28185e+08	5.60814e+08	5.84625e+08	4.08586e+08	5.6255e+08	4.22077e+08	4.28529e+08
MePC(33:4e)	MePC	M+Na	762.541	13.7199	C42 H78 O7 N1 P1 Na1	1.1823e+07	9.81298e+06	1.46255e+07	1.20466e+07	1.88513e+07	2.00495e+07	9.7415e+06	1.18832e+07	7.84968e+06	1.54718e+07	3.83987e+06	5.03544e+06	1.20805e+07	1.33888e+07	1.41267e+07	1.34191e+07	1.00543e+07	1.0837e+07	1.11659e+07	1.12623e+07
MePC(33:5)	MePC	M+NH4	769.549	14.226	C42 H78 O8 N2 P1	1.75808e+08	2.07016e+08	1.43387e+08	1.81814e+08	1.69703e+08	2.49018e+08	2.16092e+08	2.33183e+08	3.4573e+08	3.54688e+08	3.90194e+08	2.91006e+08	2.43731e+08	2.48629e+08	2.48827e+08	2.38158e+08	2.36523e+08	2.37884e+08	2.38734e+08	2.38869e+08
MePC(33:6)	MePC	M+NH4	767.533	13.1472	C42 H76 O8 N2 P1	2.74735e+09	2.70559e+09	2.97741e+09	2.77279e+09	2.40527e+09	3.47767e+09	3.47634e+09	3.26599e+09	4.00345e+09	3.74189e+09	4.00143e+09	3.9392e+09	3.38855e+09	3.2691e+09	3.28821e+09	3.24287e+09	3.25647e+09	3.33317e+09	3.25493e+09	3.20798e+09
MePC(34:0)	MePC	M+Na	798.598	16.0959	C43 H86 O8 N1 P1 Na1	2.27233e+07	1.25278e+07	2.84487e+07	1.31491e+07	2.4315e+07	2.79178e+07	2.42008e+07	3.96972e+07	1.77647e+07	1.69711e+07	9.9203e+06	6.93138e+06	2.2639e+07	2.40325e+07	1.77101e+07	1.88977e+07	2.09965e+07	2.1044e+07	2.00959e+07	1.86195e+07
MePC(34:1)	MePC	M+Na	796.583	15.3644	C43 H84 O8 N1 P1 Na1	4.14426e+08	3.62088e+08	4.14724e+08	4.45498e+08	5.62806e+08	4.94403e+08	3.86404e+08	5.03571e+08	4.74803e+08	4.9709e+08	3.89366e+08	3.22736e+08	4.30864e+08	4.31676e+08	4.367e+08	4.44997e+08	4.21888e+08	4.44297e+08	4.45966e+08	4.34399e+08
MePC(34:1e)	MePC	M+Na	782.603	16.1398	C43 H86 O7 N1 P1 Na1	3.53511e+07	2.20105e+07	2.88297e+07	2.9852e+07	3.32987e+07	4.45759e+07	2.3974e+07	3.83848e+07	5.01133e+07	6.12852e+07	3.97278e+07	4.87309e+07	3.8725e+07	3.76994e+07	3.66164e+07	3.79384e+07	3.65558e+07	3.54351e+07	3.57504e+07	3.42113e+07
MePC(34:2)	MePC	M+Na	794.567	12.0072	C43 H82 O8 N1 P1 Na1	6.45897e+08	9.56492e+08	9.11272e+08	8.01819e+08	5.55743e+08	1.09723e+09	1.10543e+09	1.33222e+09	9.14572e+08	1.18294e+09	1.14363e+09	1.1547e+09	1.0007e+09	9.89491e+08	9.93783e+08	9.80198e+08	9.57017e+08	9.7886e+08	9.64701e+08	9.75587e+08
MePC(34:2e)	MePC	M+Na	780.588	15.7044	C43 H84 O7 N1 P1 Na1	1.78647e+07	1.26985e+07	1.92814e+07	1.86853e+07	2.71552e+07	2.99327e+07	1.96957e+07	2.19424e+07	3.66634e+07	3.84258e+07	3.30652e+07	3.06908e+07	2.83083e+07	2.82743e+07	2.49372e+07	2.77669e+07	2.56233e+07	2.62815e+07	2.68122e+07	2.37455e+07
MePC(34:3)	MePC	M+Na	792.551	14.0083	C43 H80 O8 N1 P1 Na1	8.89411e+09	5.32232e+09	7.90724e+09	8.09874e+09	1.21116e+10	7.44158e+09	6.01957e+09	6.37762e+09	4.1293e+09	4.39994e+09	4.06726e+09	3.4709e+09	6.88683e+09	6.91015e+09	6.72266e+09	6.82586e+09	6.93063e+09	6.74019e+09	6.94129e+09	6.88344e+09
MePC(34:3e)	MePC	M+Na	778.572	15.5263	C43 H82 O7 N1 P1 Na1	2.51307e+07	2.46552e+07	2.41431e+07	2.17502e+07	2.17955e+07	2.70345e+07	2.14341e+07	2.55169e+07	3.30366e+07	4.08918e+07	3.22622e+07	2.4158e+07	2.89779e+07	2.5546e+07	2.74952e+07	3.01882e+07	2.50029e+07	2.53783e+07	2.46682e+07	2.71272e+07
MePC(34:4)	MePC	M+Na	790.536	9.8996	C43 H78 O8 N1 P1 Na1	2.1969e+08	1.58622e+08	2.09317e+08	1.88416e+08	2.17175e+08	2.43652e+08	2.20882e+08	2.2566e+08	3.27923e+06	3.32045e+06	2.42527e+06	2.44887e+06	2.05028e+08	1.58825e+08	1.54361e+08	1.99916e+08	1.56859e+08	1.45884e+08	1.49431e+08	1.45521e+08
MePC(34:4e)	MePC	M+Na	776.556	14.6233	C43 H80 O7 N1 P1 Na1	5.5483e+08	4.06679e+08	5.99653e+08	6.17956e+08	6.55417e+08	5.38774e+08	4.07178e+08	5.16665e+08	3.07547e+08	3.62531e+08	2.60965e+08	2.02518e+08	4.75505e+08	4.84501e+08	4.69401e+08	4.86721e+08	4.80447e+08	4.63623e+08	4.6684e+08	4.70982e+08
MePC(34:5)	MePC	M+Na	788.52	13.4867	C43 H76 O8 N1 P1 Na1	1.75325e+07	2.22587e+07	1.6229e+07	1.73608e+07	1.78899e+07	1.26324e+07	1.776e+07	9.60125e+06	2.31638e+07	2.12307e+07	2.48217e+07	2.21089e+07	1.62291e+07	1.79096e+07	1.62325e+07	1.83627e+07	1.75253e+07	1.84442e+07	1.90955e+07	2.03383e+07
MePC(34:5e)	MePC	M+Na	774.541	9.983	C43 H78 O7 N1 P1 Na1	5.71179e+08	4.86178e+08	7.07861e+08	5.90504e+08	5.54875e+08	6.61043e+08	5.32654e+08	6.79426e+08	2.73633e+07	3.58019e+07	2.49191e+07	2.63676e+07	4.45704e+08	4.94606e+08	4.86965e+08	4.97566e+08	4.66037e+08	4.50113e+08	4.72967e+08	4.8489e+08
MePC(34:6)	MePC	M+NH4	781.549	13.7605	C43 H78 O8 N2 P1	4.76005e+07	5.18391e+07	5.11407e+07	4.56038e+07	5.6048e+07	6.03263e+07	5.14339e+07	6.68475e+07	4.29713e+07	5.43947e+07	4.27354e+07	3.69956e+07	5.41164e+07	5.57183e+07	5.44703e+07	5.15936e+07	4.71787e+07	5.16384e+07	4.91032e+07	4.56429e+07
MePC(34:6e)	MePC	M+Na	772.525	13.916	C43 H76 O7 N1 P1 Na1	2.23888e+07	2.13503e+07	2.92359e+07	1.86417e+07	2.53133e+07	1.50226e+07	1.15494e+07	2.79197e+07	8.59476e+06	1.28338e+07	7.52717e+06	6.39972e+06	2.16117e+07	1.46956e+07	1.87882e+07	1.86938e+07	1.7167e+07	1.55212e+07	1.88786e+07	2.04162e+07
MePC(34:7)	MePC	M+NH4	779.533	11.7678	C43 H76 O8 N2 P1	4.86026e+07	4.01473e+07	5.0357e+07	5.50429e+07	4.35868e+07	4.89931e+07	4.67916e+07	6.93266e+07	1.80179e+07	1.66404e+07	3.7781e+07	2.12656e+07	3.91538e+07	4.15613e+07	3.98951e+07	3.96295e+07	3.42541e+07	4.51288e+07	4.02377e+07	4.14818e+07
MePC(34:8)	MePC	M+NH4	777.518	10.3414	C43 H74 O8 N2 P1	4.28468e+08	3.22054e+08	4.08564e+08	3.15664e+08	3.30699e+08	4.66465e+08	4.0812e+08	4.61024e+08	3.39176e+06	1.41783e+07	3.2563e+06	1.21907e+07	3.55484e+08	3.5283e+08	3.21684e+08	3.56826e+08	3.20095e+08	3.15561e+08	3.06667e+08	3.25798e+08
MePC(34:8e)	MePC	M+Na	768.494	11.4123	C43 H72 O7 N1 P1 Na1	4.3605e+06	4.56692e+06	2.37164e+06	2.71177e+06	6.59647e+06	2.61799e+06	1.55173e+06	1.81448e+06	1.01131e+07	4.1574e+06	5.37052e+06	6.62647e+06	747918	2.44676e+06	4.14929e+06	1.9913e+06	5.10482e+06	3.02107e+06	2.30651e+06	4.13528e+06
MePC(35:0)	MePC	M+Na	812.614	16.5042	C44 H88 O8 N1 P1 Na1	7.38793e+06	7.19875e+06	7.6755e+06	6.33078e+06	1.09548e+07	7.71949e+06	1.00722e+07	8.46672e+06	1.33942e+07	1.22552e+07	8.1687e+06	1.2414e+07	1.08213e+07	1.06501e+07	8.94481e+06	9.85542e+06	1.08653e+07	1.08843e+07	7.99352e+06	8.91457e+06
MePC(35:0e)	MePC	M+Na	798.635	15.4589	C44 H90 O7 N1 P1 Na1	2.67267e+07	1.70622e+07	2.46476e+07	2.72863e+07	2.0879e+07	3.38987e+07	3.08203e+07	2.60438e+07	3.21264e+07	3.70787e+07	3.096e+07	2.43947e+07	3.393e+07	3.54222e+07	2.84649e+07	2.98625e+07	3.00425e+07	2.38485e+07	2.43064e+07	2.69302e+07
MePC(35:1e)	MePC	M+Na	796.619	14.167	C44 H88 O7 N1 P1 Na1	1.75919e+07	1.60738e+07	2.58552e+07	2.50682e+07	1.40703e+07	3.2441e+07	2.24104e+07	1.96479e+07	1.75885e+07	3.19465e+07	2.46017e+07	2.14507e+07	1.9246e+07	2.42649e+07	2.1401e+07	2.63634e+07	2.61967e+07	2.3213e+07	2.23307e+07	2.66802e+07
MePC(35:2)	MePC	M+Na	808.583	13.1899	C44 H84 O8 N1 P1 Na1	5.44455e+09	8.01238e+09	7.16722e+09	6.16902e+09	5.92774e+09	5.87229e+09	5.47443e+09	6.99187e+09	7.17701e+09	7.65574e+09	8.38727e+09	7.34699e+09	6.77501e+09	6.79366e+09	6.73969e+09	6.76197e+09	6.76677e+09	6.86423e+09	6.912e+09	6.74901e+09
MePC(35:2e)	MePC	M+Na	794.603	14.6367	C44 H86 O7 N1 P1 Na1	9.19324e+07	7.3054e+07	1.13066e+08	1.32978e+08	9.45534e+07	8.22531e+07	4.78917e+07	9.36246e+07	3.17256e+07	4.31879e+07	3.38151e+07	2.65156e+07	7.52063e+07	6.6753e+07	7.43138e+07	6.54947e+07	7.58673e+07	7.21142e+07	7.06416e+07	7.02943e+07
MePC(35:3)	MePC	M+Na	806.567	12.185	C44 H82 O8 N1 P1 Na1	4.4712e+10	4.14411e+10	4.64046e+10	4.36962e+10	5.02692e+10	4.51085e+10	4.30473e+10	4.61652e+10	5.02893e+10	5.17696e+10	5.10401e+10	4.98815e+10	4.65235e+10	4.67679e+10	4.69458e+10	4.65648e+10	4.60036e+10	4.70113e+10	4.62497e+10	4.66451e+10
MePC(35:3e)	MePC	M+Na	792.588	13.057	C44 H84 O7 N1 P1 Na1	2.11861e+08	1.67173e+08	2.39507e+08	3.211e+08	3.41252e+08	2.83635e+08	2.62698e+08	2.16877e+08	2.21219e+08	1.90559e+08	1.3867e+08	1.33811e+08	2.35572e+08	2.30062e+08	2.31512e+08	2.24803e+08	2.31853e+08	2.28681e+08	2.26044e+08	2.12931e+08
MePC(35:4)	MePC	M+Na	804.551	10.854	C44 H80 O8 N1 P1 Na1	6.99194e+09	8.25996e+09	6.26463e+09	5.75916e+09	6.80617e+09	1.06744e+10	1.09106e+10	9.27869e+09	1.53927e+10	1.70266e+10	1.40872e+10	1.49102e+10	1.03262e+10	9.93112e+09	9.95108e+09	9.74976e+09	9.50715e+09	9.61061e+09	9.53201e+09	9.44227e+09
MePC(35:5)	MePC	M+NH4	797.58	13.154	C44 H82 O8 N2 P1	2.39579e+08	2.71535e+08	3.01903e+08	3.77623e+08	2.83248e+08	2.96404e+08	3.54131e+08	3.21724e+08	4.23286e+08	4.57666e+08	5.54891e+08	4.51843e+08	3.41619e+08	3.51095e+08	3.42246e+08	3.51031e+08	3.61949e+08	3.64623e+08	3.4285e+08	3.30431e+08
MePC(35:6)	MePC	M+NH4	795.565	14.0089	C44 H80 O8 N2 P1	2.71781e+08	1.55581e+08	2.1964e+08	2.44478e+08	3.74887e+08	2.28323e+08	1.87097e+08	1.92579e+08	1.26045e+08	1.41761e+08	1.33836e+08	1.12772e+08	2.11938e+08	2.17741e+08	1.98045e+08	2.1137e+08	2.08331e+08	2.04885e+08	2.19737e+08	2.09415e+08
MePC(36:0)	MePC	M+Na	826.63	15.597	C45 H90 O8 N1 P1 Na1	2.82206e+07	3.00048e+07	2.87793e+07	2.6808e+07	2.40602e+07	4.14175e+07	3.9628e+07	4.81552e+07	6.35971e+07	7.33881e+07	7.86218e+07	7.55013e+07	4.94284e+07	4.36241e+07	5.24332e+07	4.65232e+07	4.88682e+07	4.95442e+07	5.1552e+07	4.24171e+07
MePC(36:1)	MePC	M+Na	824.614	14.6945	C45 H88 O8 N1 P1 Na1	1.15868e+09	1.50185e+09	1.8958e+09	1.93865e+09	1.38444e+09	1.37139e+09	1.16866e+09	2.56688e+09	9.32335e+08	1.02849e+09	1.0814e+09	8.48224e+08	1.44071e+09	1.37348e+09	1.40668e+09	1.4189e+09	1.42433e+09	1.38458e+09	1.38506e+09	1.37595e+09
MePC(36:10)	MePC	M+NH4	801.518	10.265	C45 H74 O8 N2 P1	9.37681e+06	1.8861e+07	4.40349e+06	2.92688e+06	2.93018e+06	2.00603e+07	1.34375e+07	6.48714e+06	3.41263e+07	2.95464e+07	1.99716e+07	1.74006e+07	1.16672e+07	1.45431e+07	7.65995e+06	1.21761e+07	9.61909e+06	1.75884e+07	1.53956e+07	1.146e+07
MePC(36:1e)	MePC	M+Na	810.635	17.2734	C45 H90 O7 N1 P1 Na1	3.86533e+06	3.85836e+06	783578	4.9939e+06	3.15201e+06	4.69159e+06	393901	735616	543888	2.51853e+06	191864	233824	1.3976e+06	1.55792e+06	1.42488e+06	2.63148e+06	762104	151619	4.49035e+06	536689
MePC(36:2)	MePC	M+NH4	817.643	16.4911	C45 H90 O8 N2 P1	6.81683e+08	8.36833e+08	9.35942e+08	5.84473e+08	5.21691e+08	8.48522e+08	8.07103e+08	1.20954e+09	1.27927e+09	1.40592e+09	1.19603e+09	1.3711e+09	1.00081e+09	9.78284e+08	9.81579e+08	9.41899e+08	9.33168e+08	9.35059e+08	9.24955e+08	9.09353e+08
MePC(36:2e)	MePC	M+Na	808.619	17.391	C45 H88 O7 N1 P1 Na1	1.2384e+07	3.07789e+06	9.51181e+06	1.36237e+07	2.57877e+07	1.20994e+07	6.45773e+06	1.28231e+07	6.31955e+06	7.26483e+06	3.14722e+06	6.12862e+06	1.4571e+07	1.44648e+07	1.35926e+07	1.29826e+07	1.18261e+07	1.13923e+07	1.30334e+07	1.14911e+07
MePC(36:3)	MePC	M+NH4	815.627	14.6416	C45 H88 O8 N2 P1	3.25647e+08	4.42863e+08	3.74377e+08	3.80607e+08	3.01599e+08	4.7951e+08	5.33117e+08	4.92473e+08	7.24226e+08	7.07624e+08	7.00314e+08	8.00936e+08	5.42286e+08	5.4224e+08	5.36308e+08	5.38314e+08	5.41428e+08	5.25261e+08	5.35891e+08	5.53858e+08
MePC(36:3e)	MePC	M+Na	806.603	16.0887	C45 H86 O7 N1 P1 Na1	1.13921e+08	3.75246e+07	7.94412e+07	1.10798e+08	1.32444e+08	1.08678e+08	4.9781e+07	8.53144e+07	4.93575e+07	8.33564e+07	5.45003e+07	4.11174e+07	8.4513e+07	8.33996e+07	7.80034e+07	9.04977e+07	8.2873e+07	7.79975e+07	8.45044e+07	7.32155e+07
MePC(36:4)	MePC	M+Na	818.567	15.6943	C45 H82 O8 N1 P1 Na1	2.21171e+07	3.23008e+07	2.65751e+07	2.45649e+07	1.98569e+07	1.8369e+07	1.88023e+07	2.38275e+07	1.66483e+07	1.6855e+07	1.44097e+07	1.19479e+07	1.92733e+07	2.09085e+07	2.29025e+07	1.92528e+07	2.05569e+07	2.09751e+07	2.27601e+07	2.08694e+07
MePC(36:4e)	MePC	M+Na	804.588	15.874	C45 H84 O7 N1 P1 Na1	2.30274e+08	1.10563e+08	2.50684e+08	2.34742e+08	2.82812e+08	2.23148e+08	1.30149e+08	2.26415e+08	9.58126e+07	1.4936e+08	8.10722e+07	7.02029e+07	1.88382e+08	1.95102e+08	1.79994e+08	1.76358e+08	1.73142e+08	1.70336e+08	1.75825e+08	1.66807e+08
MePC(36:5)	MePC	M+NH4	811.596	14.0782	C45 H84 O8 N2 P1	7.46241e+09	6.98217e+09	1.08338e+10	1.04898e+10	8.22294e+09	8.50089e+09	8.44147e+09	1.00762e+10	6.89793e+09	7.54011e+09	9.06005e+09	9.22677e+09	8.58165e+09	8.76909e+09	8.62779e+09	8.5736e+09	8.62757e+09	8.54672e+09	8.65586e+09	8.55279e+09
MePC(36:5e)	MePC	M+Na	802.572	14.6029	C45 H82 O7 N1 P1 Na1	1.48542e+07	7.02714e+06	7.25888e+06	1.31339e+07	1.1299e+07	1.08606e+07	8.20966e+06	9.96161e+06	4.93203e+06	9.65755e+06	6.8699e+06	638121	8.51845e+06	8.12674e+06	6.45732e+06	7.24468e+06	7.62542e+06	1.02599e+07	1.62956e+07	1.72234e+07
MePC(36:6)	MePC	M+Na	814.536	11.826	C45 H78 O8 N1 P1 Na1	1.92773e+08	1.54558e+08	1.76245e+08	1.89466e+08	2.25978e+08	2.74478e+08	3.29662e+08	2.5207e+08	3.96009e+08	4.64931e+08	3.03328e+08	2.96946e+08	2.75182e+08	2.32159e+08	2.43625e+08	2.63446e+08	2.59383e+08	2.57592e+08	2.75774e+08	2.6345e+08
MePC(36:6e)	MePC	M+Na	800.556	14.634	C45 H80 O7 N1 P1 Na1	1.00848e+07	1.43328e+07	1.0594e+07	8.01535e+06	1.34436e+07	1.77173e+07	1.47696e+07	6.13092e+06	2.0487e+07	2.31109e+07	1.87713e+07	1.92017e+07	2.47856e+07	1.14923e+07	9.54236e+06	1.56456e+07	1.1798e+07	1.74639e+07	1.39619e+07	1.14757e+07
MePC(36:7)	MePC	M+NH4	807.565	13.7538	C45 H80 O8 N2 P1	8.78686e+06	3.15207e+07	2.38142e+07	2.84247e+07	2.57354e+07	2.66253e+07	2.50081e+07	2.59455e+07	3.77605e+07	4.03348e+07	4.57223e+07	4.71379e+07	2.52884e+07	3.5368e+07	2.49737e+07	2.55972e+07	2.41401e+07	3.14629e+07	5.22377e+07	3.37311e+07
MePC(36:7e)	MePC	M+Na	798.541	8.684	C45 H78 O7 N1 P1 Na1	7.23201e+07	5.83078e+07	8.95525e+07	1.04524e+08	6.44595e+07	7.05897e+07	8.573e+07	9.7976e+07	2.00493e+07	2.25166e+07	1.94991e+07	2.10365e+07	8.39729e+07	9.52789e+07	7.56149e+07	8.38383e+07	7.84164e+07	9.84031e+07	8.06824e+07	9.41017e+07
MePC(36:8)	MePC	M+NH4	805.549	10.861	C45 H78 O8 N2 P1	3.83072e+09	4.65871e+09	3.82961e+09	3.60271e+09	3.29238e+09	5.10647e+09	5.22549e+09	4.95559e+09	6.36231e+09	6.82538e+09	5.93742e+09	6.23221e+09	5.61529e+09	5.35483e+09	5.32842e+09	4.63544e+09	4.91334e+09	5.18435e+09	5.13746e+09	4.1559e+09
MePC(36:9)	MePC	M+NH4	803.533	9.989	C45 H76 O8 N2 P1	6.08831e+07	2.63109e+07	6.56203e+07	2.3807e+07	2.31223e+07	7.5391e+06	7.36676e+07	3.07491e+07	6.13386e+07	5.90502e+07	5.86322e+07	5.97215e+07	8.40258e+07	4.12656e+07	5.83686e+07	4.85974e+07	4.14156e+07	4.07038e+07	2.27034e+07	3.78725e+07
MePC(37:0)	MePC	M+Na	840.645	15.8933	C46 H92 O8 N1 P1 Na1	5.38689e+08	8.07039e+08	8.79009e+08	5.03725e+08	3.29365e+08	9.70948e+08	8.51147e+08	1.62304e+09	1.09439e+09	1.41053e+09	9.32881e+08	1.01598e+09	9.42952e+08	9.24632e+08	8.85611e+08	8.44686e+08	8.63572e+08	8.81273e+08	8.41305e+08	8.18294e+08
MePC(37:0e)	MePC	M+Na	826.666	16.2637	C46 H94 O7 N1 P1 Na1	6.13903e+07	4.35392e+07	6.92136e+07	9.13448e+07	5.36156e+07	6.80798e+07	2.58677e+07	6.08795e+07	6.04231e+06	1.77553e+07	1.79465e+07	8.30514e+06	3.0879e+07	4.72726e+07	4.69013e+07	3.76812e+07	3.99192e+07	3.42827e+07	3.37805e+07	3.29847e+07
MePC(37:1)	MePC	M+Na	838.63	15.3565	C46 H90 O8 N1 P1 Na1	1.23476e+09	1.93513e+09	2.37558e+09	1.43766e+09	9.43983e+08	1.70785e+09	1.29254e+09	3.27306e+09	1.07323e+09	1.34834e+09	1.06195e+09	9.50947e+08	1.50808e+09	1.54305e+09	1.53193e+09	1.54029e+09	1.48605e+09	1.54172e+09	1.49925e+09	1.46051e+09
MePC(37:1e)	MePC	M+Na	824.65	15.522	C46 H92 O7 N1 P1 Na1	4.01944e+07	3.12198e+07	4.42006e+07	4.33905e+07	4.20616e+07	6.12119e+07	4.34232e+07	4.37391e+07	5.62198e+07	5.99885e+07	4.77409e+07	4.71861e+07	5.09392e+07	5.22694e+07	4.81245e+07	5.05776e+07	4.81249e+07	4.26052e+07	4.19301e+07	4.50479e+07
MePC(37:2)	MePC	M+Na	836.614	14.029	C46 H88 O8 N1 P1 Na1	9.27465e+08	1.15465e+09	1.01668e+09	924546624	8.87433e+08	1.1572e+09	1.16887e+09	1.268e+09	1.19219e+09	1.28305e+09	1.32568e+09	1.33964e+09	1.13834e+09	1.14109e+09	1.17809e+09	1.16571e+09	1.1709e+09	1.14792e+09	1.13251e+09	1.15954e+09
MePC(37:2e)	MePC	M+Na	822.635	14.527	C46 H90 O7 N1 P1 Na1	8.22205e+07	7.83926e+07	8.80014e+07	9.8057e+07	8.34429e+07	1.36955e+08	8.89608e+07	9.35589e+07	9.0196e+07	1.1456e+08	1.03103e+08	9.34217e+07	9.13645e+07	1.00642e+08	8.98226e+07	1.15623e+08	9.78707e+07	9.19973e+07	1.06496e+08	9.16527e+07
MePC(37:3)	MePC	M+Na	834.598	13.6232	C46 H86 O8 N1 P1 Na1	2.97845e+10	2.48257e+10	3.61585e+10	3.10331e+10	3.6062e+10	3.02554e+10	2.97979e+10	3.37888e+10	2.81493e+10	3.10732e+10	2.91775e+10	3.05117e+10	3.16739e+10	3.17627e+10	3.12709e+10	3.12627e+10	3.04124e+10	3.08648e+10	3.0358e+10	3.00252e+10
MePC(37:3e)	MePC	M+Na	820.619	14.4339	C46 H88 O7 N1 P1 Na1	1.83762e+08	1.39904e+08	2.09332e+08	2.77024e+08	1.95192e+08	2.50568e+08	1.88291e+08	2.17092e+08	1.11523e+08	1.38056e+08	1.12571e+08	8.86519e+07	1.85042e+08	1.8632e+08	1.74684e+08	1.89811e+08	1.7412e+08	1.82056e+08	1.75867e+08	1.70548e+08
MePC(37:4)	MePC	M+Na	832.583	11.5988	C46 H84 O8 N1 P1 Na1	3.30858e+08	2.26887e+08	2.43631e+08	3.30346e+08	3.69125e+08	3.6087e+08	4.73427e+08	4.03897e+08	4.37182e+08	5.9865e+08	3.10065e+08	3.62122e+08	3.62939e+08	3.63497e+08	3.67639e+08	3.97517e+08	3.74595e+08	3.73192e+08	3.52542e+08	3.77002e+08
MePC(37:4e)	MePC	M+Na	818.603	13.0916	C46 H86 O7 N1 P1 Na1	2.07682e+08	1.61168e+08	2.37742e+08	2.66685e+08	2.85477e+08	2.80849e+08	2.49707e+08	2.02746e+08	2.27325e+08	2.81471e+08	2.15187e+08	2.37286e+08	2.36757e+08	2.32337e+08	2.33896e+08	2.25914e+08	2.29364e+08	2.44907e+08	2.29668e+08	2.33849e+08
MePC(37:5)	MePC	M+Na	830.567	11.1245	C46 H82 O8 N1 P1 Na1	1.56598e+10	1.09166e+10	1.62214e+10	1.59515e+10	1.67559e+10	2.02693e+10	2.21542e+10	2.21936e+10	1.9395e+10	2.55167e+10	1.74844e+10	2.09576e+10	1.89644e+10	1.88867e+10	1.83185e+10	1.81978e+10	1.81151e+10	1.81296e+10	1.76773e+10	1.72161e+10
MePC(37:5e)	MePC	M+Na	816.588	11.89	C46 H84 O7 N1 P1 Na1	2.55085e+07	3.02269e+07	4.50016e+07	4.12508e+07	5.83007e+07	3.77182e+07	2.77821e+07	4.15376e+07	2.05307e+07	2.23901e+07	1.10452e+07	1.14822e+07	3.41402e+07	2.73586e+07	3.32064e+07	3.46632e+07	3.10582e+07	3.2655e+07	2.77564e+07	3.12302e+07
MePC(37:6)	MePC	M+Na	828.551	11.4694	C46 H80 O8 N1 P1 Na1	5.1592e+07	3.46177e+07	1.82303e+07	2.64488e+07	1.25243e+07	1.91769e+07	2.63967e+07	1.4679e+07	5.64264e+07	6.33405e+07	7.49627e+07	7.89023e+07	5.19818e+07	3.32653e+07	4.57825e+07	2.46423e+07	4.15528e+07	3.0591e+07	2.66273e+07	3.86202e+07
MePC(38:0e)	MePC	M+NH4	835.726	11.792	C47 H100 O7 N2 P1	9.46614e+07	6.34807e+07	1.14507e+08	1.34253e+08	6.50413e+07	1.14174e+08	7.6826e+07	1.02009e+08	0	0	0	0	7.72921e+07	7.47726e+07	9.03006e+07	6.19435e+07	7.06172e+07	7.32236e+07	6.31206e+07	1.21363e+08
MePC(38:1e)	MePC	M+Na	838.666	16.703	C47 H94 O7 N1 P1 Na1	0	1.68033e+06	907826	2.05154e+06	1.08326e+06	3.13289e+06	1.09884e+06	0	275614	296788	900940	483860	1.23861e+06	1.32303e+06	838653	595152	731748	651270	675802	344010
MePC(38:2)	MePC	M+NH4	845.674	17.5825	C47 H94 O8 N2 P1	1.13779e+08	1.33107e+08	1.69818e+08	1.02556e+08	106073376	2.27229e+08	1.21313e+08	2.56075e+08	1.22599e+08	1.62027e+08	8.6933e+07	9.47535e+07	1.45072e+08	1.33581e+08	1.34014e+08	1.29308e+08	1.2724e+08	1.35861e+08	1.32766e+08	1.2395e+08
MePC(38:3)	MePC	M+Na	848.614	14.1159	C47 H88 O8 N1 P1 Na1	3.73754e+07	5.33035e+07	3.30466e+07	5.87184e+07	4.63401e+07	3.71896e+07	3.38886e+07	4.79969e+07	3.71727e+07	5.19603e+07	5.24357e+07	3.49399e+07	3.98215e+07	4.10012e+07	4.31892e+07	4.7528e+07	4.23566e+07	4.90129e+07	4.08914e+07	5.15772e+07
MePC(38:3e)	MePC	M+Na	834.635	17.284	C47 H90 O7 N1 P1 Na1	1.40448e+07	3.73887e+06	4.58877e+06	5.9793e+06	1.52789e+07	1.61531e+07	5.39673e+06	4.01382e+06	7.03587e+06	1.20196e+07	6.5919e+06	5.5191e+06	7.73495e+06	5.74587e+06	9.45591e+06	9.51398e+06	1.35164e+07	7.30661e+06	8.28864e+06	5.45959e+06
MePC(38:4)	MePC	M+Na	846.598	11.043	C47 H86 O8 N1 P1 Na1	1.06382e+07	6.02793e+06	1.39139e+07	5.30691e+06	8.65126e+06	1.69193e+07	3.48104e+06	8.9673e+06	7.8887e+06	1.25377e+07	6.45969e+06	6.99364e+06	8.73764e+06	6.40745e+06	6.73125e+06	5.64411e+06	1.35541e+07	5.999e+06	6.13797e+06	5.69095e+06
MePC(38:4e)	MePC	M+Na	832.619	16.0022	C47 H88 O7 N1 P1 Na1	6.35989e+06	1.39658e+06	2.89676e+06	5.35912e+06	7.80597e+06	6.0421e+06	2.91724e+06	3.52118e+06	2.7463e+06	5.13239e+06	2.18171e+06	2.08518e+06	4.14582e+06	4.01442e+06	4.11395e+06	3.68237e+06	3.7146e+06	4.41825e+06	3.81949e+06	4.56515e+06
MePC(38:5)	MePC	M+NH4	839.627	15.361	C47 H88 O8 N2 P1	6.56866e+08	1.02457e+09	1.26687e+09	8.52616e+08	4.86988e+08	9.08573e+08	6.92904e+08	1.77799e+09	5.72313e+08	7.21172e+08	5.63045e+08	4.84888e+08	8.37077e+08	8.15544e+08	8.17188e+08	8.19158e+08	7.93244e+08	8.11677e+08	7.9396e+08	7.73445e+08
MePC(38:5e)	MePC	M+Na	830.603	15.781	C47 H86 O7 N1 P1 Na1	2.9166e+07	7.91542e+06	2.64683e+07	2.57513e+07	2.9649e+07	2.57281e+07	1.4525e+07	2.59498e+07	1.01321e+07	1.97875e+07	9.54289e+06	7.4963e+06	2.11168e+07	2.48123e+07	2.22017e+07	1.94815e+07	1.74773e+07	2.12305e+07	1.67581e+07	1.9586e+07
MePC(38:6)	MePC	M+NH4	837.612	14.0362	C47 H86 O8 N2 P1	4.87852e+08	5.94756e+08	5.41301e+08	4.87291e+08	4.57923e+08	5.94212e+08	6.36515e+08	6.47942e+08	6.61005e+08	6.95663e+08	7.55631e+08	7.30482e+08	6.07558e+08	6.13099e+08	5.90578e+08	5.98265e+08	5.93118e+08	6.09752e+08	6.00804e+08	591697463
MePC(38:7)	MePC	M+NH4	835.596	13.6262	C47 H84 O8 N2 P1	1.42435e+10	1.19626e+10	1.70448e+10	1.4837e+10	1.71738e+10	1.43964e+10	1.40232e+10	1.59063e+10	1.31779e+10	1.49755e+10	1.41098e+10	1.45708e+10	1.48693e+10	1.50705e+10	1.48247e+10	1.44961e+10	1.45182e+10	1.46078e+10	1.44431e+10	1.40008e+10
MePC(38:7e)	MePC	M+Na	826.572	15.8795	C47 H82 O7 N1 P1 Na1	1.42064e+07	1.0056e+07	1.3624e+07	1.56039e+07	1.24104e+07	1.21336e+07	7.82838e+06	1.1711e+07	3.85465e+06	5.61713e+06	4.06872e+06	2.93306e+06	8.15255e+06	8.08573e+06	1.06509e+07	8.10893e+06	9.0651e+06	8.56689e+06	1.00837e+07	1.06582e+07
MePC(38:8)	MePC	M+NH4	833.58	18.506	C47 H82 O8 N2 P1	6.78427e+07	1.04318e+08	1.00202e+08	9.86888e+07	6.47769e+07	8.53821e+07	1.38008e+08	1.0842e+08	8.38378e+07	8.8626e+07	7.43307e+07	6.16909e+07	7.93175e+07	7.67481e+07	8.19771e+07	8.19547e+07	7.582e+07	7.88428e+07	7.93308e+07	8.67442e+07
MePC(38:8e)	MePC	M+Na	824.556	9.254	C47 H80 O7 N1 P1 Na1	6.09515e+08	3.84508e+08	7.07898e+08	6.1431e+08	4.1133e+08	6.86166e+08	6.212e+08	6.14963e+08	4.94983e+06	8.5403e+06	1.40549e+06	1.67382e+06	5.16636e+08	4.27602e+08	4.60542e+08	4.84277e+08	4.70686e+08	4.77338e+08	4.3009e+08	4.67926e+08
MePC(38:9)	MePC	M+NH4	831.565	11.1296	C47 H80 O8 N2 P1	7.96275e+09	5.56349e+09	8.27149e+09	8.39957e+09	8.5876e+09	9.91327e+09	1.12621e+10	1.16892e+10	9.86863e+09	1.24256e+10	8.91188e+09	9.57956e+09	9.56445e+09	9.18639e+09	9.29113e+09	9.02192e+09	9.23093e+09	9.36551e+09	8.98578e+09	8.66936e+09
MePC(39:0)	MePC	M+Na	868.677	18.502	C48 H96 O8 N1 P1 Na1	5.80213e+07	7.52146e+07	6.75806e+07	7.47288e+07	4.85749e+07	6.14941e+07	7.68266e+07	8.49799e+07	7.05623e+07	7.29759e+07	7.01732e+07	6.33132e+07	6.59323e+07	6.45232e+07	6.53837e+07	6.31708e+07	6.0064e+07	6.1991e+07	6.27997e+07	6.69033e+07
MePC(39:0e)	MePC	M+Na	854.697	17.3382	C48 H98 O7 N1 P1 Na1	4.49046e+07	3.26614e+07	5.76944e+07	7.04318e+07	5.60932e+07	7.5429e+07	4.07145e+07	5.63932e+07	2.86418e+07	2.80456e+07	1.77254e+07	1.84022e+07	4.67201e+07	4.45699e+07	4.48146e+07	4.22857e+07	4.29231e+07	3.95648e+07	4.1592e+07	4.0115e+07
MePC(39:1)	MePC	M+Na	866.661	16.5394	C48 H94 O8 N1 P1 Na1	1.33918e+08	1.82289e+08	2.09183e+08	1.20958e+08	8.75202e+07	1.57573e+08	1.13485e+08	3.5109e+08	9.71853e+07	1.23567e+08	9.04284e+07	7.46864e+07	1.53939e+08	1.40014e+08	1.45664e+08	1.44126e+08	1.43571e+08	1.41719e+08	1.44205e+08	1.40105e+08
MePC(39:1e)	MePC	M+Na	852.682	17.251	C48 H96 O7 N1 P1 Na1	6.77326e+07	3.85787e+07	8.21123e+07	9.83686e+07	5.61624e+07	9.96731e+07	5.09628e+07	7.55331e+07	2.95684e+07	3.79599e+07	2.62257e+07	2.87292e+07	6.05736e+07	6.11046e+07	5.81404e+07	5.64757e+07	5.82476e+07	5.77918e+07	5.95095e+07	5.61803e+07
MePC(39:2)	MePC	M+Na	864.645	15.8279	C48 H92 O8 N1 P1 Na1	4.67263e+07	7.85303e+07	6.604e+07	4.21643e+07	2.44414e+07	6.57525e+07	4.53018e+07	1.33595e+08	8.3579e+07	1.06184e+08	7.04541e+07	6.0291e+07	6.81991e+07	6.99378e+07	6.93818e+07	6.4562e+07	6.91005e+07	6.69389e+07	6.6462e+07	6.19995e+07
MePC(39:2e)	MePC	M+Na	850.666	16.012	C48 H94 O7 N1 P1 Na1	1.17179e+08	7.37306e+07	1.45252e+08	1.50227e+08	1.05085e+08	1.88966e+08	1.01576e+08	1.46867e+08	7.85523e+07	1.09519e+08	6.5156e+07	6.52568e+07	1.23028e+08	1.16868e+08	1.14859e+08	1.11909e+08	1.11753e+08	1.1442e+08	1.08822e+08	1.06096e+08
MePC(39:3)	MePC	M+Na	862.63	15.909	C48 H90 O8 N1 P1 Na1	9.97745e+06	2.73196e+07	1.52179e+07	1.0053e+07	7.78829e+06	1.58701e+07	1.85719e+07	3.03891e+07	2.44141e+07	2.9209e+07	2.42917e+07	2.36012e+07	1.94069e+07	2.0426e+07	1.88459e+07	1.88911e+07	1.86036e+07	1.84483e+07	2.05e+07	1.9298e+07
MePC(39:4)	MePC	M+Na	860.614	13.567	C48 H88 O8 N1 P1 Na1	6.75676e+08	9.49999e+08	7.11167e+08	6.59051e+08	5.59485e+08	9.36509e+08	1.13424e+09	1e+09	1.53276e+09	1.56519e+09	1.44367e+09	1.51281e+09	1.01973e+09	9.63748e+08	1.01871e+09	1.03305e+09	9.84701e+08	1.00939e+09	9.84937e+08	9.66313e+08
MePC(39:4e)	MePC	M+Na	846.635	15.493	C48 H90 O7 N1 P1 Na1	1.31171e+08	8.952e+07	1.59686e+08	1.83359e+08	1.16335e+08	1.42111e+08	7.92761e+07	1.64976e+08	4.3815e+07	7.16825e+07	4.16896e+07	3.45171e+07	1.12572e+08	1.07513e+08	1.16224e+08	1.10069e+08	1.09083e+08	1.08494e+08	1.01212e+08	1.08296e+08
MePC(39:5)	MePC	M+Na	858.598	12.4483	C48 H86 O8 N1 P1 Na1	8.10527e+08	8.31614e+08	1.04695e+09	6.86395e+08	8.57874e+08	9.50726e+08	8.28301e+08	1.1667e+09	8.25851e+08	9.51064e+08	7.88065e+08	8.25424e+08	8.89308e+08	8.72529e+08	8.765e+08	8.57821e+08	8.46787e+08	8.46405e+08	8.30838e+08	8.18515e+08
MePC(39:5e)	MePC	M+Na	844.619	13.211	C48 H88 O7 N1 P1 Na1	3.71041e+06	3.9411e+06	1.14329e+07	9.04062e+06	1.4546e+07	5.62473e+06	7.69721e+06	5.22665e+06	893950	1.22512e+06	0	0	4.63838e+06	1.79665e+06	3.12648e+06	3.36894e+06	3.3569e+06	2.52599e+06	1.80533e+06	3.41005e+06
MePC(39:6)	MePC	M+Na	856.583	11.2845	C48 H84 O8 N1 P1 Na1	1.44411e+08	9.60592e+07	1.23399e+08	1.34932e+08	1.42881e+08	2.16765e+08	2.62671e+08	2.42998e+08	2.2107e+08	3.47543e+08	2.1828e+08	2.61434e+09	1.97263e+08	1.89324e+08	1.80096e+08	1.76973e+08	1.79158e+08	1.89407e+08	1.81261e+08	1.85271e+08
MePC(39:7)	MePC	M+Na	854.567	10.7919	C48 H82 O8 N1 P1 Na1	3.0749e+09	2.1219e+09	2.98434e+09	3.70581e+09	2.80615e+09	4.90324e+09	6.67363e+09	5.7253e+09	6.54924e+09	9.13192e+09	6.01689e+09	7.30623e+09	4.95166e+09	4.77039e+09	4.73224e+09	4.68034e+09	4.61774e+09	4.5469e+09	4.57346e+09	4.52468e+09
MePC(40:0e)	MePC	M+NH4	863.758	18.072	C49 H104 O7 N2 P1	2.77676e+07	734012	3.62154e+06	3.19212e+06	1.66423e+07	1.7822e+07	1.43514e+07	2.26629e+06	7.37296e+07	7.71458e+07	1.3534e+08	1.62325e+08	1.56234e+07	4.22775e+06	4.55325e+07	5.08103e+06	3.67193e+07	4.24032e+07	7.41033e+06	7.0875e+06
MePC(40:1)	MePC	M+Na	880.677	17.109	C49 H96 O8 N1 P1 Na1	2.32869e+07	3.26019e+07	3.36323e+07	2.60504e+07	2.08478e+07	3.66449e+07	2.1132e+07	5.54562e+07	1.99777e+07	2.36501e+07	1.60618e+07	1.67611e+07	3.01226e+07	2.97601e+07	2.80245e+07	2.7792e+07	2.64865e+07	2.50809e+07	2.66213e+07	2.3256e+07
MePC(40:10)	MePC	M+Na	862.536	17.0148	C49 H78 O8 N1 P1 Na1	1.15992e+07	1.50324e+07	2.41332e+07	1.01798e+07	2.22763e+07	2.48714e+07	1.39934e+07	3.27191e+07	738892	577172	6.3809e+06	4.27566e+06	6.75886e+06	1.26243e+07	8.84403e+06	7.32488e+06	1.07248e+07	9.11149e+06	1.17401e+07	1.23292e+07
MePC(40:1e)	MePC	M+NH4	861.742	18.1083	C49 H102 O7 N2 P1	2.69661e+07	5.76635e+06	9.95555e+06	7.69346e+06	1.35404e+07	2.68127e+07	1.27764e+07	7.77038e+06	8.41587e+07	4.4778e+07	1.4875e+08	1.83667e+08	4.70177e+07	6.01503e+07	3.53594e+07	4.18092e+07	4.84002e+07	5.96527e+07	3.39871e+07	2.90566e+07
MePC(40:2e)	MePC	M+NH4	859.726	17.0986	C49 H100 O7 N2 P1	5.25879e+06	3.47331e+06	4.58177e+06	4.30054e+06	6.82012e+06	8.10093e+06	4.30219e+06	4.57714e+06	1.67397e+06	1.8831e+06	3.80803e+06	5.5377e+06	3.65885e+06	4.15935e+06	4.35709e+06	5.24392e+06	2.89852e+06	4.55779e+06	3.70752e+06	3.30872e+06
MePC(40:3)	MePC	M+Na	876.645	15.547	C49 H92 O8 N1 P1 Na1	1.35052e+07	2.05521e+07	2.77776e+07	1.8629e+07	1.87004e+07	1.8585e+07	1.33179e+07	5.19686e+07	9.06258e+06	1.71411e+07	6.87005e+06	5.22586e+06	2.07519e+07	2.04014e+07	2.06477e+07	2.21958e+07	1.83773e+07	2.06244e+07	1.94855e+07	1.97273e+07
MePC(40:4)	MePC	M+Na	874.63	16.405	C49 H90 O8 N1 P1 Na1	9.17797e+06	2.54577e+07	1.65132e+07	5.95411e+06	6.76614e+06	1.68253e+07	9.29897e+06	2.6123e+07	3.41818e+06	6.94933e+06	0	0	1.22932e+07	1.12689e+07	1.14806e+07	1.10038e+07	1.06612e+07	1.12024e+07	9.7297e+06	9.6401e+06
MePC(40:5)	MePC	M+NH4	867.659	16.5439	C49 H92 O8 N2 P1	6.97604e+07	9.75712e+07	1.09358e+08	6.9894e+07	4.9909e+07	8.6138e+07	6.01393e+07	2.02539e+08	5.24474e+07	7.30483e+07	4.63942e+07	3.78211e+07	8.52772e+07	8.41434e+07	8.72546e+07	8.21691e+07	7.82155e+07	7.63442e+07	8.11865e+07	7.7677e+07
MePC(40:5e)	MePC	M+NH4	853.679	17.234	C49 H94 O7 N2 P1	3.94052e+07	2.13442e+07	4.54596e+07	5.34586e+07	3.31412e+07	5.99193e+07	2.68394e+07	4.06217e+07	1.62677e+07	2.13684e+07	1.70083e+07	1.82219e+07	3.33175e+07	3.42258e+07	3.47243e+07	3.28057e+07	3.18919e+07	3.38832e+07	3.24444e+07	3.10753e+07
MePC(40:6)	MePC	M+Na	870.598	10.7618	C49 H86 O8 N1 P1 Na1	4.459e+07	2.69663e+07	2.59157e+07	1.80402e+07	2.74347e+07	3.20775e+07	4.25643e+07	3.00279e+07	7.60969e+06	1.13392e+07	8.18067e+06	9.51047e+06	4.05086e+07	3.58089e+07	3.48802e+07	3.05172e+07	1.61323e+07	3.186e+07	2.12445e+07	3.88632e+07
MePC(40:7)	MePC	M+Na	868.583	9.8508	C49 H84 O8 N1 P1 Na1	1.10845e+07	5.53815e+06	1.24973e+07	8.70989e+06	8.33474e+06	1.10837e+07	2.4543e+06	7.66801e+06	3.11913e+06	2.6464e+06	1.49208e+06	1.98973e+06	1.42583e+07	2.07532e+07	1.37656e+07	6.14906e+06	3.3498e+06	1.1679e+07	1.69323e+07	1.67944e+07
MePC(40:7e)	MePC	M+Na	854.603	16.499	C49 H86 O7 N1 P1 Na1	343402	2.4214e+06	2.01127e+06	615282	642248	617216	1.78323e+06	1.9651e+06	5.09503e+06	3.03111e+06	2.87033e+06	3.15368e+06	966300	2.12473e+06	1.79957e+06	1.83809e+06	1.92956e+06	1.28343e+06	2.97501e+06	1.6132e+06
MePC(40:8)	MePC	M+NH4	861.612	9.25818	C49 H86 O8 N2 P1	0	0	621997	0	283172	354213	303624	469048	1.22539e+06	7.80178e+06	4.59257e+06	2.91991e+06	543800	0	0	0	267747	0	437856	0
MePC(40:8e)	MePC	M+Na	852.588	15.5716	C49 H84 O7 N1 P1 Na1	3.14615e+07	4.65995e+07	4.29611e+07	2.79496e+07	2.33218e+07	2.70666e+07	3.14749e+07	3.79185e+07	2.18418e+07	2.45509e+07	1.1436e+07	2.17538e+07	3.09233e+07	2.98247e+07	2.71368e+07	2.86858e+07	3.06072e+07	2.87265e+07	2.9941e+07	2.83811e+07
MePC(40:9)	MePC	M+Na	864.551	17.9836	C49 H80 O8 N1 P1 Na1	1.27644e+07	1.4907e+07	2.89278e+07	1.60964e+07	2.09774e+07	2.97526e+07	1.69645e+07	2.61881e+07	3.42305e+06	1.39293e+06	6.72691e+06	1.29097e+07	1.65907e+07	1.22331e+07	1.41786e+07	1.33587e+07	1.38961e+07	1.29279e+07	1.38316e+07	1.23455e+07
MePC(40:9e)	MePC	M+Na	850.572	14.6721	C49 H82 O7 N1 P1 Na1	6.8878e+06	8.35472e+06	2.93242e+06	4.16402e+06	6.02885e+06	1.28119e+06	7.9197e+06	3.33661e+06	1.48179e+07	6.55862e+06	1.92596e+07	1.78947e+07	3.72868e+06	4.50828e+06	5.56851e+06	5.64203e+06	5.2204e+06	5.51379e+06	5.29242e+06	5.94594e+06
MePC(41:0)	MePC	M+Na	896.708	17.953	C50 H100 O8 N1 P1 Na1	1.49343e+07	3.10381e+07	2.57595e+07	1.17064e+07	1.13991e+07	2.38274e+07	1.62847e+07	4.74295e+07	1.59588e+07	2.08327e+07	1.15882e+07	1.40875e+07	2.16481e+07	1.81413e+07	1.94258e+07	1.99601e+07	1.85186e+07	1.96383e+07	2.08508e+07	1.83731e+07
MePC(41:1)	MePC	M+Na	894.692	17.5773	C50 H98 O8 N1 P1 Na1	1.39028e+08	2.01194e+08	2.24183e+08	1.34683e+08	1.10343e+08	1.79143e+08	1.2143e+08	3.26372e+08	1.14122e+08	1.40351e+08	8.86053e+07	9.07325e+07	1.6357e+08	1.5426e+08	1.45936e+08	1.46187e+08	1.5109e+08	1.51461e+08	1.4983e+08	1.43351e+08
MePC(41:1e)	MePC	M+Na	880.713	18.133	C50 H100 O7 N1 P1 Na1	2.56416e+07	1.52426e+07	3.41274e+07	3.99907e+07	2.41349e+07	4.07593e+07	1.75009e+07	3.36941e+07	4.09077e+06	7.45226e+06	1.51098e+06	3.77545e+07	1.83233e+07	1.92569e+07	1.79632e+07	1.64378e+07	2.57902e+07	1.65093e+07	1.55862e+07	1.45951e+07
MePC(41:2)	MePC	M+Na	892.677	16.4694	C50 H96 O8 N1 P1 Na1	7.48702e+07	1.84284e+08	1.41064e+08	8.33784e+07	6.07372e+07	1.08283e+08	7.84252e+07	2.35966e+08	8.75939e+07	1.03485e+08	5.13322e+07	5.19938e+07	1.0509e+08	1.02172e+08	1.00885e+08	9.76142e+07	9.57172e+07	9.42706e+07	9.15867e+07	9.40503e+07
MePC(41:2e)	MePC	M+Na	878.697	17.1378	C50 H98 O7 N1 P1 Na1	3.96629e+07	3.37629e+07	7.68787e+07	8.64559e+07	5.09343e+07	9.79526e+07	5.01943e+07	6.87999e+07	2.30498e+07	2.92851e+07	1.63494e+07	1.41292e+07	5.58229e+07	5.072e+07	5.23285e+07	4.70019e+07	4.59991e+07	4.68388e+07	4.85124e+07	4.81149e+07
MePC(41:3)	MePC	M+Na	890.661	15.7317	C50 H94 O8 N1 P1 Na1	7.39376e+06	2.59678e+07	1.3288e+07	4.53908e+06	5.46777e+06	1.42127e+07	8.421e+06	2.04854e+07	1.4524e+07	1.80757e+07	8.43789e+06	7.10095e+06	1.36155e+07	1.50494e+07	1.22648e+07	1.31164e+07	1.12817e+07	1.25805e+07	1.40571e+07	1.25915e+07
MePC(41:3e)	MePC	M+Na	876.682	16.1195	C50 H96 O7 N1 P1 Na1	3.43393e+07	5.0624e+07	9.37732e+07	7.53344e+07	5.57816e+07	1.04821e+08	5.85513e+07	1.00487e+08	2.8099e+07	2.75313e+07	1.39577e+07	1.56851e+07	5.54605e+07	5.23329e+07	5.27719e+07	5.06725e+07	4.98614e+07	5.09058e+07	5.05592e+07	4.93709e+07
MePC(41:4)	MePC	M+Na	888.645	14.8559	C50 H92 O8 N1 P1 Na1	9.94454e+07	2.06201e+08	1.53423e+08	9.01594e+07	7.5468e+07	1.46765e+08	1.58904e+08	2.48932e+08	1.81716e+08	2.3345e+08	1.3303e+08	1.26122e+08	1.57856e+08	1.60508e+08	1.50854e+08	1.43374e+08	1.42041e+08	1.42755e+08	1.40045e+08	1.43591e+08
MePC(41:4e)	MePC	M+Na	874.666	15.6189	C50 H94 O7 N1 P1 Na1	4.95689e+07	2.29935e+07	4.70056e+07	7.07911e+07	4.88209e+07	6.6362e+07	3.94972e+07	4.36549e+07	2.68884e+07	3.79733e+07	2.36192e+07	1.6187e+07	4.36115e+07	4.20963e+07	4.5651e+07	4.1599e+07	3.90094e+07	4.296e+07	4.46393e+07	4.01233e+07
MePC(41:5)	MePC	M+NH4	881.674	17.099	C50 H94 O8 N2 P1	1.15544e+07	1.68687e+07	1.67272e+07	1.11874e+07	1.07528e+07	1.94024e+07	9.604e+06	2.51193e+07	1.16478e+07	1.54154e+07	1.44201e+07	2.34569e+07	1.50516e+07	1.60397e+07	1.3967e+07	1.44925e+07	1.50087e+07	1.48918e+07	1.45114e+07	1.40212e+07
MePC(41:5e)	MePC	M+Na	872.65	15.4135	C50 H92 O7 N1 P1 Na1	9.21414e+06	8.87801e+06	1.56463e+07	2.18102e+07	9.83055e+06	1.03913e+07	4.17991e+06	1.68793e+07	475061	1.36483e+06	0	275886	8.50104e+06	8.32821e+06	9.62934e+06	7.65607e+06	8.16453e+06	5.86184e+06	5.22003e+06	8.52643e+06
MePC(41:6)	MePC	M+Na	884.614	12.4571	C50 H88 O8 N1 P1 Na1	1.73578e+07	8.23513e+06	1.77974e+07	1.85288e+07	2.16267e+07	2.58187e+07	2.32832e+07	2.02753e+07	2.00951e+07	2.08525e+07	1.24772e+07	1.50599e+07	2.25558e+07	2.0031e+07	1.72394e+07	1.87663e+07	1.58965e+07	1.7709e+07	1.75513e+07	1.67773e+07
MePC(41:7)	MePC	M+Na	882.598	11.7208	C50 H86 O8 N1 P1 Na1	6.65203e+07	4.09221e+07	9.56641e+07	2.67868e+07	1.4795e+07	6.78812e+07	8.67637e+07	5.34376e+07	1.14046e+08	1.35167e+08	1.12187e+08	1.23083e+08	4.99183e+07	4.22514e+07	5.0287e+07	6.55478e+07	4.86626e+07	5.81163e+07	3.84995e+07	2.4808e+07
MePC(42:1)	MePC	M+Na	908.708	18.0109	C51 H100 O8 N1 P1 Na1	6.07401e+06	5.06961e+06	6.56083e+06	5.60816e+06	6.07594e+06	6.84542e+06	4.23723e+06	9.07542e+06	3.39945e+06	4.25667e+06	5.24498e+06	4.15003e+06	4.50662e+06	5.34526e+06	6.18524e+06	4.49549e+06	4.46646e+06	4.96289e+06	4.41191e+06	4.21154e+06
MePC(42:10)	MePC	M+NH4	885.612	13.808	C51 H86 O8 N2 P1	722864	1.32231e+06	6.2539e+06	2.7894e+06	2.0092e+07	4.10103e+06	3.0365e+06	2.27418e+06	0	1.22105e+06	0	1.1837e+06	3.56206e+06	3.57411e+06	3.12617e+06	4.2793e+06	3.42104e+06	3.57709e+06	2.08314e+06	2.23159e+06
MePC(42:5e)	MePC	M+NH4	881.711	18.132	C51 H98 O7 N2 P1	1.5048e+07	8.59489e+06	1.81323e+07	1.97744e+07	1.50189e+07	2.46974e+07	1.00743e+07	1.93653e+07	3.07507e+06	4.34484e+06	2.24155e+06	3.36175e+06	1.1623e+07	1.11924e+07	1.17956e+07	9.88676e+06	1.05371e+07	1.03359e+07	9.23716e+06	9.23122e+06
MePC(42:7)	MePC	M+NH4	891.659	15.38	C51 H92 O8 N2 P1	0	5.05341e+06	8.84914e+06	2.87354e+06	0	0	2.6592e+06	6.49946e+06	2.83156e+06	894618	0	1.14661e+06	0	2.41356e+06	1.84319e+06	2.49043e+06	2.97888e+06	0	0	3.98245e+06
MePC(42:8)	MePC	M+Na	894.598	10.3906	C51 H86 O8 N1 P1 Na1	6.34343e+08	1.08812e+09	6.7347e+08	5.19028e+08	3.18741e+08	6.65347e+08	1.50862e+07	2.62796e+07	2.7128e+07	3.33686e+07	2.08353e+07	2.35226e+07	2.54756e+07	4.92512e+08	3.92595e+08	4.13971e+08	1.71415e+07	1.16149e+09	3.76266e+08	3.5529e+08
MePC(42:9e)	MePC	M+Na	878.603	15.901	C51 H86 O7 N1 P1 Na1	749490	4.90324e+06	1.30028e+06	1.94798e+06	654230	640898	1.5539e+06	2.72319e+06	1.53816e+06	1.99284e+06	365012	710452	398517	201097	957907	416271	425669	784604	612138	496575
MePC(43:2)	MePC	M+Na	920.708	17.5585	C52 H100 O8 N1 P1 Na1	1.02504e+07	1.96855e+07	1.62535e+07	1.28543e+07	1.12322e+07	1.38586e+07	9.42907e+06	2.66541e+07	9.60897e+06	1.36518e+07	5.74343e+06	7.97226e+06	1.28895e+07	1.23583e+07	1.26566e+07	1.12415e+07	1.14436e+07	1.1156e+07	1.18059e+07	1.21894e+07
MePC(43:3)	MePC	M+Na	918.692	17.2647	C52 H98 O8 N1 P1 Na1	5.64585e+07	9.04713e+07	1.04833e+08	5.56008e+07	4.61237e+07	6.86915e+07	5.01971e+07	1.52195e+08	4.36634e+07	6.04268e+07	3.31381e+07	3.11135e+07	6.97142e+07	7.13801e+07	6.90574e+07	6.47307e+07	6.79343e+07	6.50544e+07	6.65228e+07	5.81602e+07
MePC(43:3e)	MePC	M+Na	904.713	17.8372	C52 H100 O7 N1 P1 Na1	2.31512e+07	6.4399e+06	1.43536e+07	9.24562e+06	1.99847e+07	1.81412e+07	6.49672e+06	1.58921e+07	7.61232e+06	9.28838e+06	2.40681e+07	5.08619e+07	2.2044e+07	1.48271e+07	1.53132e+07	1.8713e+07	1.44645e+07	2.03015e+07	1.38718e+07	1.17455e+07
MePC(43:4)	MePC	M+Na	916.677	16.071	C52 H96 O8 N1 P1 Na1	3.88061e+07	1.08133e+08	7.7521e+07	3.88033e+07	3.38275e+07	5.97826e+07	4.85932e+07	1.29121e+08	5.07677e+07	7.2375e+07	3.34206e+07	2.9426e+07	6.55251e+07	6.09408e+07	6.00041e+07	5.91515e+07	5.92672e+07	5.97368e+07	6.00747e+07	5.32751e+07
MePC(43:4e)	MePC	M+Na	902.697	16.7825	C52 H98 O7 N1 P1 Na1	1.95879e+07	1.82462e+07	3.30683e+07	3.86096e+07	2.40561e+07	3.79784e+07	2.65657e+07	2.46963e+07	1.15795e+07	1.42802e+07	9.72468e+06	8.4124e+06	2.38112e+07	2.09979e+07	2.2323e+07	2.02856e+07	2.15645e+07	2.04766e+07	1.94793e+07	1.9112e+07
MePC(43:5)	MePC	M+Na	914.661	15.02	C52 H94 O8 N1 P1 Na1	5.98201e+06	1.09836e+07	8.23693e+06	5.27804e+06	3.77647e+06	5.30245e+06	5.11553e+06	1.05801e+07	1.24076e+06	1.25388e+06	632719	0	2.47857e+06	3.89181e+06	2.64777e+06	2.02893e+06	4.24111e+06	2.27892e+06	3.30735e+06	3.78935e+06
MePC(43:5e)	MePC	M+Na	900.682	15.7233	C52 H96 O7 N1 P1 Na1	8.04748e+06	1.6745e+07	2.90048e+07	2.25891e+07	2.53616e+07	3.01345e+07	1.85072e+07	2.46258e+07	8.15343e+06	8.63174e+06	3.67518e+06	4.68214e+06	1.76993e+07	1.60435e+07	1.61751e+07	1.7208e+07	1.69772e+07	1.36954e+07	1.52577e+07	1.63985e+07
MePC(44:1e)	MePC	M+Na	922.76	17.469	C53 H106 O7 N1 P1 Na1	9.15065e+06	65283.6	2.46681e+06	1.18866e+06	4.07604e+06	4.71596e+06	1.19433e+06	372946	1.45391e+06	9.14019e+06	2.75369e+07	4.49201e+07	1.50592e+07	3.88352e+06	6.97665e+06	1.19078e+07	5.73366e+06	1.05339e+07	4.93754e+06	6.6074e+06
MePC(44:2e)	MePC	M+Na	920.744	17.513	C53 H104 O7 N1 P1 Na1	8.70813e+06	5.89657e+06	3.47367e+06	1.43138e+06	1.15528e+07	5.73638e+06	3.09336e+06	5.62358e+06	4.67435e+06	4.8129e+06	1.03831e+07	2.88494e+07	4.79307e+06	7.38931e+06	3.67861e+06	4.82841e+06	5.04985e+06	5.98055e+06	4.88013e+06	4.38206e+06
MePC(45:6)	MePC	M+Na	940.677	19.238	C54 H96 O8 N1 P1 Na1	9.32138e+06	4.06626e+06	8.94203e+06	1.0119e+07	2.08936e+07	7.26306e+06	3.7491e+06	4.61322e+06	2.27951e+06	1.59856e+06	1.71475e+06	1.30884e+06	7.01457e+06	5.64398e+06	4.04601e+06	6.32561e+06	1.30456e+07	9.43226e+06	7.51234e+06	8.16199e+06
MePC(49:0)	MePC	M+Na	1008.83	20.149	C58 H116 O8 N1 P1 Na1	0	7.14775e+06	7.24341e+06	3.14993e+06	0	0	1.75663e+06	6.43638e+06	0	0	2.03716e+06	0	0	0	0	1.55229e+06	0	0	0	0
PC(14:1e)	PC	M+H	466.293	1.68768	C22 H45 O7 N1 P1	7.12877e+06	1.43663e+06	2.19857e+06	4.84863e+06	6.61722e+06	1.04433e+07	1.20413e+07	6.42386e+06	4.00076e+07	2.05647e+07	2.89068e+07	2.20277e+07	1.48665e+07	1.4078e+07	1.17676e+07	1.02278e+07	1.06384e+07	1.26251e+07	1.3305e+07	1.10014e+07
PC(15:1)	PC	M+H	494.288	3.393	C23 H45 O8 N1 P1	0	301098	903297	0	1.82075e+06	0	0	428149	0	0	0	0	0	0	0	0	0	853585	0	0
PC(16:0)	PC	M+H	510.319	4.3061	C24 H49 O8 N1 P1	2.56165e+06	3.39675e+06	1.7687e+06	1.05967e+06	2.36917e+06	1.94603e+06	2.09379e+06	1.81286e+06	2.30577e+06	3.93581e+06	1.58323e+06	2.01421e+06	2.05095e+06	2.30157e+06	2.03559e+06	1.68098e+06	1.67191e+06	1.76033e+06	1.7383e+06	1.77995e+06
PC(17:1)	PC	M+H	522.319	4.875	C25 H49 O8 N1 P1	49364.6	0	0	0	402597	614779	396094	414375	370605	203105	651708	556543	488836	207948	441410	608434	334574	265870	221891	455482
PC(17:2)	PC	M+H	520.303	3.61632	C25 H47 O8 N1 P1	144865	62979.8	161944	670953	233782	674728	1.42268e+06	842058	1.57421e+06	866302	871755	1.44896e+06	738413	627637	1.26787e+06	12677.9	454296	281163	770917	679611
PC(18:0)	PC	M+H	538.35	1.51807	C26 H53 O8 N1 P1	5.929e+06	1.17698e+06	2.82853e+06	3.34728e+06	1.66403e+06	6.00037e+06	6.551e+06	6.03535e+06	1.11038e+07	1.71487e+07	8.86132e+06	1.12392e+07	7.42816e+06	7.45269e+06	4.45429e+06	6.10885e+06	6.16055e+06	8.05353e+06	7.0518e+06	3.42248e+06
PC(12:0e_6:0)	PC	M+H	524.371	6.199	C26 H55 O7 N1 P1	2.40362e+06	1.09912e+07	1.9481e+06	1.84123e+07	2.00707e+07	1.81846e+07	1.75822e+07	1.85063e+07	6.29871e+06	6.66494e+06	2.06028e+07	2.41393e+07	2.24901e+07	1.92571e+07	1.71204e+07	1.75712e+07	1.57813e+07	1.92149e+07	1.4805e+07	2.2331e+07
PC(18:1)	PC	M+H	536.335	1.88405	C26 H51 O8 N1 P1	1.25833e+07	2.05838e+06	7.72093e+06	8.7336e+06	2.20181e+07	1.349e+07	6.81212e+06	1.07426e+07	1.07558e+07	1.02868e+07	6.17206e+06	6.6785e+06	1.04236e+07	1.06069e+07	8.99999e+06	7.85089e+06	7.65505e+06	8.64142e+06	8.87425e+06	8.71481e+06
PC(18:2)	PC	M+H	534.319	1.65109	C26 H49 O8 N1 P1	6.16072e+06	1.62366e+06	5.04337e+06	3.93523e+06	9.8603e+06	6.90586e+06	2.78492e+06	6.10112e+06	7.20821e+06	8.31629e+06	4.76408e+06	6.03899e+06	6.8073e+06	6.10007e+06	5.45476e+06	5.02821e+06	5.19805e+06	6.00567e+06	5.67783e+06	5.40913e+06
PC(18:5e)	PC	M+H	514.293	1.88851	C26 H45 O7 N1 P1	6.48431e+06	301784	4.75005e+06	5.95612e+06	6.46457e+06	1.12246e+07	8.36885e+06	1.11101e+07	2.10665e+07	2.0572e+07	1.55582e+07	1.71823e+07	1.30452e+07	7.16091e+06	1.14237e+07	9.38611e+06	7.56522e+06	7.27317e+06	1.10836e+07	7.32413e+06
PC(19:0)	PC	M+H	552.366	4.3144	C27 H55 O8 N1 P1	1.83587e+06	1.8051e+06	5.36375e+06	1.03607e+06	1.35268e+06	2.1792e+06	1.27786e+06	4.491e+06	1.42312e+06	2.8345e+06	1.32539e+06	1.2667e+06	2.09196e+06	2.10306e+06	1.91789e+06	2.02591e+06	1.91632e+06	2.06732e+06	1.85689e+06	1.71459e+06
PC(19:1)	PC	M+H	550.35	7.08683	C27 H53 O8 N1 P1	0	0	0	232222	955725	799499	1.33769e+06	471936	4.05856e+06	5.38648e+06	1.04346e+06	945055	666871	881339	816478	1.74908e+06	750852	932659	660152	1.39847e+06
PC(19:2e)	PC	M+H	534.355	5.77189	C27 H53 O7 N1 P1	1.73372e+06	667660	1.09611e+06	801093	1.61323e+06	2.17618e+06	1.73411e+06	2.66255e+06	2.55022e+06	3.75198e+06	1.7251e+06	1.72714e+06	1.70863e+06	2.0444e+06	1.93424e+06	2.10574e+06	1.79017e+06	1.91203e+06	1.48098e+06	1.66515e+06
PC(19:3e)	PC	M+H	532.34	4.75764	C27 H51 O7 N1 P1	4.53384e+06	494041	2.159e+06	3.75416e+06	8.8435e+06	5.65834e+06	6.49994e+06	4.32647e+06	9.93732e+06	1.08228e+07	6.65232e+06	7.56154e+06	6.60928e+06	7.21242e+06	5.82973e+06	5.84719e+06	5.04106e+06	5.78831e+06	5.49456e+06	5.07195e+06
PC(19:4e)	PC	M+H	530.324	3.56214	C27 H49 O7 N1 P1	2.8243e+07	3.7605e+06	3.3962e+07	2.18186e+07	2.84441e+07	4.14752e+07	3.38678e+07	2.25138e+07	4.22103e+07	4.93691e+07	2.80211e+07	3.39555e+07	3.53647e+07	3.41886e+07	3.30566e+07	3.28755e+07	2.98434e+07	2.8448e+07	3.31046e+07	2.89577e+07
PC(19:5e)	PC	M+H	528.308	3.11303	C27 H47 O7 N1 P1	5.78519e+07	1.00299e+07	1.65175e+07	3.30075e+07	4.34069e+07	6.46102e+07	5.90364e+07	4.75253e+07	1.28714e+08	1.25446e+08	9.55039e+07	8.5197e+07	6.96636e+07	6.65382e+07	7.01771e+07	6.86531e+07	6.47255e+07	6.84414e+07	6.44124e+07	6.07021e+07
PC(20:2)	PC	M+H	562.35	2.79909	C28 H53 O8 N1 P1	2.00817e+06	216562	1.79322e+06	1.21994e+06	863641	4.26146e+06	1.60035e+06	5.65089e+06	1.08113e+06	1.39577e+06	234825	235660	2.59012e+06	1.61221e+06	1.25099e+06	1.3355e+06	990935	1.37597e+06	1.33583e+06	1.68574e+06
PC(20:3)	PC	M+H	560.335	1.3761	C28 H51 O8 N1 P1	1.92655e+07	4.89818e+06	1.72687e+07	1.42711e+07	8.20865e+06	3.3575e+07	2.2553e+07	3.74064e+07	3.97744e+07	4.24474e+07	4.59341e+07	5.72361e+07	2.52615e+07	2.74355e+07	2.13092e+07	1.91141e+07	1.93895e+07	2.51285e+07	2.12567e+07	3.14953e+07
PC(20:4)	PC	M+H	558.319	1.66426	C28 H49 O8 N1 P1	783302	160211	1.16829e+06	919390	244205	1.56584e+06	1.11714e+06	1.54875e+06	1.25184e+06	2.9904e+06	2.35905e+06	1.77989e+06	1.38204e+06	815778	1.29984e+06	1.56885e+06	1.1493e+06	1.88693e+06	1.74022e+06	1.82958e+06
PC(21:0)	PC	M+H	580.397	6.261	C29 H59 O8 N1 P1	191359	243339	1.16656e+06	0	245258	168077	0	773207	149105	434519	124547	65237.2	166332	464248	326284	154244	234326	272300	255606	248372
PC(21:0e)	PC	M+H	566.418	7.75806	C29 H61 O7 N1 P1	7.08916e+06	6.2435e+06	6.97658e+06	5.04139e+06	4.43409e+06	9.3697e+06	7.37276e+06	1.77535e+07	1.39747e+07	2.32739e+07	1.05681e+07	9.15916e+06	9.86567e+06	9.82472e+06	9.05589e+06	8.46796e+06	8.53459e+06	8.71441e+06	8.53938e+06	8.51158e+06
PC(21:1)	PC	M+H	578.382	4.225	C29 H57 O8 N1 P1	6.0343e+06	920253	4.04198e+06	4.65741e+06	6.20779e+06	7.51245e+06	6.03587e+06	5.23623e+06	6.08962e+06	4.76289e+06	2.1678e+06	2.47275e+06	5.97902e+06	5.14887e+06	5.43104e+06	5.08416e+06	4.56719e+06	4.74398e+06	5.11842e+06	4.87132e+06
PC(9:0_12:1)	PC	M+H	578.382	4.718	C29 H57 O8 N1 P1	0	0	752160	114684	2.15853e+06	0.328	0	1.32e+06	0.053	0.086	0	0.415	0.207	0	0	0.018	0.614	0	0.053	0
PC(21:1e)	PC	M+H	564.402	6.10179	C29 H59 O7 N1 P1	3.85719e+06	2.38236e+06	3.05877e+06	3.91789e+06	3.99216e+06	5.66323e+06	5.877e+06	8.59941e+06	8.65128e+06	1.24267e+07	6.48621e+06	6.40255e+06	6.26138e+06	5.60394e+06	4.97916e+06	5027233	5.35926e+06	4.9678e+06	5.32701e+06	4.8486e+06
PC(21:2e)	PC	M+H	562.387	7.73314	C29 H57 O7 N1 P1	227938	0	0	0	327448	310906	104182	0	1.18958e+06	1.61728e+06	846895	1.03325e+06	378538	626919	346035	411457	495363	361760	391960	198688
PC(21:3)	PC	M+H	574.35	4.40911	C29 H53 O8 N1 P1	889766	180837	1.59968e+06	953958	3.39703e+06	2.50957e+06	1.7505e+06	1.26797e+06	2.28461e+06	4.74613e+06	427459	2.47097e+06	1.8135e+06	1.75671e+06	1.18943e+06	1.25383e+06	1.11724e+06	1.47159e+06	1.77891e+06	1.13034e+06
PC(21:4e)	PC	M+H	558.355	4.67174	C29 H53 O7 N1 P1	4.55231e+06	1.75187e+06	3.77741e+06	3.2059e+06	4.10701e+06	6.34545e+06	4.26892e+06	6.98993e+06	4.95843e+06	3.80026e+06	4.04934e+06	3.94544e+06	4.23467e+06	4.32915e+06	3.93998e+06	4.62354e+06	3.73101e+06	4.25546e+06	3.49461e+06	3.49211e+06
PC(21:5e)	PC	M+H	556.34	3.81469	C29 H51 O7 N1 P1	5.40849e+06	604634	2.31702e+06	2.81417e+06	5.41357e+06	7.68174e+06	4.93031e+06	4.2986e+06	5.23362e+06	4.15991e+06	2.93973e+06	2.48562e+06	4.38474e+06	3.74104e+06	4.23623e+06	3.65221e+06	3.93108e+06	4.18964e+06	4.35501e+06	3.91579e+06
PC(22:0)	PC	M+H	594.413	7.00126	C30 H61 O8 N1 P1	1.01459e+06	1.0806e+06	3.65477e+06	1.16997e+06	1.10407e+06	1.19204e+06	598462	2.44824e+06	1.21504e+06	1.94512e+06	620955	935728	1.10148e+06	1.69719e+06	760905	1.06872e+06	1.00985e+06	1.15665e+06	1.27173e+06	1.62597e+06
PC(22:2)	PC	M+H	590.382	3.76407	C30 H57 O8 N1 P1	4.6641e+06	2.06363e+06	1.36237e+07	1.35548e+07	2.31334e+07	2.63051e+07	3.87799e+07	3.68423e+07	2.44626e+07	3.24185e+07	1.95631e+07	7.59236e+06	2.25986e+07	2.09649e+07	1.87673e+07	1.88816e+07	1.80468e+07	1.67261e+07	1.87011e+07	1.76231e+07
PC(22:3)	PC	M+H	588.366	3.13828	C30 H55 O8 N1 P1	7.70701e+06	3.6694e+06	8.98297e+06	7.50526e+06	7.20335e+06	1.4286e+07	1.37236e+07	1.68469e+07	9.3314e+06	1.19022e+07	9.06659e+06	9.21362e+06	1.32968e+07	1.15803e+07	9.32351e+06	9.99924e+06	9.06289e+06	1.08209e+07	1.00093e+07	9.12322e+06
PC(22:4)	PC	M+H	586.35	1.568	C30 H53 O8 N1 P1	4.87045e+06	1.19432e+06	2.90203e+06	3.08675e+06	2.07305e+06	8.35397e+06	5.18959e+06	1.61103e+07	1.00391e+07	1.44431e+07	1.10239e+07	1.24287e+07	6.96663e+06	7.11903e+06	5.522e+06	5.56197e+06	6.1023e+06	5.75413e+06	5.54664e+06	5.00627e+06
PC(23:0e)	PC	M+H	594.449	9.57978	C31 H65 O7 N1 P1	3.50248e+06	3.88745e+06	6.92433e+06	4.7178e+06	9.03349e+06	2.92674e+06	4.4697e+06	1.7397e+07	8.62341e+06	1.13053e+07	9.75565e+06	9.00694e+06	6.70545e+06	5.45193e+06	5.81071e+06	3.76429e+06	6.37382e+06	6.95435e+06	7.31456e+06	3.72202e+06
PC(23:1e)	PC	M+H	592.434	8.01483	C31 H63 O7 N1 P1	766226	843472	303077	222294	683344	556946	552855	1.18796e+06	1.64537e+06	2.23185e+06	1.50827e+06	1.17963e+06	842208	924454	893181	728740	805775	618441	1.02692e+06	717107
PC(23:2)	PC	M+H	604.397	4.31004	C31 H59 O8 N1 P1	1.85164e+06	869071	2.3915e+06	2.97011e+06	1.08883e+06	3.14248e+06	2.66725e+06	2.79284e+06	1.46026e+06	1.11362e+06	786579	530551	2.14318e+06	2.15804e+06	1.61955e+06	1.77918e+06	1.70683e+06	1.85656e+06	1.75085e+06	1.74164e+06
PC(23:5e)	PC	M+H	584.371	2.88	C31 H55 O7 N1 P1	989482	313752	521287	244154	115143	2.08653e+06	1.07067e+06	2.06166e+06	481022	336761	1.22363e+06	646845	481186	1.55729e+06	1.00163e+06	885973	650090	831647	1.04858e+06	612756
PC(24:3e)	PC	M+H	602.418	6.14286	C32 H61 O7 N1 P1	656460	393968	588486	556406	436269	1.38715e+06	1.39183e+06	1.9415e+06	2.90893e+06	4.48756e+06	3.3746e+06	4.26721e+06	1.73969e+06	1.72031e+06	1.45413e+06	1.73887e+06	1.35666e+06	1.61827e+06	1.57666e+06	2.06488e+06
PC(24:4e)	PC	M+Na	622.384	4.73702	C32 H58 O7 N1 P1 Na1	5.97686e+06	1.34898e+06	3.77722e+06	6.12399e+06	5.6105e+06	8.53961e+06	6.49962e+06	6.97317e+06	7.91591e+06	6.92145e+06	5.95446e+06	7.72351e+06	6.13192e+06	6.42377e+06	6.46499e+06	6.15602e+06	6.53593e+06	6.00614e+06	5.79923e+06	6.40935e+06
PC(24:5e)	PC	M+H	598.387	3.93839	C32 H57 O7 N1 P1	6.95839e+06	1.07177e+06	3.23395e+06	5.24702e+06	6.08293e+06	1.38146e+07	9.05412e+06	9.41587e+06	1.21043e+07	1.17723e+07	7.18169e+06	8.23471e+06	8.04459e+06	7.79286e+06	6.76128e+06	7.47485e+06	6.88893e+06	6.9753e+06	7.11988e+06	7.29657e+06
PC(10:1e_16:0)	PC	M+H	634.481	10.359	C34 H69 O7 N1 P1	0	0	0	0	0	0	0	0	3.79627e+06	5.19032e+06	3.48921e+06	4.16716e+06	0	0	0	0	0	949145	0	713256
PC(26:2)	PC	M+H	646.444	6.92876	C34 H65 O8 N1 P1	1.2517e+06	1.81361e+06	3.74078e+06	977953	613501	1.61475e+06	1.88735e+06	3.32423e+06	1.34104e+06	2.40483e+06	1.22044e+06	1.27656e+06	1.95776e+06	1.75618e+06	1.9055e+06	1.52371e+06	1.42686e+06	1.61024e+06	1.70308e+06	1.65864e+06
PC(26:4e)	PC	M+H	628.434	6.453	C34 H63 O7 N1 P1	88229.5	30535.5	140577	30203.2	232126	204267	175074	224049	1.13004e+06	2.09636e+06	650913	1.01051e+06	491384	379280	168755	308536	291380	285372	216127	165797
PC(27:0)	PC	M+H	664.491	10.194	C35 H71 O8 N1 P1	2.33532e+06	1.03284e+06	0	0	6.41138e+06	2.15506e+06	2.24856e+06	1.73806e+06	1.04778e+07	1.7045e+07	6.62068e+06	1.06077e+07	4.44721e+06	1.86825e+06	3.18626e+06	4.12902e+06	4.37366e+06	5.34849e+06	2.71506e+06	4.32386e+06
PC(28:1e)	PC	M+H	662.512	16.4002	C36 H73 O7 N1 P1	3.22321e+07	1.06849e+07	2.5774e+07	3.46307e+07	5.10362e+07	3.49148e+07	3.08881e+07	2.92899e+07	4.22904e+07	5.89637e+06	3.38811e+07	3.39187e+07	3.5166e+07	3.65443e+06	3.5607e+07	5.44737e+06	3.49552e+07	3.81861e+07	3.42267e+07	5.69948e+06
PC(16:0_12:3)	PC	M+H	672.46	8.751	C36 H67 O8 N1 P1	0	0	1.3246e+06	0	395915	794085	0	691086	6.45661e+06	9.35904e+06	4.19804e+06	5.17422e+06	258747	1.83718e+06	601126	0	426258	1.13033e+06	0	854008
PC(28:4e)	PC	M+H	656.465	7.801	C36 H67 O7 N1 P1	1783.08	0	1.48313e+06	0	122410	470243	741034	1.21141e+06	565627	1.21681e+06	270494	697602	454702	997727	776038	1.09577e+06	1.05539e+06	49282.9	735851	581564
PC(18:0e_10:4)	PC	M+H	656.465	8.69996	C36 H67 O7 N1 P1	636035	623764	4.35975e+06	1.66027e+06	848471	3.13479e+06	507384	4.01165e+06	1.27133e+07	1.07596e+07	5.6822e+06	1.12625e+07	2.99483e+06	905278	4.07622e+06	1.04706e+06	4.09219e+06	1.40915e+06	1.97458e+06	2.09804e+06
PC(14:0e_14:4)	PC	M+H	656.465	9.13495	C36 H67 O7 N1 P1	0	0	558046	0	0	0	0	698129	2.01049e+06	1.06301e+07	5.75151e+06	5.01177e+06	0	0	83367.9	0	0	0	681114	0
PC(18:2e_10:3)	PC	M+H	654.449	7.029	C36 H65 O7 N1 P1	1.85664e+06	101738	3.16171e+06	390161	259954	2.83494e+06	1.87078e+06	2.46997e+06	2.01159e+06	1.08458e+06	1.04747e+06	824805	639463	2.66953e+06	337903	798894	1.86531e+06	2.94197e+06	1.86063e+06	425480
PC(28:5e)	PC	M+H	654.449	9.11833	C36 H65 O7 N1 P1	0	0	944513	303475	0	0	1.75437e+06	939715	3.96079e+06	5.49014e+06	3.08095e+06	3.13518e+06	5.304	822999	0	803779	2.636	6.899	640690	2.177
PC(29:1e)	PC	M+H	676.528	15.242	C37 H75 O7 N1 P1	5.7428e+06	1.01437e+07	1.67538e+07	1.24904e+07	9.94358e+06	1.36336e+07	1.32706e+07	1.46807e+07	9.00564e+06	2.74756e+07	6.24243e+06	1.43372e+07	8.57678e+06	1.99629e+07	8.67251e+06	1.90495e+07	1.00765e+07	1.16544e+07	1.06245e+07	1.01039e+07
PC(29:2)	PC	M+H	688.491	9.11799	C37 H71 O8 N1 P1	2.15958e+07	1.49958e+07	2.36983e+07	2.21213e+07	2.64693e+07	2.60762e+07	1.81865e+07	1.85882e+07	3.41431e+06	4.16264e+06	1.72107e+06	3.13085e+06	2.13942e+07	1.85016e+07	1.73115e+07	1.93288e+07	1.69996e+07	1.8399e+07	1.6011e+07	1.84696e+07
PC(30:0)	PC	M+H	706.538	12.4862	C38 H77 O8 N1 P1	9.38687e+08	8.0565e+08	9.63572e+08	7.67014e+08	9.35673e+08	1.18299e+09	1.11094e+09	9.93208e+08	1.92896e+09	1.29507e+09	1.09689e+09	1.19811e+09	1.07265e+09	1.04455e+09	1.07664e+09	1.09013e+09	1.05544e+09	9.97346e+08	1.01821e+09	1.0092e+09
PC(30:1)	PC	M+H	704.522	11.1076	C38 H75 O8 N1 P1	1.73962e+08	3.03923e+08	1.22032e+08	1.05534e+08	1.58244e+08	2.30453e+08	2.31613e+08	1.5825e+08	1.1053e+09	4.61747e+08	5.08169e+08	5.23365e+08	3.22508e+08	2.9287e+08	2.95037e+08	3.21949e+08	3.01798e+08	3.28602e+08	2.91165e+08	3.17753e+08
PC(17:1_13:0)	PC	M+H	704.522	13.7523	C38 H75 O8 N1 P1	4.08054e+07	3.95669e+07	3.14603e+07	2.0989e+07	4.06158e+07	4.81321e+07	3.20453e+07	4.7557e+07	4.99364e+07	5.36275e+07	3.59688e+07	2.87908e+07	4.02765e+07	4.06144e+07	3.82864e+07	4.35933e+07	3.73962e+07	3.90639e+07	3.72783e+07	3.42118e+07
PC(30:3)	PC	M+H	700.491	9.373	C38 H71 O8 N1 P1	1.35918e+06	884039	0	813064	0	0	552393	699044	6.22418e+06	3.08696e+06	1.18718e+06	3.2058e+06	395485	244422	182.366	768076	1.21879e+06	340109	418119	569026
PC(30:7e)	PC	M+H	678.449	8.731	C38 H65 O7 N1 P1	0	367889	558708	0	0	0	0	0	4.24658e+06	5.80888e+06	3.23168e+06	2.56724e+06	0	0	1.60334e+06	0	0	0	156229	0
PC(31:0)	PC	M+H	720.554	13.2343	C39 H79 O8 N1 P1	3.42324e+08	3.55415e+08	4.84987e+08	4.02675e+08	4.17534e+08	3.267e+08	2.41562e+08	4.34388e+08	1.60709e+08	1.86909e+08	1.39042e+08	1.32127e+08	2.87385e+08	2.83678e+08	2.85586e+08	2.86293e+08	2.76258e+08	2.90597e+08	2.81278e+08	2.77535e+08
PC(15:0_16:0)	PC	M+H	720.554	13.8899	C39 H79 O8 N1 P1	3.95141e+06	4.66814e+06	1.90559e+06	1.71767e+07	4.02432e+07	4.03132e+07	3.16457e+07	1.64277e+06	2.82568e+07	1.21041e+08	5.3757e+06	5.07865e+07	2.67731e+07	3.32895e+07	2.38474e+07	2.93288e+07	2.46007e+07	2.32765e+07	2.38067e+07	2.19856e+07
PC(18:0_13:0)	PC	M+H	720.554	15.672	C39 H79 O8 N1 P1	1.93932e+08	4.9451e+07	8.77656e+07	1.24028e+08	2.94609e+08	1.74093e+08	2.12839e+08	1.25998e+08	3.52087e+08	4.81784e+08	1.95891e+08	2.14113e+08	2.19816e+08	2.27984e+08	2.2213e+08	2.12114e+08	2.13571e+08	2.21902e+08	2.05284e+08	2.09237e+08
PC(31:0e)	PC	M+H	706.575	14.1573	C39 H81 O7 N1 P1	7.83753e+06	1.81515e+07	1.86889e+07	1.78811e+07	1.41534e+07	2.57216e+07	1.74324e+07	1.9961e+07	1.06723e+07	4.91752e+06	3.6559e+06	2.84051e+06	1.22491e+07	1.10723e+07	1.45e+07	2.15069e+07	1.18447e+07	1.38856e+07	1.73697e+07	1.90747e+07
PC(31:1)	PC	M+H	718.538	11.8806	C39 H77 O8 N1 P1	1.30823e+08	2.33369e+08	1.09062e+08	8.71386e+07	1.13592e+08	1.54235e+08	1.41762e+08	1.51278e+08	2.94118e+08	2.27285e+08	1.76685e+08	1.71977e+08	1.53288e+08	1.54991e+08	1.4826e+08	1.72719e+08	1.77048e+08	1.7383e+08	1.64863e+08	1.58016e+08
PC(18:1_13:0)	PC	M+H	718.538	14.4141	C39 H77 O8 N1 P1	9.60379e+08	7.18082e+08	6.92902e+08	5.62047e+08	8.0623e+08	9.52197e+08	9.43245e+08	7.27533e+08	1.61154e+09	1.37559e+09	1.07065e+09	8.64528e+08	9.21976e+08	9.19277e+08	8.86891e+08	9.31839e+08	8.94436e+08	8.8316e+08	8.6904e+08	9.0715e+08
PC(16:1e_15:0)	PC	M+H	704.559	15.2366	C39 H79 O7 N1 P1	4.53195e+07	3.92706e+07	3.24476e+07	5.76635e+07	5.32602e+07	6.55775e+07	3.02568e+07	5.12772e+07	6.15207e+07	5.44754e+07	5.83894e+07	3.67838e+07	5.62424e+07	5.25736e+07	5.28782e+07	5.1001e+07	6.30039e+07	4.93796e+07	4.23581e+07	4.83021e+07
PC(31:1e)	PC	M+H	704.559	16.341	C39 H79 O7 N1 P1	1.48058e+07	6.5067e+06	1.00653e+07	1.30117e+07	2.18643e+07	1.79571e+07	1.06925e+07	1.28254e+07	1.41401e+07	1.76441e+07	5.78671e+06	3.80601e+06	1.3636e+07	1.63255e+07	1.51032e+07	1.47799e+07	1.41799e+07	1.55031e+07	1.58765e+07	1.50011e+07
PC(31:2e)	PC	M+Na	724.525	13.718	C39 H76 O7 N1 P1 Na1	1.52538e+09	1.0725e+09	1.59757e+09	1.46449e+09	1.70056e+09	1.86388e+09	1.38971e+09	1.56187e+09	1.43986e+09	1.37802e+09	1.28562e+09	1.13463e+09	1.48278e+09	1.50867e+09	1.46145e+09	1.48871e+09	1.3804e+09	1.39649e+09	1.37962e+09	1.33901e+09
PC(31:3)	PC	M+H	714.507	10.2216	C39 H73 O8 N1 P1	0	1.40985e+06	7.24251e+06	0	2.45336e+07	487441	0	1.1417e+07	4.90024e+06	7.04965e+06	4.14447e+06	1.03988e+07	2.63699e+06	3.33188e+06	3.28349e+06	3.2876e+06	4.45425e+06	3.84556e+06	2.89521e+06	3.94166e+06
PC(18:0_14:0)	PC	M+H	734.569	16.0715	C40 H81 O8 N1 P1	9.76869e+06	1.36362e+06	8.4645e+06	9.39061e+06	1.4278e+07	7.81895e+06	1.03359e+07	7.90568e+06	1.54423e+07	1.83629e+07	1.11023e+07	1.08341e+07	8.19944e+06	1.2162e+07	1.20291e+07	1.00745e+07	1.09571e+07	1.04243e+07	9.84372e+06	1.17259e+07
PC(18:0_14:1)	PC	M+H	732.554	14.8706	C40 H79 O8 N1 P1	2.46713e+07	1.53018e+07	1.79131e+07	1.72239e+07	2.34517e+07	3.06061e+07	2.27486e+07	2.06468e+07	4.69332e+07	4.87796e+07	4.07707e+07	3.29969e+07	3.24865e+07	2.86709e+07	2.88611e+07	2.76876e+07	2.92922e+07	2.78792e+07	2.47362e+07	2.61153e+07
PC(32:2)	PC	M+H	730.538	11.275	C40 H77 O8 N1 P1	1.05114e+09	1.84611e+09	5.57997e+08	4.63699e+08	6.41812e+08	1.80399e+09	1.79347e+09	8.97456e+08	5.14098e+09	3.35821e+09	2.81986e+09	2.81008e+09	1.84797e+09	1.83525e+09	1.84522e+09	1.84398e+09	1.75289e+09	1.791e+09	1.76305e+09	1.75218e+09
PC(18:1_14:1)	PC	M+H	730.538	12.4807	C40 H77 O8 N1 P1	4.68049e+08	2.95237e+07	1.5362e+08	1.28988e+08	8.32574e+08	4.00181e+08	8.20035e+07	1.18288e+08	1.32359e+08	1.07878e+08	1.34691e+08	1.67239e+08	2.64794e+08	2.62964e+08	2.62114e+08	2.63008e+08	2.56416e+08	2.56275e+08	2.4549e+08	2.43723e+08
PC(14:0_18:2)	PC	M+H	730.538	14.0986	C40 H77 O8 N1 P1	9.50034e+07	8.439e+07	1.21481e+08	8.88021e+07	1.48627e+08	5.92072e+07	1.21316e+07	1.08287e+08	1.1885e+07	1.22886e+07	6.15971e+06	787369	7.69171e+07	7.56259e+07	7.27922e+07	7.28548e+07	7.35424e+07	7.94361e+07	7.92921e+07	7.4697e+07
PC(18:1_14:2)	PC	M+H	728.522	11.117	C40 H75 O8 N1 P1	9.34946e+06	8.23508e+06	7.17954e+06	8.62464e+06	2.08911e+07	8.40234e+06	526618	5.26481e+06	9.1414e+06	6.11414e+06	6.72799e+06	8.63737e+06	8.83773e+06	3.11928e+06	9.0133e+06	1.23005e+07	5.36465e+06	6.76829e+06	8.94737e+06	2.44201e+06
PC(18:2_14:1)	PC	M+H	728.522	12.7523	C40 H75 O8 N1 P1	2.771e+07	3.84976e+07	3.02017e+07	2.13138e+07	2.93108e+07	2.75884e+07	1.35048e+07	4.27388e+07	4.62432e+06	1.00607e+07	2.61112e+06	1.24961e+06	2.68442e+07	2.57248e+07	2.45384e+07	3.0244e+07	2.52842e+07	2.7662e+07	2.43214e+07	2.16403e+07
PC(32:4)	PC	M+H	726.507	10.15	C40 H73 O8 N1 P1	1.76128e+06	1.09609e+06	1.30911e+06	938049	920203	3.95761e+06	786957	0	2.75275e+06	2.65209e+06	2.28409e+06	2.85654e+06	426621	0	78310.4	177380	764127	862349	543953	731697
PC(33:0)	PC	M+H	748.585	14.6428	C41 H83 O8 N1 P1	2.393e+08	2.83995e+08	3.40424e+08	2.81506e+08	3.2438e+08	2.6965e+08	1.93765e+08	3.91844e+08	1.34481e+08	1.75547e+08	1.05893e+08	9.70172e+07	2.24768e+08	2.17358e+08	2.22531e+08	2.29474e+08	2.29074e+08	2.21569e+08	2.04436e+08	2.2315e+08
PC(18:0_15:0)	PC	M+H	748.585	15.1987	C41 H83 O8 N1 P1	1.87861e+06	3.59443e+06	4.0722e+06	7.21823e+06	1.24703e+07	1.14398e+07	7.2745e+06	1.6556e+06	6.41521e+06	3.10871e+07	1.49758e+06	9.36642e+06	6.38364e+06	8.65256e+06	5.07616e+06	5.57457e+06	7.18113e+06	8.60897e+06	7.92102e+06	6.21901e+06
PC(33:0e)	PC	M+H	734.606	15.4255	C41 H85 O7 N1 P1	2.57814e+07	3.2656e+07	3.96387e+07	4.24511e+07	3.35435e+07	4.09953e+07	2.67775e+07	42690905	2.94707e+07	2.38042e+07	1.39009e+07	1.21826e+07	3.32751e+07	3.11239e+07	3.40143e+07	3.22397e+07	2.90544e+07	3.0414e+07	2.99406e+07	2.81909e+07
PC(33:1)	PC	M+H	746.569	13.3705	C41 H81 O8 N1 P1	1.92931e+09	2.73651e+09	2.12395e+09	1.73227e+09	1.63339e+09	2.20705e+09	1.83478e+09	2.65946e+09	2.32783e+09	2.49493e+09	1.90366e+09	1.88207e+09	2.14242e+09	2.05771e+09	2.13181e+09	2.13644e+09	2.04393e+09	2.08814e+09	2.07648e+09	2.08961e+09
PC(15:0_18:1)	PC	M+Na	768.551	14.469	C41 H80 O8 N1 P1 Na1	1.92036e+10	1.5427e+10	2.07157e+10	1.91257e+10	2.11316e+10	2.11882e+10	1.7966e+10	2.06344e+10	1.66295e+10	1.87392e+10	1.70097e+10	1.73899e+10	1.9318e+10	1.96033e+10	1.88184e+10	1.91959e+10	1.87283e+10	1.85783e+10	1.88198e+10	1.84959e+10
PC(33:1e)	PC	M+H	732.59	14.0407	C41 H83 O7 N1 P1	6.54299e+07	5.31282e+07	6.63386e+07	6.06763e+07	7.62546e+07	8.08134e+07	6.57329e+07	6.63515e+07	4.4247e+07	5.46124e+07	4.70552e+07	4.53958e+07	6.58693e+07	6.26378e+07	5.67234e+07	6.21809e+07	6.37108e+07	6.25046e+07	5.85613e+07	6.2596e+07
PC(33:2)	PC	M+H	744.554	11.9955	C41 H79 O8 N1 P1	2.00965e+08	4.13935e+08	1.34169e+09	1.58556e+08	1.40558e+08	3.0645e+08	3.0775e+08	2.99192e+08	4.85182e+08	4.25566e+08	3.501e+08	3.3082e+08	2.80028e+08	3.07863e+08	2.63555e+08	2.93727e+08	3.0704e+08	2.69096e+08	2.56856e+08	2.88024e+08
PC(15:0_18:2)	PC	M+H	744.554	14.7086	C41 H79 O8 N1 P1	1.12345e+10	6.828e+09	1.10898e+10	8.4829e+09	1.40894e+10	9.92382e+09	6.81871e+09	9.19359e+09	5.57104e+09	6.0321e+09	4.04719e+09	3.98362e+09	9.33708e+09	8.85273e+09	9.06481e+09	8.9618e+09	8.81412e+09	8.86573e+09	8.63567e+09	8.80221e+09
PC(33:2e)	PC	M+Na	752.556	13.906	C41 H80 O7 N1 P1 Na1	6.79271e+07	5.97845e+07	6.7629e+07	7.52857e+07	7.26929e+07	1.01509e+08	8.96625e+07	8.17904e+07	1.28012e+08	1.34375e+08	9.21818e+07	8.75048e+07	8.43845e+07	8.20257e+07	8.39179e+07	7.79828e+07	8.79423e+07	8.57824e+07	8.47075e+07	8.62839e+07
PC(33:3)	PC	M+H	742.538	11.3669	C41 H77 O8 N1 P1	7.61906e+07	1.32227e+08	1.6053e+08	8.49532e+07	9.13153e+07	5.87284e+07	2.6834e+07	1.63067e+08	2.90807e+07	3.42055e+07	2.76606e+07	1.74362e+07	7.80336e+07	7.94967e+07	7.6874e+07	7.54434e+07	7.47426e+07	7.74223e+07	7.25744e+07	7.39303e+07
PC(20:3_13:0)	PC	M+H	742.538	13.6704	C41 H77 O8 N1 P1	8.50011e+08	7.2658e+08	6.95971e+08	4.90875e+08	7.51012e+08	1.25059e+09	9.00167e+08	1.09345e+09	1.19332e+09	1.16523e+09	1.00897e+09	8.64818e+08	9.347e+08	1.10114e+09	1.03302e+09	1.02387e+09	1.04966e+09	1.0589e+09	1.03655e+09	1.02335e+09
PC(33:4)	PC	M+H	740.522	12.0029	C41 H75 O8 N1 P1	1.19837e+08	1.04316e+08	1.67456e+08	9.49361e+07	1.39371e+08	1.90267e+08	1.36923e+08	1.40061e+08	1.35351e+08	1.21961e+08	1.08454e+08	9.09961e+07	1.41155e+08	1.35614e+08	1.22813e+08	1.32619e+08	1.23698e+08	1.30936e+08	1.20046e+08	1.24687e+08
PC(20:4_13:0)	PC	M+H	740.522	13.061	C41 H75 O8 N1 P1	8.01323e+09	7.22016e+09	7.43722e+09	6.76234e+09	7.26631e+09	8.52086e+09	7.54678e+09	8.58139e+09	8.50825e+09	8.66757e+09	8.2382e+09	7.46928e+09	8.25643e+09	7.98194e+09	7.99692e+09	7.79417e+09	7.78535e+09	7.92195e+09	7.77923e+09	7.74035e+09
PC(23:1_10:4)	PC	M+H	738.507	11.138	C41 H73 O8 N1 P1	1.95771e+08	1.28871e+08	2.09125e+08	1.2462e+08	1.88534e+08	1.40678e+08	6.15981e+07	1.74665e+08	5.59351e+07	4.26884e+07	2.22534e+07	1.22528e+07	1.36054e+08	1.27317e+08	1.23954e+08	1.29531e+08	1.32587e+08	1.22605e+08	1.22333e+08	1.20569e+08
PC(33:5)	PC	M+H	738.507	12.005	C41 H73 O8 N1 P1	1.78648e+09	1.76925e+09	2.12453e+09	1.46108e+09	2.04682e+09	2.69642e+09	1.89081e+09	2.02587e+09	1.79292e+09	1.91738e+09	1.68297e+09	1.42733e+09	1.95653e+09	1.91812e+09	1.9074e+09	1.86802e+09	1.84368e+09	1.8858e+09	1.8643e+09	1.81349e+09
PC(11:0_22:6)	PC	M+H	736.491	11.0718	C41 H71 O8 N1 P1	7.83479e+07	8.32871e+07	8.00215e+07	5.78661e+07	9.43394e+07	8.87984e+07	7.62453e+07	7.5608e+07	1.32892e+08	9.42376e+07	5.98184e+07	5.42026e+07	8.07907e+07	7.75731e+07	8.00456e+07	7.77497e+07	7.82549e+07	7.91015e+07	7.71498e+07	7.62666e+07
PC(33:7)	PC	M+H	734.476	9.793	C41 H69 O8 N1 P1	3.95452e+06	1.09146e+06	1.6524e+06	479190	2.56312e+06	6.81776e+06	725859	826715	2.46039e+06	1.48786e+06	738191	1.13471e+06	1.51823e+06	2.08733e+06	260570	458504	1.61636e+06	1.98114e+06	206634	2.85019e+06
PC(34:0e)	PC	M+H	748.621	16.1078	C42 H87 O7 N1 P1	3.79029e+08	3.37466e+08	5.11573e+08	5.22421e+08	4.37249e+08	5.78344e+08	3.87505e+08	5.2464e+08	4.40833e+08	4.49114e+08	291799476	2.78821e+08	4.43728e+08	4.35806e+08	4.21527e+08	4.20756e+08	4.09402e+08	4.10059e+08	4.07439e+08	3.96672e+08
PC(20:1_14:0)	PC	M+H	760.585	16.3267	C42 H83 O8 N1 P1	2.32395e+08	5.20594e+07	4.01456e+08	1.69028e+08	1.94306e+07	2.57611e+08	4.14636e+08	9.22723e+07	7.37479e+07	1.3966e+08	4.52217e+07	6.03307e+07	2.3203e+08	5.82902e+08	9.53012e+07	4.78133e+08	5.84254e+07	5.33498e+08	2.33708e+08	9.35499e+07
PC(34:1e)	PC	M+H	746.606	14.8423	C42 H85 O7 N1 P1	2.16585e+09	1.93282e+09	2.52703e+09	2.42129e+09	2.11508e+09	3.04605e+09	2.27473e+09	2.41229e+09	3.50704e+09	4.09334e+09	2.86085e+09	3.21234e+09	2.76108e+09	2.72111e+09	2.84235e+09	2.73633e+09	2.69773e+09	2.57934e+09	2.64637e+09	2.59272e+09
PC(20:1_14:1)	PC	M+H	758.569	16.507	C42 H81 O8 N1 P1	3.17284e+07	3.01596e+07	4.19721e+07	1.06951e+07	4.33819e+07	1.23502e+07	2.04981e+07	4.89607e+07	1.77625e+07	1.56608e+07	3.69972e+06	5.90265e+06	2.48779e+07	1.7349e+07	3.27797e+07	1.36382e+07	3.09957e+07	2.41371e+07	2.67559e+07	3.10654e+07
PC(16:1_18:1)	PC	M+H	758.569	17.633	C42 H81 O8 N1 P1	1.88579e+07	1.445e+07	1.36792e+07	1.76529e+07	1.87839e+07	1.84838e+07	1.1702e+07	1.03672e+07	1.26592e+07	1.49201e+07	1.05466e+07	5.42807e+06	1.42929e+07	1.57566e+07	1.61709e+07	1.40191e+07	1.35337e+07	1.59271e+07	1.58873e+07	1.41749e+07
PC(14:1e_20:1)	PC	M+H	744.59	16.8854	C42 H83 O7 N1 P1	1.18602e+07	1.82057e+07	3.02607e+07	1.53801e+07	1.43646e+07	1.88679e+07	1.82315e+07	2.02563e+07	1.83879e+07	1.85678e+07	2.19882e+07	3.06805e+07	1.58132e+07	1.50499e+07	2.2754e+07	1.23771e+07	1.10202e+07	1.93123e+07	1.33623e+07	1.66214e+07
PC(14:0_20:3)	PC	M+H	756.554	14.3696	C42 H79 O8 N1 P1	7.99426e+06	1.26448e+07	1.32754e+07	6.65274e+06	1.15843e+07	1.44685e+07	9.80686e+06	1.93557e+07	1.0815e+07	8.70439e+06	4.56006e+06	1.49939e+06	9.47265e+06	1.0682e+07	1.31942e+07	1.1907e+07	9.90876e+06	8.21641e+06	6.27609e+06	9.65305e+06
PC(20:1_14:2)	PC	M+H	756.554	14.765	C42 H79 O8 N1 P1	3.40698e+06	6.8199e+06	2.6704e+06	3.46741e+06	3.72311e+06	6.05057e+06	8.95901e+06	5.02063e+06	1.36746e+07	1.37844e+07	1.59684e+07	9.66413e+06	6.8691e+06	3.596e+06	6.12298e+06	5.69465e+06	5.05553e+06	8.77491e+06	7.78855e+06	4.91462e+06
PC(34:4)	PC	M+H	754.538	11.1361	C42 H77 O8 N1 P1	7.72768e+08	1.13009e+09	6.63581e+08	6.03794e+08	6.397e+08	8.18289e+08	6.94047e+08	8.2679e+08	1.99274e+09	1.08131e+09	1.18106e+09	1.17705e+09	9.28335e+08	9.41761e+08	9.22076e+08	9.08108e+08	8.88027e+08	9.22447e+08	8.96155e+08	8.70551e+08
PC(16:1_18:3)	PC	M+Na	776.52	11.961	C42 H76 O8 N1 P1 Na1	1.57416e+08	1.8682e+08	1.71259e+08	1.5081e+08	1.73726e+08	2.21566e+08	1.81684e+08	2.49695e+08	1.15792e+08	1.66384e+08	1.5722e+08	1.27713e+08	1.75886e+08	1.82728e+08	1.81383e+08	1.82142e+08	1.74594e+08	1.76994e+08	1.76028e+08	1.76591e+08
PC(24:1_10:4)	PC	M+H	752.522	10.092	C42 H75 O8 N1 P1	4.87982e+07	1.19035e+08	6.06327e+07	4.13413e+07	6.88509e+07	9.43785e+07	6.6273e+07	8.18968e+07	1.8566e+08	1.21264e+08	1.0255e+08	5.15484e+07	9.77809e+07	9.34652e+07	9.37398e+07	9.24318e+07	8.13871e+07	8.90305e+07	8.99074e+07	7.95678e+07
PC(34:5)	PC	M+H	752.522	11.3859	C42 H75 O8 N1 P1	7.62635e+07	8.22703e+07	7.87884e+07	5.81414e+07	9.41471e+07	6.01711e+07	6.05897e+07	6.09253e+07	1.21993e+08	7.63645e+07	7.66734e+07	7.39675e+07	6.84626e+07	6.8505e+07	7.1884e+07	7.33316e+07	6.79805e+07	7.55054e+07	7.42839e+07	7.29989e+07
PC(14:0_20:5)	PC	M+H	752.522	12.809	C42 H75 O8 N1 P1	2.79723e+07	4.44827e+07	3.51006e+07	3.24913e+07	5.17302e+07	3.41409e+07	2.56688e+07	4.50993e+07	1.31393e+07	1.27864e+07	1.05734e+07	7.96425e+06	3.0281e+07	3.07101e+07	3.27492e+07	3.34352e+07	2.68857e+07	3.39238e+07	2.89838e+07	3.05906e+07
PC(14:1e_20:4)	PC	M+H	738.543	14.1893	C42 H77 O7 N1 P1	2.59815e+07	2.49833e+07	3.4612e+07	3.16311e+07	2.41432e+07	3.47423e+07	3.00652e+07	3.60342e+07	2.1598e+07	2.59713e+07	1.89941e+07	1.76952e+07	2.95844e+07	3.07339e+07	2.77038e+07	2.94941e+07	2.81631e+07	3.1989e+07	2.90269e+07	3.10096e+07
PC(20:5_14:1)	PC	M+H	750.507	11.378	C42 H73 O8 N1 P1	9.57635e+07	5.24547e+07	8.18072e+07	1.18068e+08	8.5678e+07	8.57598e+07	8.25474e+07	7.60746e+07	4.25627e+06	6.89378e+06	4.06659e+06	2.74754e+06	8.29801e+07	7.60013e+07	7.80437e+07	7.28726e+07	4.64789e+07	2.86212e+07	4.12526e+07	4.4216e+07
PC(34:6)	PC	M+H	750.507	11.8468	C42 H73 O8 N1 P1	2.02264e+08	2.50588e+08	3.07142e+08	2.25733e+08	2.86993e+08	2.03557e+08	1.61953e+08	2.72665e+08	1.40362e+08	1.63821e+08	1.6547e+08	1.14565e+08	2.22775e+08	2.40511e+08	2.30263e+08	2.24108e+08	2.28078e+08	2.32188e+08	2.24152e+08	2.28873e+08
PC(34:7e)	PC	M+H	734.512	12.479	C42 H73 O7 N1 P1	2.164e+07	6.86549e+06	1.4483e+07	1.67761e+07	2.77803e+07	2.96354e+07	2.45798e+07	1.21084e+07	9.35942e+06	2.45596e+07	5.77666e+06	3.90367e+06	1.84083e+07	1.26218e+07	1.32111e+07	2.06976e+07	2.00212e+07	1.16538e+07	1.53303e+07	1.33706e+07
PC(35:0)	PC	M+H	776.616	15.7691	C43 H87 O8 N1 P1	8.39579e+07	5.89734e+07	9.09296e+07	9.79129e+07	1.0779e+08	1.06793e+08	1.06717e+08	1.02706e+08	1.43739e+08	1.89327e+08	1.19337e+08	1.148e+08	1.10125e+08	1.06917e+08	1.10677e+08	1.11103e+08	1.05708e+08	1.01791e+08	1.0449e+08	1.04814e+08
PC(18:0_17:0)	PC	M+H	776.616	17.845	C43 H87 O8 N1 P1	4.03708e+06	1.11789e+06	4.32852e+06	1.73233e+06	2.69177e+06	4.1056e+06	4.66217e+06	4.25006e+06	594428	2.30834e+06	0	0	2.92993e+06	2.86496e+06	3.22988e+06	1.09547e+06	2.30792e+06	3.3549e+06	3.31897e+06	1.3827e+06
PC(35:0e)	PC	M+H	762.637	16.7331	C43 H89 O7 N1 P1	774601	6.2125e+06	2.15173e+06	9.97451e+06	2.51066e+06	1.46862e+06	1.10692e+06	3.52046e+06	530772	1.80462e+06	790680	1.14871e+06	3.86914e+06	4.8517e+06	4.29593e+06	2.2885e+06	2.3155e+06	681182	2.42747e+06	3.40872e+06
PC(17:1_18:0)	PC	M+H	774.601	16.8435	C43 H85 O8 N1 P1	4.48057e+08	2.11084e+08	4.97185e+08	3.66797e+08	4.71406e+08	5.28098e+08	4.28219e+08	4.55781e+08	4.06022e+08	5.5391e+08	3.56078e+08	4.00086e+08	4.56179e+08	4.43233e+08	4.40329e+08	4.20167e+08	4.14081e+08	4.1923e+08	4.209e+08	3.98577e+08
PC(35:1e)	PC	M+H	760.621	17.5492	C43 H87 O7 N1 P1	5.39741e+07	1.03548e+07	1.88207e+07	1.22694e+08	9.35048e+07	3.19299e+07	1.04798e+07	2.20715e+07	1.56919e+07	2.04377e+07	3.05108e+07	1.82403e+07	4.35328e+07	4.22987e+07	4.32279e+07	4.11763e+07	4.46856e+07	4.35958e+07	3.8681e+07	3.9714e+07
PC(35:2)	PC	M+H	772.585	13.423	C43 H83 O8 N1 P1	1.76346e+09	2.07664e+09	2.07252e+09	1.97364e+09	2.12711e+09	1.99432e+09	2.01347e+09	2.35727e+09	2.45793e+09	2.73383e+09	2.47793e+09	2.18786e+09	2.15794e+09	2.21109e+09	2.30051e+09	2.26347e+09	2.10594e+09	2.14165e+09	2.10768e+09	2.20196e+09
PC(17:1_18:1)	PC	M+H	772.585	15.6798	C43 H83 O8 N1 P1	2.00317e+08	1.78339e+08	1.89201e+08	2.79819e+08	1.86092e+08	3.51129e+08	3.10496e+08	2.8183e+08	5.01055e+08	6.3209e+08	4.33311e+08	4.79036e+08	3.09769e+08	3.34783e+08	4.47672e+08	4.35429e+08	4.25044e+08	3.20279e+08	2.90549e+08	4.15213e+08
PC(16:2e_19:0)	PC	M+Na	780.588	14.8797	C43 H84 O7 N1 P1 Na1	4.83316e+07	3.27689e+07	3.81982e+07	5.30629e+07	4.91353e+07	6.3534e+07	4.14551e+07	4.89137e+07	8.12789e+07	1.22444e+08	9.41613e+07	8.97552e+07	6.1052e+07	6.1205e+07	6.07887e+07	5.86297e+07	5.8523e+07	5.69015e+07	5.7169e+07	5.32582e+07
PC(35:2e)	PC	M+H	758.606	17.4016	C43 H85 O7 N1 P1	2.21673e+07	1.20495e+07	2.13142e+07	3.61197e+07	3.35e+07	2.30317e+07	1.81644e+07	2.942e+07	2.39018e+07	2.66158e+07	2.59372e+07	1.85269e+07	3.00601e+07	2.64103e+07	2.64785e+07	2.71543e+07	2.73594e+07	2.58223e+07	2.37601e+07	2.29959e+07
PC(35:3)	PC	M+H	770.569	12.3682	C43 H81 O8 N1 P1	1.32551e+09	1.81266e+09	1.95717e+09	1.35861e+09	1.4723e+09	1.54977e+09	1.05441e+09	2.22654e+09	8.41799e+08	1.0082e+09	7.81978e+08	6.81626e+08	1.40135e+09	1.38966e+09	1.37635e+09	1.35403e+09	1.32386e+09	1.34032e+09	1.31222e+09	1.30342e+09
PC(15:0_20:3)	PC	M+H	770.569	14.9933	C43 H81 O8 N1 P1	2.69626e+09	1.75293e+09	2.73455e+09	2.08823e+09	2.92918e+09	3.24344e+09	2.71051e+09	2.70986e+09	3.01111e+09	3.17124e+09	2.25582e+09	2.40615e+09	2.66984e+09	2.74044e+09	2.68604e+09	2.63043e+09	2.64213e+09	2.58146e+09	2.60339e+09	2.54499e+09
PC(35:3e)	PC	M+H	756.59	16.597	C43 H83 O7 N1 P1	3.47114e+07	2.65179e+07	3.67391e+07	2.8208e+07	3.26459e+07	3.22342e+07	2.37181e+07	3.63638e+07	2.07653e+07	2.17281e+07	1.35874e+07	1.16109e+07	3.00434e+07	3.07526e+07	3.11532e+07	2.93939e+07	2.97434e+07	3.13453e+07	2.67231e+07	2.64852e+07
PC(35:4)	PC	M+H	768.554	14.478	C43 H79 O8 N1 P1	1.92036e+10	1.5427e+10	2.07157e+10	1.91257e+10	2.11316e+10	2.11882e+10	1.7966e+10	2.06344e+10	1.66295e+10	1.87392e+10	1.70097e+10	1.73899e+10	1.9318e+10	1.96033e+10	1.88184e+10	1.91959e+10	1.87283e+10	1.85783e+10	1.88198e+10	1.84959e+10
PC(22:4_13:0)	PC	M+H	768.554	18.6297	C43 H79 O8 N1 P1	1.21227e+07	5.91935e+06	2.01984e+07	1.72766e+07	1.28997e+07	1.10994e+07	1.93999e+07	6.22452e+06	1.60958e+07	1.63544e+07	1.2259e+07	1.08819e+07	5.00324e+06	1.42782e+07	1.49394e+07	6.28804e+06	5.31472e+06	5.50701e+06	4.12462e+06	1.49683e+07
PC(35:4e)	PC	M+H	754.575	15.6293	C43 H81 O7 N1 P1	5.0995e+07	4.17398e+07	5.0311e+07	4.98789e+07	5.06624e+07	8.00543e+07	6.29202e+07	5.78555e+07	8.19235e+07	8.37705e+07	6.82556e+07	7.02659e+07	6.26676e+07	6.47086e+07	6.24659e+07	5.94658e+07	6.07188e+07	5.93281e+07	5.62916e+07	5.90844e+07
PC(35:5)	PC	M+H	766.538	13.135	C43 H77 O8 N1 P1	5.54525e+09	6.13914e+09	5.79052e+09	5.52186e+09	4.98162e+09	7.18609e+09	7.32876e+09	6.81732e+09	8.16517e+09	7.76508e+09	8.4116e+09	8.21585e+09	7.10807e+09	6.90179e+09	6.78875e+09	6.66841e+09	6.79392e+09	6.89219e+09	6.73261e+09	6.57729e+09
PC(25:1_10:4)	PC	M+H	766.538	13.885	C43 H77 O8 N1 P1	4.26786e+07	2.52335e+07	3.20219e+07	2.25715e+07	1.66538e+07	1.9221e+07	1.16122e+08	1.06128e+07	1.77972e+07	1.3837e+07	7.51949e+07	7.44274e+07	1.50874e+07	2.7771e+07	1.5747e+07	1.08025e+07	2.78156e+07	9.57892e+06	2.25149e+07	1.88881e+07
PC(22:5_13:0)	PC	M+H	766.538	18.1694	C43 H77 O8 N1 P1	6.97986e+06	3.5506e+06	6.98117e+06	4.53541e+06	5.65919e+06	8.97826e+06	8.23633e+06	6.05369e+06	9.38239e+06	7.36172e+06	5.85135e+06	6.99336e+06	6.50737e+06	7.16166e+06	9.63788e+06	7.71644e+06	5.94111e+06	6.49391e+06	6.93872e+06	5.20883e+06
PC(35:6)	PC	M+H	764.522	11.9349	C43 H75 O8 N1 P1	1.49874e+09	1.0536e+09	1.49547e+09	1.3804e+09	1.57317e+09	1.73475e+09	1.6679e+09	1.94548e+09	1.62937e+09	2.01151e+09	1.34506e+09	2.14418e+09	1.60147e+09	1.54898e+09	1.5919e+09	1.54884e+09	1.55601e+09	1.56807e+09	1.50524e+09	1.53627e+09
PC(22:6_13:0)	PC	M+H	764.522	12.606	C43 H75 O8 N1 P1	1.35958e+10	1.13448e+10	1.22536e+10	1.15798e+10	1.65272e+10	1.16821e+10	1.15364e+10	1.09768e+10	1.10018e+10	1.13661e+10	1.07337e+10	9.67229e+09	1.19242e+10	1.18015e+10	1.19605e+10	1.19178e+10	1.18716e+10	1.21108e+10	1.18598e+10	1.22784e+10
PC(36:0e)	PC	M+H	776.653	17.2345	C44 H91 O7 N1 P1	9.05053e+07	6.04033e+07	1.09192e+08	1.70346e+08	9.22214e+07	1.03921e+08	7.32324e+07	9.6659e+07	5.59434e+07	7.21415e+07	6.34464e+07	4.51364e+07	9.09147e+07	9.14467e+07	9.02147e+07	8.93868e+07	8.84134e+07	8.82559e+07	8.87379e+07	8.34992e+07
PC(36:1e)	PC	M+H	774.637	16.0679	C44 H89 O7 N1 P1	9.7203e+08	5.59126e+08	1.27519e+09	1.30718e+09	1.1256e+09	1.3638e+09	1.08974e+09	1.34019e+09	5.59379e+08	9.27487e+08	5.95021e+08	4.98866e+08	1.04685e+09	9.85354e+08	9.54183e+08	9.44251e+08	9.25748e+08	9.49549e+08	9.23349e+08	8.69412e+08
PC(18:1_18:1)	PC	M+H	786.601	14.3179	C44 H85 O8 N1 P1	51123522633	5.00241e+10	6.02325e+10	5.30273e+10	5.66524e+10	5.23712e+10	4.8603e+10	5.54003e+10	5.51491e+10	5.50444e+10	5.28802e+10	5.32793e+10	5.39009e+10	5.47926e+10	5.36118e+10	5.45458e+10	5.42988e+10	5.38093e+10	5.26511e+10	5.4413e+10
PC(36:2e)	PC	M+H	772.621	15.1064	C44 H87 O7 N1 P1	4.81999e+08	4.32167e+08	7.62596e+08	8.92199e+08	5.58402e+08	6.2449e+08	3.03374e+08	7.93837e+08	2.77648e+08	3.2562e+08	3.21413e+08	1.57826e+08	4.7801e+08	4.47878e+08	4.46994e+08	4.36238e+08	4.26674e+08	4.36752e+08	4.28304e+08	4.20688e+08
PC(18:3e_18:0)	PC	M+H	770.606	14.9825	C44 H85 O7 N1 P1	2.26056e+08	1.60686e+08	2.42378e+08	1.97274e+08	2.28803e+08	2.67644e+08	2.35263e+08	2.53482e+08	2.26174e+08	2.44102e+08	1.45473e+08	1.78556e+08	2.14258e+08	2.26645e+08	2.14584e+08	2.21971e+08	2.19526e+08	2.14104e+08	2.13811e+08	2.20879e+08
PC(18:4_18:0)	PC	M+H	782.569	14.8521	C44 H81 O8 N1 P1	4.18022e+08	3.92726e+08	4.31486e+08	3.84683e+08	5.16367e+08	5.64283e+08	4.34086e+08	5.94378e+08	7.17382e+08	8.06956e+08	7.2541e+08	5.47866e+08	5.64027e+08	5.70965e+08	5.58043e+08	5.0872e+08	5.35971e+08	5.11543e+08	5.27638e+08	5.28015e+08
PC(14:0_22:4)	PC	M+H	782.569	16.11	C44 H81 O8 N1 P1	2.90056e+06	2.48206e+06	7.90042e+06	5.87e+06	5.42742e+06	6.05285e+06	1.39412e+07	4.42544e+06	6.25031e+06	5.97561e+06	3.1824e+06	3.98808e+07	7.35778e+06	4.47485e+06	3.38138e+06	3.20262e+06	2.05896e+06	4.67236e+06	8.48486e+06	1.04791e+07
PC(26:0_10:4)	PC	M+H	782.569	18.7549	C44 H81 O8 N1 P1	4.18616e+07	2.43049e+07	4.33241e+07	2.91176e+07	4.76571e+07	7.92979e+07	4.38762e+07	1.10487e+08	2.9258e+07	1.1543e+08	1.48852e+07	5.79162e+07	3.16869e+07	6.46398e+07	4.51013e+07	1.20085e+07	4.45379e+07	1.17823e+08	3.97792e+07	4.23758e+07
PC(18:3e_18:1)	PC	M+H	768.59	13.4978	C44 H83 O7 N1 P1	1.47943e+09	1.26152e+09	1.75863e+09	1.962e+09	1.89783e+09	2.04956e+09	1.9175e+09	1.82392e+09	2.0138e+09	1.7918e+09	1.37428e+09	1.42402e+09	1.88403e+09	1.79531e+09	1.79631e+09	1.79699e+09	1.71998e+09	1.73497e+09	1.70569e+09	1.70003e+09
PC(36:4e)	PC	M+H	768.59	14.841	C44 H83 O7 N1 P1	3.83148e+07	3.57432e+07	4.86805e+07	4.70272e+07	4.95021e+07	6.04019e+07	1.40186e+07	4.5082e+07	4.71678e+07	5.11802e+07	3.15049e+07	5.28706e+07	1.38344e+07	4.16383e+07	4.61111e+07	3.9902e+07	4.44963e+07	4.36388e+07	4.25086e+07	4.66524e+07
PC(16:1_20:4)	PC	M+Na	802.536	11.2794	C44 H78 O8 N1 P1 Na1	7.75515e+07	1.00385e+08	6.53588e+07	8.40264e+07	6.73751e+07	6.31687e+07	8.1462e+07	6.65373e+07	1.07889e+08	9.73347e+07	1.25638e+08	1.27562e+08	8.66099e+07	8.00045e+07	8.3063e+07	7.53405e+07	7.75038e+07	7.92969e+07	8.27245e+07	9.05404e+07
PC(18:4_18:1)	PC	M+H	780.554	13.7493	C44 H79 O8 N1 P1	1.06061e+08	1.06995e+08	1.00382e+08	9.1011e+07	1.28774e+08	1.38536e+08	1.07491e+08	1.44609e+08	1.03112e+08	1.11129e+08	9.29949e+07	7.25186e+07	1.13013e+08	1.09118e+08	1.07321e+08	1.13387e+08	1.05486e+08	1.03668e+08	1.04188e+08	9.83911e+07
PC(36:5e)	PC	M+H	766.575	13.248	C44 H81 O7 N1 P1	2.16269e+08	8.64401e+07	1.67295e+08	2.27332e+08	3.68238e+08	1.6655e+08	1.21314e+08	2.18619e+08	6.88467e+08	6.30651e+08	7.32915e+08	7.0566e+08	6.50999e+08	6.1435e+08	6.25781e+08	6.8286e+08	6.39306e+08	6.26372e+08	6.01671e+08	6.01507e+08
PC(16:1e_20:4)	PC	M+H	766.575	15.6584	C44 H81 O7 N1 P1	1.34266e+07	1.15003e+07	1.73414e+07	1.57127e+07	1.75541e+07	1.58797e+07	9.39993e+06	1.95666e+07	9.69994e+06	1.00392e+07	6.82031e+06	6.95425e+06	1.4406e+07	1.45213e+07	1.42921e+07	1.33281e+07	1.29249e+07	1.3307e+07	1.3568e+07	1.31743e+07
PC(36:6)	PC	M+H	778.538	10.7131	C44 H77 O8 N1 P1	1.0323e+09	1.14707e+09	9.62198e+08	8.6554e+08	1.25274e+09	1.25193e+09	1.29966e+09	1.26324e+09	2.48661e+09	1.61868e+09	1.61995e+09	1.51993e+09	1.42037e+09	1.33132e+09	1.3195e+09	1.31228e+09	1.25715e+09	1.31143e+09	1.30593e+09	1.21029e+09
PC(14:0_22:6)	PC	M+H	778.538	13.2666	C44 H77 O8 N1 P1	4.15356e+08	3.47961e+08	5.13495e+08	5.37873e+08	7.30996e+08	3.71151e+08	2.62378e+08	4.75193e+08	1.62554e+08	1.87097e+08	1.58701e+08	1.34041e+08	3.91033e+08	3.78574e+08	3.80075e+08	3.88883e+08	3.78749e+08	3.94641e+08	3.64992e+08	3.77575e+08
PC(36:7)	PC	M+H	776.522	9.45632	C44 H75 O8 N1 P1	3.05631e+07	3.8691e+07	3.80242e+07	2.49921e+07	3.24049e+07	4.23465e+07	2.90488e+07	6.75663e+07	2.62767e+07	1.92452e+07	2.14589e+07	1.84126e+07	3.2443e+07	4.24223e+07	2.26375e+07	3.42364e+07	3.00478e+07	1.71794e+07	1.20522e+07	2.61922e+07
PC(22:6_14:1)	PC	M+H	776.522	11.9556	C44 H75 O8 N1 P1	1.57416e+08	1.8682e+08	1.71259e+08	1.5081e+08	1.73726e+08	2.21566e+08	1.81684e+08	2.49695e+08	1.15792e+08	1.66384e+08	1.5722e+08	1.27713e+08	1.75886e+08	1.82728e+08	1.81383e+08	1.82142e+08	1.74594e+08	1.76994e+08	1.76028e+08	1.76591e+08
PC(14:1e_22:6)	PC	M+H	762.543	13.7151	C44 H77 O7 N1 P1	1.18125e+07	8.99503e+06	1.22215e+07	1.20013e+07	1.93572e+07	1.98516e+07	9.77679e+06	1.16905e+07	7.43738e+06	1.48127e+07	3.70489e+06	5.01097e+06	1.1285e+07	1.36085e+07	1.19179e+07	1.20732e+07	1.00625e+07	1.21571e+07	1.10371e+07	1.13093e+07
PC(36:8)	PC	M+H	774.507	9.517	C44 H73 O8 N1 P1	1.54595e+07	1.13044e+07	3.09781e+07	1.81337e+07	1.7349e+07	1.37007e+07	2.62849e+07	2.41886e+07	571239	786652	1.0476e+06	366142	1.95185e+07	1.6402e+07	1.2133e+07	1.7621e+07	2.05148e+07	1.53106e+07	1.23801e+07	1.04919e+07
PC(37:0)	PC	M+H	804.648	16.9081	C45 H91 O8 N1 P1	1.98443e+07	1.2737e+07	2.16774e+07	1.86847e+07	2.05001e+07	2.43889e+07	1.97222e+07	2.76276e+07	2.07766e+07	3.36372e+07	1.46924e+07	1.96167e+07	2.36314e+07	2.29364e+07	2.00141e+07	2.19026e+07	2.06177e+07	2.1503e+07	2.01374e+07	2.05114e+07
PC(37:0e)	PC	M+H	790.668	17.5668	C45 H93 O7 N1 P1	5.09688e+06	3.31697e+06	5.33157e+06	5.58954e+06	1.06474e+07	7.0213e+06	3.537e+06	7.58227e+06	2.18546e+06	3.75617e+06	2.54839e+06	2.17172e+06	4.55907e+06	4.30759e+06	3.73934e+06	3.96926e+06	5.14689e+06	4.79184e+06	4.0938e+06	3.97101e+06
PC(37:1)	PC	M+H	802.632	15.7803	C45 H89 O8 N1 P1	2.61027e+08	3.48691e+08	2.95961e+08	2.17886e+08	2.54561e+08	4.23938e+08	3.32767e+08	4.13858e+08	6.0534e+08	7.19908e+08	6.14374e+08	5.91689e+08	4.31931e+08	4.52159e+08	4.16907e+08	4.10282e+08	3.72637e+08	4.03978e+08	3.82579e+08	3.71794e+08
PC(19:1_18:0)	PC	M+H	802.632	17.8536	C45 H89 O8 N1 P1	4.9112e+07	3.27778e+07	4.73761e+07	3.90111e+07	3.34788e+07	6.28791e+07	5.21474e+07	6.82977e+07	3.67388e+07	5.08662e+07	3.02695e+07	3.43976e+07	4.19886e+07	4.69948e+07	4.41947e+07	4.05243e+07	4.70653e+07	4.7854e+07	4.65109e+07	4.53233e+07
PC(37:1e)	PC	M+H	788.653	18.391	C45 H91 O7 N1 P1	3.15295e+07	4.5106e+06	1.0775e+07	3.46285e+07	3.88512e+07	2.04664e+07	4.68361e+06	1.06627e+07	7.80281e+06	1.20749e+07	9.51095e+06	8.69255e+06	1.82771e+07	2.13652e+07	2.0167e+07	1.90864e+07	1.71665e+07	1.83043e+07	1.78222e+07	1.71258e+07
PC(37:2)	PC	M+H	800.616	14.9163	C45 H87 O8 N1 P1	4.08837e+09	5.42936e+09	7.67299e+09	5.89979e+09	7.326e+09	3.92816e+09	2.81657e+09	7.9047e+09	1.68974e+09	2.26132e+09	1.64401e+09	1.22924e+09	4.21179e+09	4.21137e+09	4.10941e+09	3.93085e+09	3.91636e+09	4.01984e+09	3.9996e+09	3.95292e+09
PC(19:1_18:1)	PC	M+H	800.616	16.8257	C45 H87 O8 N1 P1	9.66922e+07	6.4318e+07	1.14369e+08	8.06574e+07	7.10695e+07	1.5713e+08	1.45832e+08	1.70923e+08	1.56297e+08	2.15693e+08	1.46016e+08	1.63058e+08	1.42413e+08	1.39803e+08	1.19538e+08	1.17477e+08	1.06622e+08	1.29444e+08	1.25532e+08	1.13918e+08
PC(37:3)	PC	M+H	798.601	16.255	C45 H85 O8 N1 P1	7.37924e+07	4.94177e+07	8.08788e+07	5.86883e+07	5.45868e+07	1.10422e+08	8.74631e+07	1.01749e+08	1.16774e+08	1.46306e+08	8.76038e+07	8.07873e+07	9.59006e+07	9.25469e+07	9.65615e+07	8.23905e+07	9.44714e+07	9.59853e+07	9.05403e+07	9.14643e+07
PC(37:4)	PC	M+H	796.585	13.2887	C45 H83 O8 N1 P1	1.72125e+09	1.76019e+09	3.00065e+09	2.99504e+09	2.31337e+09	1.88765e+09	1.72527e+09	3.09375e+09	1.32698e+09	1.47207e+09	1.49846e+09	1.21071e+09	2.08559e+09	2.00966e+09	2.07587e+09	2.04821e+09	2.04123e+09	2.04992e+09	2.05239e+09	1.98178e+09
PC(15:0_22:4)	PC	M+H	796.585	15.1411	C45 H83 O8 N1 P1	1.47951e+07	8.89684e+06	1.51458e+07	1.47212e+07	2.03974e+07	2.44005e+07	1.98951e+07	1.67428e+07	2.92967e+07	3.04947e+07	3.35093e+07	2.74944e+07	2.8562e+07	2.02559e+07	2.34665e+07	2.00314e+07	2.37816e+07	2.66115e+07	2.30175e+07	2.65079e+07
PC(37:4e)	PC	M+H	782.606	16.1439	C45 H85 O7 N1 P1	3.53641e+07	2.21753e+07	2.90485e+07	3.00716e+07	3.37185e+07	4.48254e+07	2.39458e+07	3.87964e+07	4.95138e+07	6.01682e+07	3.9352e+07	4.7078e+07	3.94004e+07	3.80017e+07	3.68151e+07	3.83797e+07	3.65636e+07	3.60705e+07	3.5608e+07	3.40904e+07
PC(37:5)	PC	M+H	794.569	12.0073	C45 H81 O8 N1 P1	6.45897e+08	9.56492e+08	9.11272e+08	8.01819e+08	5.55743e+08	1.09723e+09	1.10543e+09	1.33222e+09	9.14572e+08	1.18294e+09	1.14363e+09	1.1547e+09	1.0007e+09	9.89491e+08	9.93783e+08	9.80198e+08	9.57017e+08	9.7886e+08	9.64701e+08	9.75587e+08
PC(37:5e)	PC	M+H	780.59	16.3018	C45 H83 O7 N1 P1	2.64715e+08	1.36722e+08	2.47862e+08	2.33614e+08	2.36923e+08	2.74407e+08	1.55064e+08	2.25838e+08	1.20613e+08	1.81309e+08	1.32869e+08	1.07005e+08	2.20064e+08	2.01809e+08	2.21616e+08	2.15774e+08	2.21936e+08	2.09723e+08	2.06474e+08	2.08614e+08
PC(37:6)	PC	M+H	792.554	14.0229	C45 H79 O8 N1 P1	8.57923e+09	5.09628e+09	7.53406e+09	7.76184e+09	1.17512e+10	7.08732e+09	5.86583e+09	6.17945e+09	3.98388e+09	4.20383e+09	3.92944e+09	3.41279e+09	6.66559e+09	6.68343e+09	6.52953e+09	6.66206e+09	6.65684e+09	6.55636e+09	6.74223e+09	6.76371e+09
PC(38:0)	PC	M+H	818.663	17.3454	C46 H93 O8 N1 P1	1.11212e+07	1.09933e+07	1.70778e+07	1.22125e+07	1.10145e+07	1.65773e+07	1.47255e+07	2.452e+07	9.48441e+06	1.42585e+07	7.39989e+06	6.38847e+06	1.24058e+07	1.46257e+07	1.19744e+07	1.40988e+07	1.16691e+07	1.03931e+07	1.29088e+07	1.20187e+07
PC(20:0_18:1)	PC	M+Na	838.63	16.4887	C46 H90 O8 N1 P1 Na1	1.82895e+07	3.12553e+07	2.86405e+07	1.71598e+07	1.29144e+07	1.81274e+07	2.70279e+07	2.70627e+07	5.65802e+07	5.26199e+07	5.03118e+07	5.73557e+07	2.9369e+07	3.03304e+07	2.86606e+07	3.01501e+07	2.94488e+07	2.66571e+07	3.33771e+07	3.26274e+07
PC(38:2)	PC	M+H	814.632	15.6054	C46 H89 O8 N1 P1	1.02619e+10	1.07603e+10	1.56588e+10	8.80862e+09	8.39842e+09	1.05774e+10	8.10655e+09	1.77394e+10	9.15346e+09	1.06939e+10	8.14377e+09	7.8857e+09	1.10645e+10	1.07756e+10	1.07317e+10	1.07037e+10	1.03973e+10	1.05042e+10	1.0109e+10	1.01944e+10
PC(38:2e)	PC	M+H	800.653	16.3785	C46 H91 O7 N1 P1	2.23113e+08	1.56476e+08	3.06217e+08	3.28025e+08	2.05806e+08	2.68006e+08	1.16149e+08	2.88503e+08	6.21144e+07	9.91036e+07	5.9622e+07	4.13704e+07	1.76255e+08	1.61934e+08	1.65153e+08	1.55807e+08	1.55741e+08	1.56615e+08	1.61047e+08	1.52873e+08
PC(18:1_20:2)	PC	M+Na	834.598	15.497	C46 H86 O8 N1 P1 Na1	1.92967e+07	6.95942e+06	20974	4.53193e+06	1.32672e+07	1.10177e+07	1.50096e+07	9.52219e+06	5.52581e+06	7.77191e+06	6.6692e+06	1.74192e+06	9.95278e+06	7.52946e+06	1.12523e+07	8.9536e+06	8.79389e+06	8.49078e+06	1.07544e+07	1.66031e+06
PC(18:3e_20:0)	PC	M+H	798.637	15.4606	C46 H89 O7 N1 P1	2.67267e+07	1.70622e+07	2.46476e+07	2.72863e+07	2.0879e+07	3.38987e+07	3.08203e+07	2.60438e+07	3.21264e+07	3.70787e+07	3.096e+07	2.43947e+07	3.393e+07	3.54222e+07	2.84649e+07	2.98625e+07	3.00425e+07	2.38485e+07	2.43064e+07	2.69302e+07
PC(38:3e)	PC	M+H	798.637	17.9582	C46 H89 O7 N1 P1	1.45434e+07	1.13752e+07	2.14337e+07	1.16591e+07	2.23346e+07	1.68116e+07	1.33864e+07	1.92738e+07	1.49492e+07	1.87859e+07	1.73457e+07	1.66884e+07	1.80691e+07	1.77146e+07	1.57696e+07	1.5399e+07	1.61327e+07	1.70262e+07	1.71237e+07	1.56979e+07
PC(38:4e)	PC	M+H	796.621	14.8654	C46 H87 O7 N1 P1	6.29989e+08	5.34797e+08	8.30706e+08	8.82075e+08	6.92051e+08	9.32019e+08	6.90833e+08	8.41118e+08	5.04859e+08	5.21263e+08	3.84037e+08	3.46731e+08	6.60684e+08	6.66097e+08	6.60339e+08	6.41498e+08	6.35361e+08	6.30735e+08	6.1339e+08	6.25979e+08
PC(38:5e)	PC	M+H	794.606	13.5183	C46 H85 O7 N1 P1	1.61928e+09	1.20215e+09	1.71049e+09	1.84942e+09	1.60784e+09	2.21704e+09	1.88607e+09	1.76974e+09	2.1224e+09	2.53693e+09	1.80799e+09	2.01843e+09	1.94565e+09	1.85188e+09	1.86814e+09	1.87024e+09	1.78117e+09	1.83737e+09	1.78021e+09	1.77675e+09
PC(18:1_20:5)	PC	M+H	806.569	15.1701	C46 H81 O8 N1 P1	1.47982e+07	1.63894e+07	2.38258e+07	1.70668e+07	1.12987e+07	4.81606e+06	9.85239e+06	2.86974e+07	2.29661e+06	1.92084e+06	8.13717e+06	6.05355e+06	1.16104e+07	1.64104e+07	8.52024e+06	1.51262e+07	1.58506e+07	2.03231e+07	1.1018e+07	8.97484e+06
PC(16:1_22:5)	PC	M+H	806.569	18.391	C46 H81 O8 N1 P1	1.1543e+08	1.85822e+08	3.00986e+08	1.71354e+08	4.13182e+07	2.1367e+08	1.97782e+08	2.9285e+08	8.66173e+07	4.55691e+06	1.91649e+07	5.84427e+06	1.69204e+08	1.65293e+08	4.28765e+07	1.53037e+08	1.51624e+08	1.50814e+08	1.59039e+08	8.43592e+07
PC(38:6e)	PC	M+H	792.59	13.0534	C46 H83 O7 N1 P1	2.16106e+08	1.84154e+08	2.54627e+08	3.08517e+08	3.49841e+08	2.94221e+08	2.66923e+08	2.24246e+08	2.21193e+08	2.0856e+08	1.50026e+08	1.4294e+08	2.36896e+08	2.34647e+08	2.25652e+08	2.24457e+08	2.27242e+08	2.26008e+08	2.18571e+08	2.13461e+08
PC(16:1_22:6)	PC	M+Na	826.536	10.858	C46 H78 O8 N1 P1 Na1	8.85703e+07	1.24356e+08	7.89466e+07	8.81045e+07	1.07735e+08	7.65015e+07	1.04241e+08	7.16626e+07	1.92116e+08	1.66731e+08	2.09211e+08	1.90771e+08	9.48561e+07	1.05793e+08	1.08579e+08	1.08809e+08	9.98884e+07	1.0402e+08	1.1061e+08	1.15075e+08
PC(18:4_20:3)	PC	M+H	804.554	13.292	C46 H79 O8 N1 P1	2.74719e+07	1.96021e+07	1.55043e+07	5.18094e+07	3.93919e+07	3.43642e+07	2.91583e+07	1.55333e+07	1.99589e+07	2.69922e+07	1.86834e+07	1.54512e+07	2.49041e+07	3.10888e+07	2.44103e+07	1.93618e+07	1.90388e+07	3.77085e+07	2.72702e+07	2.81499e+07
PC(38:8e)	PC	M+H	788.559	19.072	C46 H79 O7 N1 P1	0	7.52833e+06	1.09417e+07	2.01413e+06	0	1.29459e+06	1.71191e+06	4.55476e+06	266920	0	0	0	1.09573e+06	1.21351e+06	1.13866e+06	1.12169e+06	1.02508e+06	714190	380649	759292
PC(38:9)	PC	M+H	800.522	10.693	C46 H75 O8 N1 P1	6.11252e+06	2.05428e+07	7.09328e+06	1.34353e+07	6.42235e+06	2.63158e+06	1.15185e+07	3.46358e+06	4.7492e+07	1.73945e+07	3.44918e+07	2.91919e+07	1.35161e+07	1.2614e+07	1.10834e+07	1.3011e+07	1.40803e+07	1.29498e+07	1.19066e+07	1.19363e+07
PC(39:0)	PC	M+H	832.679	17.9887	C47 H95 O8 N1 P1	1.01022e+07	9.61036e+06	1.52623e+07	1.85577e+07	1.12749e+07	1.31665e+07	1.08023e+07	1.76033e+07	9.72811e+06	7.77828e+06	6.12222e+06	7.22109e+06	1.40715e+07	1.22965e+07	8.62857e+06	9.00644e+06	1.37545e+07	8.63613e+06	1.14867e+07	1.18138e+07
PC(39:0e)	PC	M+H	818.7	18.4532	C47 H97 O7 N1 P1	2.50071e+06	3.02305e+06	2.41611e+06	5.7419e+06	5.53974e+06	1.63683e+06	4.02817e+06	2.47931e+06	5.54136e+06	5.34136e+06	5.11143e+06	5.80398e+06	3.10057e+06	3.51872e+06	4.44875e+06	3.82595e+06	3.41966e+06	701575	3.04736e+06	3.75357e+06
PC(18:1_21:0)	PC	M+H	830.663	18.625	C47 H93 O8 N1 P1	1.79407e+07	1.35787e+07	1.49483e+07	1.6018e+07	1.46783e+07	2.64789e+07	2.34454e+07	2.56035e+07	1.58935e+07	1.91976e+07	1.52062e+07	1.18762e+07	1.94606e+07	1.88605e+07	1.9871e+07	1.80771e+07	1.64777e+07	1.85063e+07	1.86388e+07	1.67282e+07
PC(18:1_21:1)	PC	M+H	828.648	18.2531	C47 H91 O8 N1 P1	3.21391e+07	6.08511e+06	2.3083e+07	1.09538e+07	2.57507e+07	1.91443e+07	1.32342e+07	1.27566e+07	1.61556e+07	1.86687e+07	2.14009e+07	1.27554e+07	1.77399e+07	1.7787e+07	1.81052e+07	1.63448e+07	1.67433e+07	1.73416e+07	1.58656e+07	1.48595e+07
PC(39:2e)	PC	M+H	814.668	17.8572	C47 H93 O7 N1 P1	2.1323e+07	2.82042e+07	5.22138e+07	5.51638e+07	3.40305e+07	4.54911e+07	3.53437e+07	6.05088e+07	3.40387e+07	3.48956e+07	2.25324e+06	1.89603e+07	3.93421e+07	4.30895e+07	4.08631e+07	3.67268e+07	3.53798e+07	3.59598e+07	3.87825e+07	3.33878e+07
PC(18:2_21:1)	PC	M+H	826.632	15.6902	C47 H89 O8 N1 P1	9.77122e+06	2.2352e+07	2.71989e+07	2.31146e+07	2.39507e+07	3.59682e+07	2.79871e+07	2.97024e+07	4.45776e+07	5.14007e+07	5.26633e+07	5.09094e+07	2.93158e+07	2.84851e+07	3.11798e+07	2.89913e+07	3.04971e+07	3.2263e+07	2.8265e+07	2.89778e+07
PC(39:3)	PC	M+H	826.632	15.967	C47 H89 O8 N1 P1	4.24365e+06	4.4081e+06	5.67767e+06	4.44939e+06	5.6248e+06	3.96511e+06	4.3461e+06	5.23695e+06	9.28083e+06	9.07726e+06	6.22724e+06	7.46181e+06	6.32121e+06	5.80619e+06	5.4667e+06	4.26869e+06	4.62125e+06	6.34287e+06	5.77003e+06	6.5975e+06
PC(39:3e)	PC	M+H	812.653	18.4664	C47 H91 O7 N1 P1	1.04523e+10	6.24155e+09	1.15232e+10	9.12465e+09	1.09539e+10	1.20862e+10	1.04846e+10	1.15719e+10	9.30831e+09	1.0326e+10	9.65363e+09	9.83505e+09	1.05375e+10	1.03786e+10	1.02514e+10	1.00388e+10	1.00393e+10	9.71207e+09	9.61527e+09	9.81949e+09
PC(39:4)	PC	M+H	824.616	14.7092	C47 H87 O8 N1 P1	1.13565e+09	1.51041e+09	1.92479e+09	1.96538e+09	1.37352e+09	1.38591e+09	1.23739e+09	2.53708e+09	9.7476e+08	1.09286e+09	1.1566e+09	8.68557e+08	1.52356e+09	1.43163e+09	1.45998e+09	1.46513e+09	1.47102e+09	1.4701e+09	1.42488e+09	1.41912e+09
PC(39:4e)	PC	M+H	810.637	17.5566	C47 H89 O7 N1 P1	8.52022e+06	3.63942e+06	6.48656e+06	7.70013e+06	1.60691e+07	9.72277e+06	2.84555e+06	6.24524e+06	2.91088e+06	4.86429e+06	3.13319e+06	2.22484e+06	7.54397e+06	5.62721e+06	4.48741e+06	7.51066e+06	5.35827e+06	4.71834e+06	4.7552e+06	4.49823e+06
PC(39:5)	PC	M+H	822.601	15.5833	C47 H85 O8 N1 P1	1.23267e+08	1.03267e+08	1.19966e+08	8.92152e+07	1.06622e+08	1.70251e+08	1.15859e+08	1.65496e+08	1.6955e+08	1.87177e+08	1.05457e+08	1.04389e+08	1.31617e+08	1.40388e+08	1.34894e+08	1.33872e+08	1.33686e+08	1.35709e+08	1.23118e+08	1.24505e+08
PC(17:0_22:5)	PC	M+H	822.601	16.1523	C47 H85 O8 N1 P1	1.03023e+07	6.80182e+06	7.41158e+06	6.06733e+06	6.05149e+06	9.03109e+06	4.79095e+06	1.37907e+07	1.02424e+07	1.27983e+07	9.23637e+06	5.82729e+06	9.23135e+06	9.5322e+06	8.78086e+06	1.02107e+07	9.77979e+06	1.05213e+07	7.45617e+06	8.9428e+06
PC(39:5e)	PC	M+H	808.621	16.456	C47 H87 O7 N1 P1	1.21158e+07	6.15823e+06	7.59298e+06	1.0332e+07	1.04566e+07	1.2262e+07	4.29073e+06	7.74495e+06	1.03947e+06	9.17441e+06	3.04821e+06	1.37425e+06	744107	2.42029e+06	3.00831e+06	3.03306e+06	1.90469e+06	2.00237e+06	2.34567e+06	1.71664e+06
PC(39:6)	PC	M+H	820.585	12.7424	C47 H83 O8 N1 P1	1.87002e+08	1.97229e+08	2.26185e+08	2.86584e+08	2.8003e+08	2.13244e+08	2.23966e+08	2.37282e+08	1.87706e+08	2.31575e+08	2.36686e+08	2.14983e+08	2.50699e+08	2.30164e+08	2.29456e+08	2.27407e+08	2.40734e+08	2.39348e+08	2.37753e+08	2.43972e+08
PC(39:7)	PC	M+H	818.569	15.6978	C47 H81 O8 N1 P1	2.16917e+07	3.16005e+07	2.61496e+07	2.24867e+07	1.94071e+07	1.73988e+07	1.7822e+07	2.21403e+07	1.57238e+07	1.54023e+07	1.30386e+07	1.02732e+07	1.72739e+07	1.90994e+07	2.06232e+07	1.79716e+07	1.83909e+07	1.8994e+07	2.09609e+07	2.02712e+07
PC(16:0_24:0)	PC	M+Na	868.677	18.4035	C48 H96 O8 N1 P1 Na1	5.87725e+07	7.18589e+07	6.75784e+07	7.476e+07	4.82991e+07	6.14941e+07	7.74283e+07	8.49799e+07	7.05623e+07	7.34045e+07	7.01732e+07	6.32048e+07	6.59286e+07	6.42565e+07	6.53864e+07	6.31722e+07	6.0064e+07	6.24821e+07	6.27961e+07	6.60011e+07
PC(40:10)	PC	M+H	826.538	9.91414	C48 H77 O8 N1 P1	7.83316e+06	3.29327e+06	3.32421e+06	7.76089e+06	2.21955e+06	3.24926e+06	8.40607e+06	9.71413e+06	3.02545e+06	3.28804e+06	1.63016e+06	2.37484e+06	3.58271e+06	6.5508e+06	1.8009e+06	2.38587e+06	6.16012e+06	2.54842e+06	4.86784e+06	2.22702e+06
PC(40:1e)	PC	M+H	830.7	17.48	C48 H97 O7 N1 P1	4.52092e+07	2.34196e+07	3.88097e+07	3.42507e+07	4.47103e+07	5.74233e+07	3.18241e+07	3.75856e+07	3.21463e+07	3.6524e+07	2.33161e+07	2.961e+07	4.27435e+07	3.94899e+07	3.79013e+07	3.73573e+07	3.84588e+07	3.82969e+07	3.74836e+07	3.50218e+07
PC(22:0_18:2)	PC	M+Na	864.645	16.7974	C48 H92 O8 N1 P1 Na1	7.58294e+06	1.92611e+07	1.56095e+07	6.04197e+06	2.294e+06	6.79303e+06	4.30253e+06	2.03369e+07	1.83891e+06	3.45895e+06	610168	249200	6.5022e+06	8.35689e+06	7.3543e+06	6.4082e+06	6.78101e+06	7.74187e+06	7.52674e+06	7.13581e+06
PC(40:2e)	PC	M+H	828.684	17.1367	C48 H95 O7 N1 P1	9.34483e+07	8.19272e+07	1.21892e+08	1.14505e+08	9.79161e+07	1.03786e+08	7.09295e+07	1.20113e+08	5.87731e+07	1.30693e+08	6.59619e+07	7.76222e+07	8.82821e+07	1.01655e+08	9.91556e+07	9.71262e+07	8.88704e+07	9.37481e+07	1.18732e+08	8.65763e+07
PC(20:0_20:3)	PC	M+Na	862.63	15.8956	C48 H90 O8 N1 P1 Na1	9.97745e+06	2.73196e+07	1.52179e+07	1.0053e+07	7.78829e+06	1.58701e+07	1.85719e+07	3.03891e+07	2.44141e+07	2.9209e+07	2.42917e+07	2.36012e+07	1.94069e+07	2.0426e+07	1.88459e+07	1.88911e+07	1.86036e+07	1.84483e+07	2.05e+07	1.9298e+07
PC(40:3)	PC	M+H	840.648	16.3098	C48 H91 O8 N1 P1	5.81765e+06	9.54427e+06	1.28279e+06	4.13504e+06	450394	1.20052e+07	1.67948e+07	1.66241e+07	3.48883e+07	4.47205e+07	3.0988e+07	2.8789e+07	1.44841e+07	1.20077e+07	1.7752e+07	1.61116e+07	1.8941e+07	1.30619e+07	1.65838e+07	1.21569e+07
PC(40:3e)	PC	M+H	826.668	18.7859	C48 H93 O7 N1 P1	2.42645e+07	1.29416e+07	3.08539e+07	1.41093e+07	5.58691e+07	2.75872e+07	1.26514e+07	5.54911e+07	1.95078e+07	1.46047e+07	1.22171e+07	1.46504e+07	2.53875e+07	3.02784e+07	2.42777e+07	2.3593e+07	2.11559e+07	2.95763e+07	2.3173e+07	2.42835e+07
PC(18:3e_22:1)	PC	M+H	824.653	15.513	C48 H91 O7 N1 P1	3.98221e+07	2.97525e+07	4.48996e+07	4.34152e+07	4.35957e+07	5.9464e+07	4.5954e+07	4.23234e+07	5.88301e+07	5.98656e+07	4.84692e+07	4.74006e+07	5.00942e+07	4.85394e+07	4.84277e+07	4.77314e+07	4.68318e+07	4.2919e+07	4.23194e+07	4.58631e+07
PC(40:4e)	PC	M+H	824.653	16.1202	C48 H91 O7 N1 P1	3.01608e+08	1.96198e+08	4.04469e+08	4.49801e+08	2.54294e+08	4.55969e+08	2.39995e+08	3.95588e+08	1.55095e+08	2.18118e+08	1.38245e+08	1.26935e+08	2.84819e+08	2.82645e+08	2.66055e+08	2.68885e+08	2.6112e+08	2.68078e+08	2.61859e+08	2.48452e+08
PC(40:5e)	PC	M+H	822.637	14.852	C48 H89 O7 N1 P1	1.28696e+08	1.01608e+08	1.59044e+08	1.592e+08	1.2874e+08	1.83626e+08	1.32062e+08	1.51464e+08	1.12956e+08	1.3665e+08	9.79518e+07	8.76481e+07	1.38219e+08	1.37572e+08	1.37718e+08	1.28365e+08	1.29454e+08	1.29393e+08	1.32165e+08	1.31164e+08
PC(22:4_18:2)	PC	M+H	834.601	15.391	C48 H85 O8 N1 P1	7.59671e+06	4.66379e+06	4.8383e+06	1.07071e+06	2.82063e+06	1.97144e+06	1.04915e+07	2.03082e+06	3.8634e+06	1.19698e+07	1.04185e+07	6.81161e+06	6.42623e+06	2.09304e+06	7.40306e+06	8.21691e+06	929154	4.88567e+06	7.90697e+06	8.02397e+06
PC(40:6e)	PC	M+H	820.621	14.4327	C48 H87 O7 N1 P1	1.8392e+08	1.39904e+08	2.09332e+08	2.77024e+08	1.95192e+08	2.50568e+08	1.88291e+08	2.17092e+08	1.11523e+08	1.3849e+08	1.12571e+08	8.86519e+07	1.85192e+08	1.8632e+08	1.74684e+08	1.90164e+08	1.7412e+08	1.82056e+08	1.75867e+08	1.71956e+08
PC(40:7e)	PC	M+H	818.606	14.1996	C48 H85 O7 N1 P1	1.22798e+08	1.07545e+08	2.01977e+08	2.18412e+08	1.22997e+08	1.46856e+08	1.19741e+08	1.99248e+08	5.71632e+07	8.49588e+07	6.59567e+07	4.62671e+07	1.34623e+08	1.36527e+08	1.28939e+08	1.30703e+08	1.21814e+08	1.31389e+08	1.26205e+08	1.28737e+08
PC(18:2_22:6)	PC	M+Na	852.551	11.1292	C48 H80 O8 N1 P1 Na1	8.55925e+07	1.05857e+08	3.9055e+07	1.21196e+08	1.1715e+08	7.78943e+07	9.49918e+07	6.43474e+07	1.56327e+08	1.51944e+08	1.74556e+08	1.69054e+08	1.00532e+08	1.13431e+08	1.02575e+08	1.0666e+08	1.10039e+08	1.11994e+08	1.15002e+08	1.1949e+08
PC(18:3e_22:5)	PC	M+Na	838.572	10.446	C48 H82 O7 N1 P1 Na1	4.45817e+09	3.089e+09	4.95107e+09	4.3041e+09	3.22966e+09	5.02083e+09	4.10453e+09	4.69484e+09	2.2657e+08	2.76235e+08	2.21301e+08	2.53365e+08	3.4803e+09	3.40543e+09	3.42074e+09	3.38899e+09	3.31652e+09	3.17584e+09	3.14003e+09	3.12993e+09
PC(40:8e)	PC	M+H	816.59	11.9027	C48 H83 O7 N1 P1	2.50466e+07	2.99309e+07	4.56875e+07	4.30751e+07	5.97047e+07	3.90998e+07	2.91983e+07	4.10599e+07	2.09512e+07	2.73827e+07	1.78547e+07	2.04828e+07	3.51612e+07	2.74264e+07	3.37617e+07	3.54761e+07	3.13378e+07	3.3588e+07	2.91817e+07	3.2081e+07
PC(18:4_22:5)	PC	M+H	828.554	9.412	C48 H79 O8 N1 P1	1.72313e+08	1.25336e+08	1.6189e+08	1.61033e+08	1.77178e+08	1.76495e+08	1.73567e+08	1.69336e+08	4.30415e+06	6.93706e+06	3.47484e+06	2.52565e+06	1.53482e+08	1.55733e+08	1.37556e+08	1.19684e+08	1.27117e+08	1.32031e+08	1.48021e+08	1.21039e+08
PC(41:1)	PC	M+H	858.695	17.9511	C49 H97 O8 N1 P1	1.75824e+07	1.83237e+07	2.63789e+07	1.46528e+07	2.03808e+07	2.5695e+07	1.75556e+07	4.24435e+07	1.54109e+07	2.16307e+07	1.82652e+07	2.13668e+07	2.38175e+07	2.11739e+07	1.9655e+07	1.95261e+07	1.98065e+07	1.79988e+07	2.04381e+07	1.89099e+07
PC(41:3)	PC	M+H	854.663	16.1093	C49 H93 O8 N1 P1	9.55807e+06	1.28935e+07	1.48771e+07	7.49291e+06	9.43742e+06	1.2009e+07	7.97401e+06	1.72578e+07	7.70258e+06	1.15813e+07	8.43475e+06	7.04859e+06	1.30547e+07	1.0652e+07	1.03169e+07	1.46032e+07	1.18194e+07	1.28295e+07	1.15739e+07	1.03873e+07
PC(41:3e)	PC	M+H	840.684	18.5106	C49 H95 O7 N1 P1	3.99658e+08	5.02533e+08	2.42475e+08	2.10752e+08	2.4983e+08	2.01774e+08	3.0218e+08	2.69845e+08	2.376e+08	2.84709e+08	2.91771e+08	2.29939e+08	2.50566e+08	3.47531e+08	4.40818e+08	5.41532e+08	5.76863e+08	3.60747e+08	3.28063e+08	4.74511e+08
PC(41:4)	PC	M+H	852.648	15.9726	C49 H91 O8 N1 P1	3.64692e+07	5.09778e+07	6.79398e+07	4.89782e+07	3.59444e+07	5.12985e+07	3.62423e+07	1.15678e+08	2.99375e+07	4.23345e+07	2.81111e+07	2.17931e+07	5.05972e+07	4.68289e+07	4.83158e+07	4.4537e+07	4.37575e+07	4.88566e+07	4.4611e+07	4.26134e+07
PC(41:5)	PC	M+H	850.632	14.6468	C49 H89 O8 N1 P1	4.65933e+07	5.73405e+07	5.35706e+07	5.24335e+07	5.31245e+07	4.92513e+07	4.17562e+07	1.05114e+08	3.30744e+07	4.37594e+07	3.58966e+07	2.359e+07	5.41883e+07	4.4411e+07	5.26303e+07	4.866e+07	5.21232e+07	4.61515e+07	5.12385e+07	4.91633e+07
PC(20:4_21:1)	PC	M+H	850.632	16.7868	C49 H89 O8 N1 P1	2.26994e+07	3.77907e+07	2.96326e+07	2.04817e+07	2.20848e+07	3.18576e+07	1.86749e+07	4.16509e+07	2.25953e+07	2.64609e+07	1.32761e+07	1.1636e+07	2.66859e+07	2.6858e+07	2.21227e+07	2.55758e+07	2.24939e+07	2.25016e+07	1.9751e+07	2.3275e+07
PC(41:6)	PC	M+H	848.616	14.1208	C49 H87 O8 N1 P1	3.73754e+07	5.33035e+07	3.30466e+07	5.87184e+07	4.63401e+07	3.71896e+07	3.38886e+07	4.79969e+07	3.71727e+07	5.19603e+07	5.24357e+07	3.49399e+07	3.98215e+07	4.10012e+07	4.31892e+07	4.50281e+07	4.23566e+07	4.90129e+07	4.08914e+07	5.15772e+07
PC(19:0_22:6)	PC	M+H	848.616	16.5	C49 H87 O8 N1 P1	4.04072e+07	3.3037e+07	5.95189e+07	2.45381e+07	2.73842e+07	3.70931e+07	1.82344e+07	7.78299e+07	9.16151e+06	1.52073e+07	7.30469e+06	4.85568e+06	3.31652e+07	3.26647e+07	2.96792e+07	3.30643e+07	2.76288e+07	3.09157e+07	2.96658e+07	2.7978e+07
PC(41:7)	PC	M+H	846.601	12.9416	C49 H85 O8 N1 P1	3.48204e+06	9.47614e+06	8.95781e+06	1.10168e+07	4.31047e+06	2.41654e+06	1.22029e+07	2.29297e+07	1.77064e+07	1.26713e+07	2.94133e+07	2.51843e+07	6.63583e+06	9.17038e+06	1.05661e+07	1.10782e+07	1.08348e+07	1.37602e+07	5.99319e+06	9.23004e+06
PC(19:1_22:6)	PC	M+H	846.601	15.2101	C49 H85 O8 N1 P1	3.14466e+07	3.7205e+07	3.35446e+07	2.3723e+07	2.21763e+07	4.31927e+07	3.13029e+07	5.32275e+07	3.54244e+07	3.98323e+07	2.13689e+07	1.71772e+07	3.36351e+07	3.44705e+07	3.85013e+07	3.485e+07	3.37404e+07	3.38776e+07	3.27032e+07	3.6322e+07
PC(26:0_16:0)	PC	M+H	874.726	19.0622	C50 H101 O8 N1 P1	2.12288e+07	1.57788e+07	3.50735e+07	2.57802e+07	1.37374e+07	2.03216e+07	1.97087e+07	3.95659e+07	1.39414e+07	1.8375e+07	8.03467e+06	2.52239e+07	1.59818e+07	1.39442e+07	1.58125e+07	1.87797e+07	1.58096e+07	1.51651e+07	1.37219e+07	1.53112e+07
PC(42:0)	PC	M+Na	896.708	24.587	C50 H100 O8 N1 P1 Na1	2.05155e+06	0	484443	503578	928225	2.42654e+06	26016.7	74465.1	5.90443e+06	3.7037e+06	9.65285e+06	1.03026e+07	153170	888695	796922	484121	258275	1.33415e+06	467272	475859
PC(26:1_16:0)	PC	M+H	872.71	18.4152	C50 H99 O8 N1 P1	7.19869e+07	9.57121e+07	1.06662e+08	6.12997e+07	5.39177e+07	9.11562e+07	6.74631e+07	1.5528e+08	7.45519e+07	9.72069e+07	5.04973e+07	5.17425e+07	8.29722e+07	7.55749e+07	7.72789e+07	7.17504e+07	7.46983e+07	6.79329e+07	6.89941e+07	6.9403e+07
PC(42:10)	PC	M+H	854.569	10.7904	C50 H81 O8 N1 P1	3.0749e+09	2.1219e+09	2.98434e+09	3.70581e+09	2.80615e+09	4.90324e+09	6.67363e+09	5.7253e+09	6.54924e+09	9.13192e+09	6.01689e+09	7.30623e+09	4.95166e+09	4.77039e+09	4.73224e+09	4.68034e+09	4.61774e+09	4.5469e+09	4.57346e+09	4.52468e+09
PC(42:11)	PC	M+H	852.554	9.84213	C50 H79 O8 N1 P1	2.51091e+08	2.24022e+08	2.61083e+08	2.87448e+08	2.23768e+08	5.56273e+08	5.25981e+08	5.71969e+08	4.30622e+08	5.40348e+08	2.97447e+08	2.58754e+08	3.5941e+08	3.59944e+08	3.32213e+08	3.40505e+08	3.23556e+08	3.354e+08	3.40085e+08	3.44243e+08
PC(42:3)	PC	M+H	868.679	16.6976	C50 H95 O8 N1 P1	1.26316e+08	4.05802e+08	1.96623e+08	9.143e+07	9.60431e+07	1.50468e+08	1.03475e+08	3.08542e+08	1.25265e+08	1.35798e+08	7.77794e+07	6.91991e+07	1.66422e+08	1.45278e+08	1.49789e+08	1.5562e+08	1.53624e+08	1.57124e+08	1.59235e+08	1.51457e+08
PC(24:1_18:2)	PC	M+H	868.679	18.5076	C50 H95 O8 N1 P1	5.83637e+07	7.23668e+07	6.79164e+07	7.49798e+07	5.001e+07	6.16806e+07	7.72138e+07	7.14368e+07	7.20333e+07	7.40861e+07	6.82499e+07	5.9308e+07	6.61009e+07	6.4661e+07	6.57063e+07	6.3605e+07	6.02709e+07	6.27119e+07	6.31254e+07	6.74088e+07
PC(42:3e)	PC	M+H	854.7	17.352	C50 H97 O7 N1 P1	4.49046e+07	3.26614e+07	5.76944e+07	7.04318e+07	5.60932e+07	7.5429e+07	4.07145e+07	5.63932e+07	2.86418e+07	2.80456e+07	1.77254e+07	1.84022e+07	4.67201e+07	4.45699e+07	4.48146e+07	4.22857e+07	4.29231e+07	3.95648e+07	4.1592e+07	4.0115e+07
PC(24:2_18:2)	PC	M+H	866.663	17.559	C50 H93 O8 N1 P1	3.51863e+06	1.02034e+07	9.22957e+06	5.42327e+06	3.10852e+06	5.7644e+06	5.82826e+06	1.19418e+07	6.11749e+06	7.29424e+06	3.58715e+06	3.38127e+06	5.63139e+06	5.69391e+06	5.85586e+06	5.17036e+06	6.28969e+06	6.09803e+06	6.49508e+06	6.52313e+06
PC(42:4e)	PC	M+H	852.684	17.2432	C50 H95 O7 N1 P1	6.50406e+07	3.67553e+07	7.4229e+07	8.83799e+07	5.46886e+07	9.81494e+07	4.95059e+07	7.13358e+07	2.93722e+07	3.83734e+07	2.57342e+07	2.81936e+07	5.93965e+07	5.52972e+07	5.75833e+07	5.63677e+07	5.6252e+07	5.26915e+07	5.7382e+07	5.56102e+07
PC(42:5)	PC	M+H	864.648	15.8253	C50 H91 O8 N1 P1	4.67263e+07	7.85303e+07	6.604e+07	4.21643e+07	2.44414e+07	6.57525e+07	4.53018e+07	1.33595e+08	8.3579e+07	1.06184e+08	7.04541e+07	6.0291e+07	6.81991e+07	6.99378e+07	6.93818e+07	6.4562e+07	6.91005e+07	6.69389e+07	6.6462e+07	6.19995e+07
PC(42:5e)	PC	M+H	850.668	16.0336	C50 H93 O7 N1 P1	1.16468e+08	7.3066e+07	1.43747e+08	1.54468e+08	1.04016e+08	1.87604e+08	1.01112e+08	1.44803e+08	7.80338e+07	1.08325e+08	6.78536e+07	6.46229e+07	1.2024e+08	1.15675e+08	1.13084e+08	1.11041e+08	1.10993e+08	1.12345e+08	1.07304e+08	1.06172e+08
PC(42:6)	PC	M+H	862.632	14.9314	C50 H89 O8 N1 P1	1.86491e+09	2.28404e+09	3.39814e+09	1.85686e+09	1.51453e+09	2.15415e+09	1.72351e+09	4.15579e+09	1.14442e+09	1.83664e+09	1.09995e+09	9.94455e+08	1.98139e+09	2.00506e+09	1.94549e+09	1.87544e+09	1.84795e+09	1.87551e+09	1.85313e+09	1.8322e+09
PC(42:6e)	PC	M+H	848.653	15.7069	C50 H91 O7 N1 P1	3.40312e+08	1.86058e+08	3.83326e+08	4.81213e+08	2.96313e+08	4.18802e+08	2.39045e+08	3.7266e+08	1.45629e+08	2.35395e+08	1.30173e+08	1.11109e+08	2.93682e+08	2.92583e+08	2.90849e+08	2.83468e+08	2.71354e+08	2.77317e+08	2.66002e+08	2.68315e+08
PC(42:7)	PC	M+H	860.616	13.5694	C50 H87 O8 N1 P1	6.57536e+08	8.96824e+08	7.10426e+08	6.5648e+08	5.58634e+08	9.32633e+08	1.11402e+09	9.99793e+08	1.53266e+09	1.5565e+09	1.43693e+09	1.50986e+09	1.02489e+09	1.01473e+09	1.01802e+09	1.01342e+09	9.84216e+08	1.01165e+09	9.83773e+08	9.73398e+08
PC(42:7e)	PC	M+H	846.637	15.4864	C50 H89 O7 N1 P1	1.31171e+08	8.91167e+07	1.59376e+08	1.82464e+08	1.16192e+08	1.41709e+08	7.92761e+07	1.62539e+08	4.3815e+07	7.16825e+07	4.16373e+07	3.45948e+07	1.12332e+08	1.07324e+08	1.15847e+08	1.09556e+08	1.08902e+08	1.08469e+08	1.01212e+08	1.08078e+08
PC(42:8)	PC	M+H	858.601	12.4468	C50 H85 O8 N1 P1	8.10527e+08	8.31614e+08	1.04695e+09	6.86395e+08	8.57874e+08	9.50726e+08	8.28301e+08	1.1667e+09	8.25851e+08	9.51064e+08	7.88065e+08	8.25424e+08	8.89308e+08	8.72529e+08	8.765e+08	8.57821e+08	8.46787e+08	8.46405e+08	8.30838e+08	8.18515e+08
PC(42:8e)	PC	M+H	844.621	14.178	C50 H87 O7 N1 P1	0	1.03017e+06	1.90653e+06	4.1688e+06	1.33706e+06	2.76322e+06	684487	5.22044e+06	0	639051	0	0	0	846500	907149	0	0	855739	0	0
PC(43:0e)	PC	M+H	874.762	19.19	C51 H105 O7 N1 P1	4.86205e+06	1.04518e+07	1.07212e+06	492001	3.24261e+06	5.84011e+06	6.47503e+06	2.506e+06	1.49267e+07	1.80074e+07	3.43764e+07	5.04889e+07	2.2237e+07	1.68998e+07	1.57597e+07	1.24773e+07	1.41617e+07	1.34408e+07	1.51799e+07	1.15677e+07
PC(27:1_16:0)	PC	M+H	886.726	19.0266	C51 H101 O8 N1 P1	4.01494e+07	4.87492e+06	1.30338e+07	1.21038e+07	2.82259e+07	2.69518e+07	2.01934e+07	1.18643e+07	2.44002e+07	2.2295e+07	1.82869e+07	2.17194e+07	2.48261e+07	2.43305e+07	1.58793e+07	2.09588e+07	1.70509e+07	1.59756e+07	2.45347e+07	1.74217e+07
PC(43:1)	PC	M+Na	908.708	19.0266	C51 H100 O8 N1 P1 Na1	1.82846e+06	53984.1	447674	1.20061e+06	1.15627e+06	7.67397e+06	3.0675e+06	443081	1.40009e+07	1.13308e+07	2.53228e+07	723918	9.05578e+06	8.70055e+06	8.63389e+06	1.04083e+07	8.0643e+06	7.26546e+06	8.25766e+06	9.34423e+06
PC(43:1e)	PC	M+H	872.747	19.807	C51 H103 O7 N1 P1	4.37348e+09	7.37902e+08	1.74872e+09	2.21154e+09	4.66779e+09	3.52581e+09	3.01908e+09	1.27329e+09	4.21366e+09	5.19415e+09	6.92444e+09	7.53116e+09	5.79787e+09	3.42546e+09	5.71912e+09	5.60909e+09	3.38865e+09	5.5548e+09	3.34667e+09	3.07392e+09
PC(43:2e)	PC	M+H	870.731	18.293	C51 H101 O7 N1 P1	3.22863e+07	1.08275e+06	1.5983e+07	5.6165e+06	3.18151e+07	2.43856e+07	8.52434e+06	4.20905e+06	2.74461e+07	2.88649e+07	8.14813e+07	2.41083e+08	2.39932e+07	3.13052e+07	2.64277e+07	2.49663e+07	1.62549e+07	2.05624e+07	2.38137e+07	1.17136e+07
PC(43:4)	PC	M+H	880.679	17.1013	C51 H95 O8 N1 P1	2.32941e+07	3.23608e+07	3.42552e+07	2.71262e+07	2.08965e+07	3.67598e+07	2.12369e+07	5.53977e+07	1.98529e+07	2.36494e+07	1.59449e+07	1.62516e+07	3.00693e+07	2.97599e+07	2.79587e+07	2.77982e+07	2.64964e+07	2.46495e+07	2.66132e+07	2.29682e+07
PC(43:5)	PC	M+H	878.663	15.882	C51 H93 O8 N1 P1	3.31286e+06	6.98481e+06	8.10101e+06	4.04253e+06	5.78874e+06	5.23008e+06	1.70037e+06	1.74213e+07	3.03898e+06	8.49496e+06	3.48308e+06	3.23666e+06	3.2022e+06	5.38016e+06	3.51121e+06	5.79479e+06	5.95083e+06	3.14349e+06	5.1012e+06	5.63081e+06
PC(43:5e)	PC	M+H	864.684	19.47	C51 H95 O7 N1 P1	1.72412e+07	3.03021e+07	4.24096e+07	3.8831e+07	1.41262e+07	4.67714e+07	5.16589e+07	5.05161e+07	2.82733e+07	3.79597e+07	3.0097e+07	2.60241e+07	2.8499e+07	3.69424e+07	3.71342e+07	3.65628e+07	2.81722e+07	3.96861e+07	2.52286e+07	3.84149e+07
PC(43:6)	PC	M+H	876.648	15.5619	C51 H91 O8 N1 P1	1.51812e+07	2.10869e+07	2.91665e+07	1.96661e+07	1.87088e+07	1.99718e+07	1.43725e+07	5.41202e+07	9.24154e+06	1.85674e+07	7.60567e+06	6.37277e+06	2.12996e+07	2.18977e+07	2.11625e+07	2.17214e+07	1.90004e+07	2.10698e+07	1.91672e+07	2.03683e+07
PC(22:6_21:0)	PC	M+H	876.648	17.5302	C51 H91 O8 N1 P1	1.68406e+07	2.37376e+07	2.20748e+07	1.02634e+07	1.37875e+07	2.1786e+07	1.09893e+07	3.70542e+07	4.8365e+06	8.76646e+06	3.01434e+06	1.98491e+06	1.66914e+07	1.35029e+07	1.67974e+07	1.59149e+07	1.53324e+07	1.48352e+07	1.60272e+07	1.62634e+07
PC(22:6_21:1)	PC	M+H	874.632	16.3997	C51 H89 O8 N1 P1	9.17797e+06	2.54577e+07	1.65132e+07	5.95411e+06	6.76614e+06	1.68253e+07	9.29897e+06	2.6123e+07	3.41818e+06	6.94933e+06	0	0	1.22932e+07	1.12689e+07	1.14806e+07	1.10038e+07	1.06612e+07	1.12024e+07	9.7297e+06	9.6401e+06
PC(44:10)	PC	M+H	882.601	11.7292	C52 H85 O8 N1 P1	5.55806e+07	3.75741e+07	1.02393e+08	2.2388e+07	2.91172e+07	6.32236e+07	7.22618e+07	5.17824e+07	1.11079e+08	2.87457e+07	1.08717e+08	1.19216e+08	3.57969e+07	4.21507e+07	3.64984e+07	4.34603e+07	3.22757e+07	3.33611e+07	5.20162e+07	1.55223e+07
PC(22:6_22:6)	PC	M+Na	900.551	10.4016	C52 H80 O8 N1 P1 Na1	9.98717e+07	5.01982e+07	6.60134e+07	1.00821e+08	1.33763e+08	9.45663e+07	1.43852e+08	1.14833e+08	2.37846e+08	2.92533e+08	1.6306e+08	1.65807e+08	1.25302e+08	1.31642e+08	1.19434e+08	1.09411e+08	1.1987e+08	1.18304e+08	1.26881e+08	1.22407e+08
PC(44:12)	PC	M+H	878.569	10.4016	C52 H81 O8 N1 P1	1.93818e+09	9.2799e+08	1.58874e+09	2.03833e+09	2.7149e+09	2.74803e+09	3.87491e+09	3.38466e+09	3.46763e+09	5.23787e+09	2.68233e+09	2.69699e+09	2.80393e+09	2.88909e+09	2.82624e+09	2.65819e+09	2.62927e+09	2.61252e+09	2.49747e+09	2.47552e+09
PC(44:2)	PC	M+H	898.726	18.3726	C52 H101 O8 N1 P1	9.08102e+06	6.81982e+06	6.23942e+06	6.8859e+06	6.16832e+06	9.53646e+06	6.17228e+06	8.92151e+06	9.95494e+06	1.43639e+07	1.01655e+07	1.07361e+07	6.44174e+06	9.4917e+06	9.40546e+06	8.25692e+06	5.43194e+06	8.8412e+06	1.07947e+07	7.10853e+06
PC(26:1_18:1)	PC	M+H	898.726	26.491	C52 H101 O8 N1 P1	5.32219e+06	75777.7	654062	1.46801e+06	2.45098e+06	3.70625e+07	5.76351e+06	929371	8.51811e+07	8.5469e+07	1.94214e+08	1.40944e+08	8.71033e+07	3.67553e+07	2.1854e+07	3.41111e+07	4.98363e+07	2.74319e+07	4.64844e+07	3.48813e+07
PC(44:3)	PC	M+H	896.71	17.9571	C52 H99 O8 N1 P1	1.36649e+07	3.10716e+07	2.51561e+07	1.27352e+07	1.14296e+07	2.56642e+07	1.6283e+07	5.05873e+07	1.80511e+07	2.20304e+07	1.33981e+07	1.47437e+07	2.24577e+07	2.16123e+07	1.98645e+07	1.98948e+07	1.95313e+07	2.18282e+07	2.0111e+07	1.81811e+07
PC(44:3e)	PC	M+H	882.731	11.693	C52 H101 O7 N1 P1	4.86676e+07	2.06045e+07	2.10966e+07	2.29807e+07	2.40229e+07	2.14113e+07	2.96309e+07	1.62077e+07	0	0	0	0	2.12401e+07	1.67909e+07	1.48607e+07	2.56478e+07	7.08981e+06	1.21952e+07	1.15166e+07	1.60021e+07
PC(44:4)	PC	M+H	894.695	17.581	C52 H97 O8 N1 P1	1.39028e+08	2.01194e+08	2.24183e+08	1.34683e+08	1.10343e+08	1.79143e+08	1.2143e+08	3.26372e+08	1.14122e+08	1.40351e+08	8.86053e+07	9.07325e+07	1.6357e+08	1.5426e+08	1.45936e+08	1.46187e+08	1.5109e+08	1.51461e+08	1.4983e+08	1.43351e+08
PC(44:4e)	PC	M+H	880.715	18.126	C52 H99 O7 N1 P1	2.56416e+07	1.52426e+07	3.41274e+07	3.99907e+07	2.41349e+07	4.07593e+07	1.75009e+07	3.36941e+07	4.09077e+06	7.45226e+06	1.51098e+06	3.77545e+07	1.83233e+07	1.92569e+07	1.79632e+07	1.64378e+07	2.57902e+07	1.65093e+07	1.55862e+07	1.45951e+07
PC(44:5)	PC	M+H	892.679	16.4608	C52 H95 O8 N1 P1	7.45366e+07	1.8356e+08	1.40843e+08	8.32588e+07	6.03433e+07	1.10547e+08	7.74646e+07	2.33715e+08	8.73328e+07	1.02428e+08	5.08353e+07	5.13204e+07	1.04476e+08	1.01304e+08	9.95756e+07	9.71639e+07	9.46707e+07	9.30342e+07	9.10516e+07	9.32868e+07
PC(44:5e)	PC	M+H	878.7	17.1356	C52 H97 O7 N1 P1	3.96629e+07	3.37629e+07	7.68787e+07	8.64559e+07	5.09343e+07	9.79526e+07	5.01943e+07	6.87999e+07	2.30498e+07	2.92851e+07	1.63494e+07	1.41292e+07	5.58229e+07	5.072e+07	5.23285e+07	4.70019e+07	4.59991e+07	4.68388e+07	4.85124e+07	4.81149e+07
PC(44:6)	PC	M+H	890.663	16.1393	C52 H93 O8 N1 P1	1.18048e+08	1.73225e+08	2.84085e+08	1.06006e+08	7.52056e+07	1.54406e+08	9.44373e+07	4.34836e+08	5.85523e+07	9.70754e+07	4.3043e+07	3.60011e+07	1.25718e+08	1.2556e+08	1.20819e+08	1.16693e+08	1.18266e+08	1.22124e+08	1.17154e+08	1.13056e+08
PC(44:6e)	PC	M+H	876.684	16.1231	C52 H95 O7 N1 P1	3.31374e+07	5.0315e+07	9.24872e+07	7.42002e+07	5.36557e+07	1.02829e+08	5.76006e+07	9.88695e+07	2.67016e+07	2.64025e+07	1.40112e+07	1.56457e+07	5.44679e+07	5.11114e+07	5.18727e+07	4.89492e+07	4.8519e+07	4.9542e+07	4.90758e+07	4.81123e+07
PC(44:7)	PC	M+H	888.648	14.8658	C52 H91 O8 N1 P1	9.66745e+07	2.02631e+08	1.40203e+08	8.85842e+07	7.45602e+07	1.45027e+08	1.57597e+08	2.43643e+08	1.78324e+08	2.29233e+08	1.30297e+08	1.23752e+08	1.55919e+08	1.58059e+08	1.48438e+08	1.41485e+08	1.39773e+08	1.38115e+08	1.38153e+08	1.41701e+08
PC(44:8)	PC	M+H	886.632	13.7628	C52 H89 O8 N1 P1	1.16949e+07	2.13861e+07	2.67165e+07	1.02166e+07	1.88115e+07	1.21177e+07	9.8695e+06	2.92933e+07	6.79077e+06	8.99743e+06	3.36349e+06	4.08546e+06	1.30264e+07	1.28215e+07	1.5725e+07	1.51728e+07	1.16219e+07	1.55105e+07	1.45556e+07	1.27577e+07
PC(44:9)	PC	M+H	884.616	12.4257	C52 H87 O8 N1 P1	1.591e+07	8.0887e+06	1.72437e+07	1.80395e+07	2.09534e+07	2.47222e+07	2.29968e+07	1.95599e+07	1.99711e+07	2.07213e+07	1.26352e+07	1.50367e+07	2.18901e+07	1.92179e+07	1.62816e+07	1.76887e+07	1.55334e+07	1.7161e+07	1.70775e+07	1.62224e+07
PC(27:0_18:2)	PC	M+H	912.742	17.917	C53 H103 O8 N1 P1	2.00433e+07	495743	9.09852e+06	4.61179e+06	3.12729e+07	2.01111e+07	6.67084e+06	1.85236e+06	1.86904e+07	2.50772e+07	3.19242e+07	3.45882e+07	1.62519e+07	1.41833e+07	8.52587e+06	1.94334e+07	1.19811e+07	1.67305e+07	1.56705e+07	8.47975e+06
PC(27:1_18:1)	PC	M+H	912.742	18.4826	C53 H103 O8 N1 P1	4.09758e+07	2.88382e+06	2.01394e+07	5.02914e+06	6.6775e+07	1.98692e+07	1.02419e+07	1.39237e+07	2.18197e+07	2.79925e+07	5.06514e+07	9.88091e+07	3.71143e+07	5.28894e+07	5.86545e+07	4.35804e+07	1.6544e+07	5.00079e+07	3.47087e+07	1.53147e+07
PC(27:1_18:2)	PC	M+H	910.726	17.912	C53 H101 O8 N1 P1	4.63831e+07	1.71534e+06	1.13071e+07	8.33385e+06	3.20666e+07	2.59398e+07	4.42287e+06	4.67801e+06	1.40736e+07	3.90169e+07	7.05532e+07	6.87441e+07	4.21437e+07	2.37066e+07	2.69884e+07	2.28648e+07	2.6885e+07	2.63618e+07	2.39084e+07	2.19629e+07
PC(45:3)	PC	M+H	910.726	18.976	C53 H101 O8 N1 P1	1.36088e+07	500142	4.24266e+06	5.16804e+06	2.70274e+07	1.05195e+07	2.91775e+06	1.44884e+06	1.95755e+07	4.17716e+06	3.04005e+06	6.15855e+06	9.41158e+06	7.46375e+06	3.3861e+06	7.35036e+06	6.23929e+06	8.61703e+06	9.79382e+06	8.74839e+06
PC(45:4)	PC	M+H	908.71	18.0095	C53 H99 O8 N1 P1	3.60364e+06	5.12921e+06	6.69978e+06	5.67258e+06	5.92879e+06	7.37166e+06	4.18671e+06	8.99309e+06	3.19979e+06	3.99164e+06	3.98898e+06	4.08525e+06	4.41628e+06	5.06516e+06	5.81717e+06	4.32108e+06	4.11059e+06	5.30112e+06	4.35238e+06	4.21499e+06
PC(45:6)	PC	M+H	904.679	16.761	C53 H95 O8 N1 P1	2.50836e+06	1.23644e+07	1.06296e+07	9.14212e+06	4.63204e+06	6.32745e+06	3.70421e+06	1.5796e+07	2.79568e+06	5.4388e+06	2.19783e+06	3.3706e+06	4.4616e+06	6.45895e+06	5.75401e+06	5.70649e+06	6.12272e+06	7.15738e+06	6.8039e+06	6.84207e+06
PC(28:1_18:1)	PC	M+H	926.757	21.4027	C54 H105 O8 N1 P1	1.76509e+07	2.47058e+07	2.4571e+07	2.85712e+07	1.79764e+07	1.73313e+07	2.31068e+07	3.84308e+07	1.48861e+07	1.45847e+07	4.24575e+06	1.30616e+06	1.65667e+07	1.36161e+07	9.22675e+06	6.93322e+06	9.90675e+06	1.79996e+07	1.52927e+07	9.84021e+06
PC(28:1_18:2)	PC	M+H	924.742	26.505	C54 H103 O8 N1 P1	5.28491e+06	0	7816.9	0	413790	850694	1.77311e+06	800.084	6.61357e+06	5.25804e+06	1.92909e+07	1.65416e+07	7.35107e+06	1.0259e+07	5.06506e+06	9.66811e+06	2.50266e+06	5.87428e+06	5.54506e+06	5.57677e+06
PC(46:4)	PC	M+H	922.726	18.3941	C54 H101 O8 N1 P1	6.98944e+06	3.59558e+06	7.44009e+06	6.63449e+06	6.69002e+06	6.42761e+06	5.36629e+06	7.82988e+06	6.5005e+06	7.87393e+06	5.76651e+06	4.51021e+06	6.87155e+06	6.50792e+06	5.88761e+06	6.70931e+06	6.09503e+06	5.66571e+06	5.83369e+06	5.56653e+06
PC(32:1_14:4)	PC	M+H	920.71	17.5252	C54 H99 O8 N1 P1	1.01883e+07	1.88142e+07	1.62447e+07	1.2862e+07	1.11659e+07	1.33613e+07	9.19381e+06	2.66611e+07	9.31878e+06	1.26876e+07	5.90918e+06	8.12676e+06	1.25525e+07	1.22343e+07	1.25115e+07	1.11084e+07	1.02149e+07	1.10307e+07	1.10046e+07	1.19235e+07
PC(46:6)	PC	M+H	918.695	17.2711	C54 H97 O8 N1 P1	5.64585e+07	9.04713e+07	1.04833e+08	5.56008e+07	4.61237e+07	6.86915e+07	5.01971e+07	1.52195e+08	4.36634e+07	6.04268e+07	3.31381e+07	3.11135e+07	6.97142e+07	7.13801e+07	6.90574e+07	6.47307e+07	6.79343e+07	6.50544e+07	6.65228e+07	5.81602e+07
PC(46:7)	PC	M+H	916.679	16.0665	C54 H95 O8 N1 P1	4.00858e+07	1.07057e+08	7.64879e+07	3.84019e+07	3.34414e+07	5.8893e+07	4.83483e+07	1.27051e+08	5.01351e+07	7.13964e+07	3.25138e+07	2.89557e+07	6.47671e+07	5.99572e+07	5.93193e+07	5.83999e+07	5.86282e+07	5.90559e+07	5.91538e+07	5.27567e+07
PC(46:8)	PC	M+H	914.663	19.0923	C54 H93 O8 N1 P1	1.29926e+07	8.33348e+06	4.71925e+06	6.95807e+06	2.98498e+07	1.25491e+07	1.93283e+06	2.34769e+06	1.62765e+07	1.63939e+07	1.29721e+07	1.20332e+07	5.67329e+06	6.2002e+06	6.05972e+06	6.4685e+06	5.02876e+06	2.80321e+06	5.92739e+06	6.50979e+06
PC(47:2)	PC	M+H	940.773	18.445	C55 H107 O8 N1 P1	1.46046e+07	860320	6.25436e+06	7.50169e+06	2.11015e+07	1.7836e+07	8.91422e+06	1.53539e+07	1.16628e+07	2.84102e+07	3.20138e+07	2.09222e+07	4.1608e+07	3.7581e+07	4.42467e+07	4.06719e+07	3.54885e+07	4.54813e+07	3.80037e+07	4.67186e+07
PC(47:4)	PC	M+H	936.742	19.16	C55 H103 O8 N1 P1	6.55645e+07	1.65393e+06	1.84619e+07	1.06218e+07	3.01717e+07	6.03181e+07	2.24775e+07	7.12298e+06	8.48758e+07	4.12265e+07	7.22321e+07	7.62366e+07	5.25454e+07	4.75874e+07	4.59538e+07	4.77276e+07	4.188e+07	4.36787e+07	4.21843e+07	4.14065e+07
PC(47:5)	PC	M+H	934.726	19.1733	C55 H101 O8 N1 P1	2.42294e+07	2.28036e+06	1.68428e+07	1.48623e+07	4.67641e+07	4.86092e+07	1.67295e+07	9.03653e+06	3.53269e+07	3.19621e+07	5.72453e+07	7.09318e+07	3.23827e+07	3.42816e+07	2.61176e+07	3.09177e+07	3.07048e+07	3.13565e+07	2.90525e+07	2.68578e+07
PC(48:0)	PC	M+H	958.82	20.5063	C56 H113 O8 N1 P1	1.78459e+06	1.08407e+07	1.4305e+07	6.29767e+06	0	1.9804e+06	8.66446e+06	1.64339e+07	0	505304	1.51822e+06	2.10807e+06	1.479e+06	2.52734e+06	2.98402e+06	0	2.3805e+06	0	0	804709
PC(48:4)	PC	M+H	950.757	21.119	C56 H105 O8 N1 P1	1.44186e+06	1.08711e+07	7.8186e+06	3.70106e+06	1.44313e+06	2.05535e+06	2.18178e+06	7.69376e+06	0	0	0	0	0	0	0	0	920318	147699	0	1.3173e+06
PC(48:7)	PC	M+H	944.71	20.074	C56 H99 O8 N1 P1	7.66124e+06	2.75651e+07	1.87955e+07	2.30213e+07	0	4.50514e+06	2.00451e+07	2.30731e+07	6.49373e+06	6.22171e+06	1.92816e+06	0	5.93133e+06	6.24678e+06	4.70578e+06	3.30422e+06	3.15417e+06	6.88967e+06	4.85595e+06	8.65178e+06
PC(49:5)	PC	M+H	962.757	19.197	C57 H105 O8 N1 P1	7.43483e+06	794045	2.71572e+06	2.5468e+06	9.93197e+06	1.01567e+07	6.13715e+06	1.7202e+06	2.38935e+07	9.29129e+06	1.4319e+07	1.5801e+07	9.6957e+06	8.71964e+06	9.5745e+06	5.79361e+06	7.98628e+06	1.07571e+07	7.45967e+06	1.0069e+07
PC(52:3)	PC	M+H	1008.84	21.922	C60 H115 O8 N1 P1	6.09766e+06	4.92321e+06	6.4568e+06	5.19982e+06	1.00436e+07	5.51777e+06	6.40067e+06	7.2715e+06	6.83435e+06	5.66869e+06	7.18841e+06	5.47589e+06	5.33551e+06	5.58803e+06	8.0858e+06	8.13177e+06	6.59988e+06	7.3767e+06	9.61324e+06	5.93083e+06
PC(54:5)	PC	M+H	1032.84	20.0262	C62 H115 O8 N1 P1	0	4.28926e+06	3.52297e+06	1.96382e+06	0	0	2.63264e+06	3.96063e+06	1.22863e+06	0	0	0	0	0	0	0	1.17518e+06	0	0	0
PC(57:1)	PC	M+H	1082.95	22.0498	C65 H129 O8 N1 P1	4.08281e+06	2.05861e+06	8.39355e+06	3.53031e+06	2.06292e+06	6.11654e+06	5.33168e+06	7.69287e+06	6.67811e+06	1.4297e+07	4.4808e+06	3.71947e+06	5.87762e+06	4.46955e+06	5.75237e+06	5.91502e+06	4.38377e+06	4.63241e+06	5.59697e+06	4.28606e+06
PC(57:2)	PC	M+H	1080.93	21.7468	C65 H127 O8 N1 P1	1.07296e+07	3.34364e+06	9.93864e+06	5.08596e+06	6.59778e+06	1.23142e+07	7.96238e+06	9.06186e+06	1.75298e+07	1.85799e+07	3.90787e+06	2.0928e+06	9.60164e+06	6.20652e+06	9.05088e+06	6.88614e+06	5.61358e+06	4.25469e+06	6.51724e+06	6.60656e+06
PC(60:2)	PC	M+H	1122.98	22.8229	C68 H133 O8 N1 P1	2.67223e+07	9.87283e+06	1.38586e+07	8.25247e+06	4.71019e+06	1.41954e+07	1.58176e+07	1.41666e+07	3.01231e+07	3.86329e+07	2.05193e+07	1.67348e+07	1.45077e+07	1.50012e+07	1.60521e+07	1.59891e+07	1.64123e+07	1.50801e+07	1.45322e+07	1.37901e+07
PC(60:4)	PC	M+H	1118.95	1.851	C68 H129 O8 N1 P1	0	0	0	0	0	0	0	0	0	11309.7	797802	0	0	0	0	0	0	0	91878.7	0
PC(62:2)	PC	M+H	1151.01	22.6185	C70 H137 O8 N1 P1	7.13929e+06	1.91212e+06	4.74711e+06	2.68326e+06	5.75644e+06	3.82045e+06	1.69485e+06	2.67267e+06	4.14702e+06	5.53779e+06	5.42468e+06	6.09068e+06	3.20791e+06	3.41705e+06	5.69923e+06	6.01149e+06	1.70266e+06	1.61566e+06	2.76842e+06	2.12167e+06
PE(16:0e)	PE	M+H	454.293	3.472	C21 H45 O7 N1 P1	6.65536e+09	2.46264e+09	4.14275e+09	4.30208e+09	6.73425e+09	6.48887e+09	6.32128e+09	5.71758e+09	8.29225e+09	9.88955e+09	5.99888e+09	6.31479e+09	6.85015e+09	6.85496e+09	6.92772e+09	6.73798e+09	6.43132e+09	6.78177e+09	6.42252e+09	6.41211e+09
PE(10:0e_6:0)	PE	M+H	454.293	5.47	C21 H45 O7 N1 P1	1.19874e+07	1.88142e+06	4.99577e+06	5.77918e+06	1.32186e+07	1.23581e+07	1.07339e+07	8.54886e+06	2.5018e+07	1.26315e+07	1.40526e+07	1.67617e+07	1.26404e+07	1.26894e+07	1.12294e+07	1.21969e+07	1.14699e+07	1.16038e+07	1.1785e+07	1.12881e+07
PE(16:1)	PE	M+H	466.256	0.579149	C21 H41 O8 N1 P1	6.94571e+06	6.43683e+06	3.91564e+06	3.34792e+06	4.09209e+06	5.50954e+06	4.47766e+06	3.26486e+06	2.35523e+06	2.01526e+06	2.97994e+06	2.99233e+06	2.72832e+06	1.9607e+06	2.79281e+06	3.2392e+06	2.54669e+06	3.59643e+06	3.51871e+06	1.01664e+06
PE(17:0e)	PE	M+Na	490.29	4.015	C22 H46 O7 N1 P1 Na1	3.66004e+06	924688	1.85745e+06	3.53181e+06	5.21186e+06	4.80639e+06	4.3183e+06	3.96332e+06	6.6178e+06	8.7081e+06	3.55643e+06	4.40163e+06	4.82807e+06	4.63186e+06	5.08303e+06	5.02801e+06	4.02896e+06	3.97599e+06	4.19778e+06	4.7559e+06
PE(10:0e_8:0)	PE	M+Na	504.306	5.22086	C23 H48 O7 N1 P1 Na1	2.65709e+08	1.88997e+08	2.38205e+08	2.93626e+08	3.23964e+08	2.67234e+08	2.6359e+08	2.35887e+08	2.41544e+08	2.12974e+08	2.54277e+08	2.4213e+08	2.43861e+08	2.50299e+08	2.32526e+08	2.23999e+08	2.34503e+08	2.48561e+08	2.55092e+08	2.52711e+08
PE(18:0e)	PE	M+H	482.324	7.08	C23 H49 O7 N1 P1	1.18623e+07	1.13913e+06	4.2412e+06	8.44799e+06	1.46638e+07	1.15565e+07	1.32964e+07	6.6286e+06	2.37783e+07	3.10887e+07	1.72928e+07	2.39845e+07	1.40978e+07	1.5596e+07	1.39932e+07	1.45529e+07	1.33272e+07	1.23785e+07	1.64842e+07	1.50225e+07
PE(12:1e_6:0)	PE	M+Na	502.29	2.44676	C23 H46 O7 N1 P1 Na1	1.89167e+09	1.15196e+09	2.11195e+09	1.79559e+09	1.38998e+09	3.09503e+09	2.05862e+09	3.24072e+09	2.03881e+09	2.51008e+09	3.18131e+09	2.90416e+09	2.40938e+09	2.04026e+09	2.36453e+09	2.03312e+09	2.00087e+09	2.16768e+09	2.26508e+09	1.93274e+09
PE(18:1e)	PE	M+H	480.308	3.7004	C23 H47 O7 N1 P1	3.13653e+09	1.11176e+09	1.84021e+09	2.18416e+09	3.06251e+09	4.2472e+09	4.32592e+09	3.22285e+09	8.57258e+09	9.34142e+09	5.96234e+09	6.97273e+09	5.06769e+09	5.02522e+09	4.85892e+09	4.67686e+09	4.48764e+09	4.46096e+09	4.57874e+09	4.4029e+09
PE(19:0e)	PE	M+Na	518.322	6.03	C24 H50 O7 N1 P1 Na1	1.06776e+07	4.10183e+06	5.55257e+06	8.27913e+06	1.40584e+07	1.46818e+07	1.61433e+07	1.2411e+07	3.9082e+07	4.89122e+07	2.24191e+07	2.50424e+07	1.82174e+07	1.90344e+07	1.5133e+07	1.70824e+07	1.4739e+07	1.42316e+07	1.67626e+07	1.59902e+07
PE(20:0e)	PE	M+Na	532.337	6.976	C25 H52 O7 N1 P1 Na1	4.76237e+06	2.77145e+06	4.41074e+06	2.04559e+06	5.83581e+06	1.55547e+07	1.5144e+07	4.07182e+06	3.00411e+07	4.26293e+07	1.80905e+07	1.62745e+07	1.77549e+07	1.8467e+07	1.79821e+07	1.71264e+07	1.6862e+07	1.63051e+07	1.67119e+07	1.60086e+07
PE(20:1e)	PE	M+Na	530.322	5.407	C25 H50 O7 N1 P1 Na1	4.96148e+07	2.03751e+07	3.19912e+07	3.85555e+07	5.57028e+07	5.61756e+07	5.42197e+07	4.87067e+07	7.60854e+07	8.81156e+07	5.23182e+07	6.0202e+07	5.62088e+07	5.21409e+07	5.48882e+07	5.7175e+07	5.16808e+07	4.78588e+07	5.18026e+07	5.47062e+07
PE(20:2e)	PE	M+Na	528.306	3.998	C25 H48 O7 N1 P1 Na1	7.49901e+06	2.12801e+06	3.94473e+06	4.66508e+06	7.83455e+06	9.94257e+06	6.951e+06	6.7001e+06	7.48715e+06	7.41913e+06	3.91738e+06	4.45079e+06	5.89711e+06	5.53186e+06	6.23655e+06	6.11698e+06	6.02167e+06	5.44494e+06	6.5915e+06	5.52923e+06
PE(20:3e)	PE	M+Na	526.29	2.40945	C25 H46 O7 N1 P1 Na1	7.72615e+09	2.16531e+09	5.12399e+09	8.53472e+09	9.11996e+09	7.96003e+09	6.73203e+09	6.10089e+09	4.54674e+09	5.24511e+09	6.36646e+09	3.46543e+09	1.05176e+10	6.72175e+09	4.69264e+09	6.48195e+09	4.26464e+09	9.72174e+09	6.42009e+09	9.00172e+09
PE(20:4e)	PE	M+H	502.293	2.601	C25 H45 O7 N1 P1	2.8096e+09	6.66863e+08	1.46344e+09	2.38995e+09	2.48823e+09	4.04349e+09	3.41228e+09	2.67095e+09	3.48643e+09	3.66964e+09	3.18523e+09	3.15908e+09	3.26474e+09	3.38038e+09	3.16502e+09	3.22721e+09	2.99061e+09	2.85421e+09	3.20721e+09	3.12785e+09
PE(22:1e)	PE	M+Na	558.353	7.428	C27 H54 O7 N1 P1 Na1	875078	344518	346315	436127	1.40472e+06	1.17278e+06	1.56857e+06	1.27403e+06	5.07453e+06	6.4409e+06	2.9546e+06	2.65811e+06	2.15025e+06	1.94017e+06	2.06392e+06	1.5742e+06	1.53885e+06	1.79227e+06	1.86545e+06	1.64618e+06
PE(24:5e)	PE	M+H	556.34	3.60789	C29 H51 O7 N1 P1	4.53049e+06	505414	4.74978e+06	2.09096e+06	2.9847e+06	6.69112e+06	3.93662e+06	7.17058e+06	3.63162e+06	1.32386e+06	742124	841004	4.38444e+06	2.1761e+06	5.78955e+06	5.552e+06	2.7208e+06	2.73601e+06	2.31148e+06	1.9072e+06
PE(32:0)	PE	M+Na	714.504	11.942	C37 H74 O8 N1 P1 Na1	1.00647e+09	9.14702e+08	8.12216e+08	5.13734e+08	1.03512e+09	1.17216e+09	8.45066e+08	9.18857e+08	9.89076e+08	7.77099e+08	6.39936e+08	5.81091e+08	8.53898e+08	8.42944e+08	9.57866e+08	8.27396e+08	8.13397e+08	9.45329e+08	8.07837e+08	8.06267e+08
PE(16:0_16:0)	PE	M+H	692.522	14.3839	C37 H75 O8 N1 P1	4.98365e+07	1.58884e+07	2.44407e+07	3.17698e+07	4.90607e+07	7.03418e+07	9.31142e+07	3.5529e+07	1.38292e+08	1.68469e+08	1.01661e+08	1.04279e+08	7.58948e+07	8.38208e+07	7.62965e+07	7.76312e+07	7.91533e+07	7.24747e+07	7.49849e+07	8.33245e+07
PE(32:0e)	PE	M+Na	700.525	13.9763	C37 H76 O7 N1 P1 Na1	4.67361e+07	4.00822e+07	3.92652e+07	3.93264e+07	4.26218e+07	4.17794e+07	4.04459e+07	4.4259e+07	2.44993e+07	1.62215e+07	1.48123e+07	1.25117e+07	3.58198e+07	3.30808e+07	3.51546e+07	3.05727e+07	3.43708e+07	3.69041e+07	4.07484e+07	3.71353e+07
PE(18:1_14:0)	PE	M+Na	712.489	11.5061	C37 H72 O8 N1 P1 Na1	2.06979e+07	2.37141e+07	1.21296e+07	8.53139e+06	22171709	1.41102e+07	1.3958e+07	1.64346e+07	4.87447e+07	3.00579e+07	1.73956e+07	2.26413e+07	1.57064e+07	2.02485e+07	2.26844e+07	1.91504e+07	3.1996e+07	1.65367e+07	1.90559e+07	1.87576e+07
PE(16:0_16:1)	PE	M+H	690.507	13.0751	C37 H73 O8 N1 P1	1.82097e+08	1.48912e+08	9.58244e+07	8.4157e+07	1.40505e+08	1.95594e+08	1.84917e+08	1.23753e+08	3.34648e+08	2.92741e+08	2.23043e+08	1.92397e+08	1.79297e+08	1.85291e+08	1.72484e+08	1.81789e+08	1.63612e+08	1.77506e+08	1.74092e+08	1.77616e+08
PE(14:0_18:2)	PE	M+Na	710.473	10.482	C37 H70 O8 N1 P1 Na1	5.17373e+06	4.32283e+06	1.13946e+06	661340	1.08498e+06	2.27448e+06	1.72106e+06	1.0435e+06	2.96273e+06	198969	192188	0	768544	1.44197e+06	1.42046e+06	13.282	2.65426e+06	485405	3.4059e+06	2.90934e+06
PE(33:0)	PE	M+Na	728.52	12.7837	C38 H76 O8 N1 P1 Na1	2.65301e+07	3.97611e+07	3.21729e+07	2.13721e+07	3.07992e+07	2.72045e+07	2.2005e+07	4.3726e+07	3.51402e+06	9.39395e+06	3.23634e+06	1.28429e+06	3.12833e+07	2.58643e+07	2.69474e+07	2.96995e+07	2.54406e+07	2.83868e+07	2.4181e+07	2.16724e+07
PE(15:0_18:1)	PE	M+Na	726.504	12.3257	C38 H74 O8 N1 P1 Na1	3.02875e+07	3.54345e+07	3.9459e+07	2.45521e+07	3.34633e+07	3.21202e+07	2.38662e+07	4.37039e+07	2.2179e+07	2.15967e+07	1.09864e+07	1.01826e+07	2.85479e+07	2.84035e+07	2.76384e+07	2.36443e+07	2.87472e+07	2.95148e+07	2.52598e+07	2.44496e+07
PE(18:0_16:0)	PE	M+Na	742.536	13.394	C39 H78 O8 N1 P1 Na1	4.33601e+09	3.84628e+09	4.17699e+09	3.50475e+09	4.89548e+09	4.80287e+09	3.74493e+09	4.13784e+09	4.07108e+09	3.84622e+09	3.05357e+09	3.00093e+09	4.22966e+09	3.98093e+09	4.24624e+09	4.01538e+09	4.02744e+09	4.13775e+09	3.93931e+09	3.87277e+09
PE(34:0e)	PE	M+H	706.575	16.4844	C39 H81 O7 N1 P1	1.16645e+07	5.20384e+06	9.17065e+06	2.10083e+07	1.41192e+07	1.44392e+07	7.36791e+06	6.94847e+06	7.18011e+06	8.72139e+06	1.0982e+07	4.52527e+06	1.4046e+07	1.20699e+07	1.04715e+07	1.25823e+07	9.8057e+06	1.11897e+07	9.2383e+06	1.14822e+07
PE(18:0p_16:0)	PE	M+H	704.559	16.3266	C39 H79 O7 N1 P1	1.47414e+07	6.50813e+06	1.00619e+07	1.3013e+07	2.1864e+07	1.78968e+07	1.06933e+07	1.28121e+07	1.41385e+07	1.76443e+07	6.82358e+06	3.80126e+06	1.36355e+07	1.63289e+07	1.51099e+07	1.4763e+07	1.41825e+07	1.55105e+07	1.58745e+07	1.50031e+07
PE(18:0_16:1)	PE	M+Na	740.52	12.2845	C39 H76 O8 N1 P1 Na1	8.62174e+08	6.15197e+08	7.52392e+08	5.47917e+08	1.09232e+09	7.39667e+08	4.09238e+08	7.2842e+08	4.37712e+08	4.14946e+08	3.12695e+08	2.98182e+08	6.693e+08	6.84325e+08	6.83189e+08	5.5415e+08	5.94041e+08	6.28409e+08	6.45736e+08	5.75562e+08
PE(16:0_18:1)	PE	M+Na	740.52	13.0595	C39 H76 O8 N1 P1 Na1	7.93522e+09	7.29915e+09	7.34153e+09	6.7684e+09	7.54135e+09	8.55615e+09	7.55028e+09	8.3295e+09	8.52236e+09	8.67344e+09	8.26261e+09	7.6995e+09	8.03524e+09	7.98194e+09	7.91177e+09	7.84645e+09	7.82062e+09	7.92948e+09	7.91209e+09	7.85562e+09
PE(34:1e)	PE	M+Na	726.541	14.2644	C39 H78 O7 N1 P1 Na1	2.07718e+07	2.11937e+07	2.25816e+07	1.76041e+07	1.73582e+07	3.77563e+07	3.58434e+07	1.6416e+07	2.84546e+07	3.71491e+07	2.73134e+07	2.25281e+07	2.50823e+07	2.65052e+07	2.01591e+07	2.14805e+07	2.87294e+07	2.31373e+07	2.11762e+07	2.44493e+07
PE(16:0p_18:1)	PE	M+H	702.543	15.1118	C39 H77 O7 N1 P1	1.62033e+08	9.89897e+07	1.49907e+08	1.51795e+08	1.77956e+08	2.13968e+08	1.48113e+08	1.43954e+08	2.08036e+08	1.96529e+08	1.43528e+08	1.84571e+08	1.79834e+08	1.49446e+08	1.42221e+08	1.59699e+08	1.58432e+08	1.65925e+08	1.56353e+08	1.45341e+08
PE(16:1_18:1)	PE	M+H	716.522	13.328	C39 H75 O8 N1 P1	9.54594e+09	6.55855e+09	9.14576e+09	6.81716e+09	1.1298e+10	7.78218e+09	5.63003e+09	7.69408e+09	4.9265e+09	5.08013e+09	3.38888e+09	2.73866e+09	7.08086e+09	6.8517e+09	7.01378e+09	6.97812e+09	6.84727e+09	6.97071e+09	6.78296e+09	6.83504e+09
PE(34:2)	PE	M+Na	738.504	13.328	C39 H74 O8 N1 P1 Na1	1.20635e+07	9.34239e+06	1.49925e+07	1.64775e+07	2.32776e+07	6.6111e+06	9.56789e+06	1.07275e+07	8.86929e+06	9.50484e+06	3.63022e+06	476516	1.50685e+07	1.12953e+07	1.72812e+07	6.09696e+06	1.17905e+07	9.05238e+06	1.36737e+07	9.07855e+06
PE(34:2e)	PE	M+Na	724.525	18.9679	C39 H76 O7 N1 P1 Na1	2.00866e+07	2.74544e+06	7.17098e+06	1.54152e+07	1.78786e+07	2.00597e+07	1.85508e+07	1.27667e+07	3.18583e+07	3.35299e+07	1.43092e+07	9.03223e+06	1.83987e+07	1.98778e+07	1.83106e+07	1.78309e+07	1.61643e+07	1.72587e+07	1.62218e+07	1.56294e+07
PE(16:0p_18:2)	PE	M+H	700.528	13.9759	C39 H75 O7 N1 P1	4.46857e+07	4.03098e+07	4.11645e+07	4.01467e+07	4.27237e+07	4.21632e+07	4.06966e+07	4.48342e+07	2.45592e+07	1.62878e+07	1.46197e+07	1.26094e+07	3.61047e+07	3.32235e+07	3.52578e+07	3.29411e+07	3.44698e+07	3.69575e+07	4.08527e+07	3.73146e+07
PE(16:1_18:2)	PE	M+Na	736.489	10.6276	C39 H72 O8 N1 P1 Na1	8.2174e+07	1.39899e+08	6.90582e+07	5.85948e+07	5.83865e+07	2.33184e+08	1.39558e+08	1.38628e+08	1.55766e+08	1.43093e+08	9.61151e+07	7.41352e+07	1.17577e+08	1.20382e+08	1.14843e+08	1.08268e+08	1.00695e+08	1.15738e+08	1.09794e+08	1.0964e+08
PE(14:0_20:3)	PE	M+Na	736.489	11.0754	C39 H72 O8 N1 P1 Na1	7.82003e+07	8.32437e+07	7.49636e+07	5.7727e+07	9.43392e+07	8.88192e+07	7.46685e+07	6.87256e+07	1.29305e+08	9.52105e+07	6.09091e+07	5.41903e+07	8.07694e+07	7.75742e+07	8.0046e+07	7.77291e+07	7.82454e+07	7.95119e+07	7.71557e+07	7.62662e+07
PE(34:3)	PE	M+Na	736.489	11.9262	C39 H72 O8 N1 P1 Na1	6.08883e+06	6.81338e+06	4.26365e+06	4.24854e+06	6.11135e+06	3.41571e+06	2.43829e+06	941080	1.2029e+07	8.92527e+06	8.98257e+06	7.49336e+06	4.65417e+06	3.32656e+06	6.53904e+06	6.36906e+06	6.76266e+06	4.22472e+06	6.35182e+06	5.03025e+06
PE(16:0_18:3)	PE	M+H	714.507	12.2868	C39 H73 O8 N1 P1	2.43034e+08	1.07382e+08	1.89857e+08	1.06899e+08	2.51849e+08	1.67032e+08	6.82141e+07	1.48335e+08	9.26787e+07	8.66333e+07	1.46029e+08	9.80248e+07	1.48823e+08	1.40627e+08	1.40755e+08	1.27362e+08	1.29192e+08	1.35272e+08	1.42418e+08	1.3574e+08
PE(34:3e)	PE	M+Na	722.51	12.768	C39 H74 O7 N1 P1 Na1	3.64102e+07	2.79185e+07	3.22166e+07	2.43743e+07	3.73145e+07	3.86118e+07	4.52987e+07	3.66445e+07	1.96421e+07	1.42835e+07	1.38548e+07	8.39133e+06	2.95275e+07	3.20204e+07	2.89163e+07	3.23592e+07	2.81277e+07	2.59484e+07	2.81771e+07	3.03498e+07
PE(17:0_18:1)	PE	M+Na	754.536	13.6881	C40 H78 O8 N1 P1 Na1	8.61131e+08	8.61953e+08	1.14122e+09	9.10345e+08	1.23459e+09	9.23307e+08	5.6769e+08	1.39536e+09	5.07958e+08	6.12537e+08	4.50438e+08	4.0626e+08	8.98116e+08	9.02209e+08	8.68867e+08	8.58651e+08	8.30956e+08	8.32214e+08	8.49527e+08	8.07314e+08
PE(17:1_18:1)	PE	M+Na	752.52	12.3992	C40 H76 O8 N1 P1 Na1	1.16807e+08	1.76435e+08	1.30172e+08	1.19596e+08	8.90234e+07	2.14088e+08	1.64027e+08	2.39686e+08	1.53536e+08	1.80224e+08	1.67349e+08	1.37487e+08	1.6426e+08	1.65419e+08	1.55778e+08	1.55745e+08	1.52949e+08	1.54308e+08	1.52072e+08	1.39569e+08
PE(17:0_18:2)	PE	M+H	730.538	13.8044	C40 H77 O8 N1 P1	8.72118e+07	6.98308e+07	8.58637e+07	6.13793e+07	1.26155e+08	9.92134e+07	5.56983e+07	9.53858e+07	8.98604e+07	9.6004e+07	6.6063e+07	4.94554e+07	8.30242e+07	8.73084e+07	8.1786e+07	8.33794e+07	7.74615e+07	8.39446e+07	7.64614e+07	8.1558e+07
PE(15:0_20:3)	PE	M+Na	750.504	11.8452	C40 H74 O8 N1 P1 Na1	2.0222e+08	2.49912e+08	3.39205e+08	2.32174e+08	2.85606e+08	1.94719e+08	1.6212e+08	2.81964e+08	1.35526e+08	1.66643e+08	1.57984e+08	1.17172e+08	2.23287e+08	2.40485e+08	2.30661e+08	2.2414e+08	2.25865e+08	2.36581e+08	2.3603e+08	2.28991e+08
PE(17:1_18:2)	PE	M+H	728.522	12.7845	C40 H75 O8 N1 P1	2.771e+07	3.84976e+07	3.02017e+07	2.13138e+07	2.93108e+07	2.75884e+07	1.35048e+07	4.27388e+07	4.62432e+06	1.00607e+07	2.61112e+06	1.24961e+06	2.68442e+07	2.57248e+07	2.45384e+07	3.0244e+07	2.52842e+07	2.7662e+07	2.43214e+07	2.16403e+07
PE(36:0)	PE	M+Na	770.567	13.187	C41 H82 O8 N1 P1 Na1	8.45249e+07	3.40133e+07	5.76809e+07	4.94716e+07	1.34812e+08	7.39344e+07	3.04418e+07	3.50501e+07	3.26617e+07	4.10589e+07	8.48902e+07	1.02309e+08	7.58927e+07	4.57628e+07	4.55393e+07	5.4428e+07	7.0828e+07	7.61303e+07	4.37805e+07	4.06836e+07
PE(18:0_18:0)	PE	M+Na	770.567	14.9913	C41 H82 O8 N1 P1 Na1	2.69626e+09	1.75293e+09	2.73455e+09	2.08823e+09	2.92918e+09	3.24344e+09	2.71051e+09	2.70986e+09	3.01111e+09	3.17124e+09	2.25582e+09	2.40615e+09	2.66984e+09	2.74044e+09	2.68604e+09	2.63043e+09	2.64213e+09	2.58146e+09	2.60339e+09	2.54499e+09
PE(20:0e_16:0)	PE	M+Na	756.588	16.2944	C41 H84 O7 N1 P1 Na1	1.6676e+07	1.12977e+07	1.58128e+07	1.75015e+07	1.85097e+07	2.49989e+07	1.6496e+07	1.59546e+07	1.68609e+07	2.41582e+07	1.16512e+07	9.87133e+06	1.97271e+07	1.98921e+07	1.90687e+07	1.86821e+07	1.7887e+07	1.95757e+07	1.44751e+07	1.86358e+07
PE(20:1e_16:0)	PE	M+Na	754.572	15.6151	C41 H82 O7 N1 P1 Na1	5.21331e+07	4.2254e+07	5.05238e+07	5.12853e+07	5.15666e+07	8.13123e+07	6.3826e+07	5.95775e+07	8.46468e+07	8.66733e+07	7.07454e+07	7.22626e+07	6.37643e+07	6.6555e+07	6.3883e+07	6.4768e+07	6.17216e+07	6.27216e+07	5.78365e+07	5.97592e+07
PE(16:0p_20:1)	PE	M+H	730.575	16.3486	C41 H81 O7 N1 P1	1.36314e+08	8.30241e+07	1.29378e+08	1.29728e+08	1.36978e+08	1.7337e+08	1.21707e+08	1.29706e+08	1.24119e+08	1.41488e+08	9.18408e+07	7.96648e+07	1.36151e+08	1.39963e+08	1.41635e+08	1.37825e+08	1.30849e+08	1.30963e+08	1.29679e+08	1.27892e+08
PE(36:2e)	PE	M+Na	752.556	13.914	C41 H80 O7 N1 P1 Na1	6.84296e+07	5.85472e+07	6.38847e+07	7.56088e+07	7.40335e+07	1.00948e+08	8.89235e+07	7.97075e+07	1.27324e+08	1.34375e+08	9.72068e+07	8.91945e+07	8.66119e+07	8.20257e+07	8.39179e+07	8.53613e+07	8.77563e+07	8.66125e+07	8.47075e+07	8.12894e+07
PE(18:1p_18:1)	PE	M+H	728.559	15.1653	C41 H79 O7 N1 P1	5.24887e+07	4.47397e+07	4.82593e+07	3.95949e+07	5.85028e+07	7.13444e+07	5.154e+07	5.06474e+07	7.65585e+07	7.80189e+07	6.02198e+07	7.43963e+07	5.81731e+07	5.40268e+07	5.35098e+07	5.18288e+07	5.69665e+07	5.5841e+07	5.50241e+07	5.30616e+07
PE(18:1_18:2)	PE	M+Na	764.52	12.5987	C41 H76 O8 N1 P1 Na1	1.34957e+10	1.13361e+10	1.2266e+10	1.16508e+10	1.64356e+10	1.16906e+10	1.15211e+10	1.09996e+10	1.09869e+10	1.13587e+10	1.07363e+10	9.69106e+09	1.19249e+10	1.18346e+10	1.19488e+10	1.19504e+10	1.18963e+10	1.2126e+10	1.19499e+10	1.22566e+10
PE(16:0p_20:3)	PE	M+H	726.543	14.7668	C41 H77 O7 N1 P1	8.76229e+06	6.8618e+06	8.30535e+06	6.41041e+06	6.10178e+06	1.4144e+07	2.47137e+07	7.07375e+06	3.13799e+07	3.33296e+07	3.39496e+07	3.80288e+07	1.774e+07	1.57178e+07	1.57271e+07	1.76934e+07	1.5413e+07	1.46421e+07	1.45586e+07	1.53344e+07
PE(18:2_18:2)	PE	M+Na	762.504	9.967	C41 H74 O8 N1 P1 Na1	1.13311e+09	8.26761e+08	1.17991e+09	1.19597e+09	8.1875e+08	1.19052e+09	1.01674e+09	1.14604e+09	7.86528e+06	1.32676e+07	6.61145e+06	9.95327e+06	9.02345e+08	7.83982e+08	8.1595e+08	8.88044e+08	7.49113e+08	8.2292e+08	7.9617e+08	7.53709e+08
PE(18:1_18:3)	PE	M+Na	762.504	11.2132	C41 H74 O8 N1 P1 Na1	2.65552e+09	2.19688e+09	1.87851e+09	1.59824e+09	2.2592e+09	3.56281e+09	2.72455e+09	2.55537e+09	3.48411e+09	3.38849e+09	2.61381e+09	2.32545e+09	2.64503e+09	2.64922e+09	2.6588e+09	2.53078e+09	2.57611e+09	2.45756e+09	2.46221e+09	2.39058e+09
PE(16:0p_20:4)	PE	M+H	724.528	13.7023	C41 H75 O7 N1 P1	1.53788e+09	1.0725e+09	1.57017e+09	1.46449e+09	1.70056e+09	1.85288e+09	1.38971e+09	1.62644e+09	1.43986e+09	1.36071e+09	1.28562e+09	1.13463e+09	1.47455e+09	1.50604e+09	1.46145e+09	1.48871e+09	1.3804e+09	1.39519e+09	1.39537e+09	1.346e+09
PE(18:3_18:2)	PE	M+H	738.507	11.1354	C41 H73 O8 N1 P1	1.95873e+08	1.28533e+08	2.04461e+08	1.24609e+08	1.88224e+08	1.39468e+08	6.08902e+07	1.73778e+08	5.87832e+07	4.06238e+07	1.63742e+07	1.55501e+07	1.36376e+08	1.27576e+08	1.23713e+08	1.28851e+08	1.32427e+08	1.22611e+08	1.2195e+08	1.2044e+08
PE(16:1_20:4)	PE	M+H	738.507	11.6518	C41 H73 O8 N1 P1	1.13699e+09	1.30174e+09	7.73696e+08	8.48605e+08	7.07167e+08	2.00133e+09	1.62087e+09	1.46225e+09	2.49793e+09	2.15274e+09	1.88241e+09	1.90644e+09	1.4802e+09	1.49222e+09	1.42501e+09	1.47171e+09	1.43404e+09	1.40337e+09	1.41005e+09	1.42677e+09
PE(16:0_20:5)	PE	M+H	738.507	12.017	C41 H73 O8 N1 P1	1.77105e+09	1.79115e+09	2.11906e+09	1.50374e+09	2.01682e+09	2.66391e+09	1.89876e+09	1.97735e+09	1.85042e+09	1.91728e+09	1.72047e+09	1.41904e+09	1.99733e+09	1.97473e+09	1.96167e+09	1.93604e+09	1.83754e+09	1.88831e+09	1.84805e+09	1.82224e+09
PE(16:0p_20:5)	PE	M+H	722.512	12.7579	C41 H73 O7 N1 P1	3.37291e+07	2.78858e+07	3.2587e+07	2.50865e+07	3.73191e+07	3.82678e+07	4.54449e+07	3.71156e+07	1.92458e+07	1.42262e+07	1.38664e+07	8.38517e+06	3.01205e+07	3.20868e+07	2.93059e+07	3.24733e+07	2.754e+07	2.6017e+07	2.82077e+07	3.05259e+07
PE(16:1_20:5)	PE	M+H	736.491	10.628	C41 H71 O8 N1 P1	8.2174e+07	1.39899e+08	6.90582e+07	5.85948e+07	5.83865e+07	2.33184e+08	1.39558e+08	1.38628e+08	1.55766e+08	1.43093e+08	9.61151e+07	7.41352e+07	1.17577e+08	1.20382e+08	1.14843e+08	1.08268e+08	1.00695e+08	1.15738e+08	1.09794e+08	1.0964e+08
PE(14:0_22:6)	PE	M+H	736.491	11.0761	C41 H71 O8 N1 P1	7.82003e+07	8.32437e+07	7.49636e+07	5.7727e+07	9.43392e+07	8.88192e+07	7.46685e+07	6.87256e+07	1.29305e+08	9.52105e+07	6.09091e+07	5.41903e+07	8.07694e+07	7.75742e+07	8.0046e+07	7.77291e+07	7.82454e+07	7.95119e+07	7.71557e+07	7.62662e+07
PE(19:0_18:1)	PE	M+Na	782.567	14.8606	C42 H82 O8 N1 P1 Na1	4.18022e+08	3.92726e+08	4.31486e+08	3.84683e+08	5.16367e+08	5.64283e+08	4.34086e+08	5.94378e+08	7.17382e+08	8.06956e+08	7.2541e+08	5.47866e+08	5.64027e+08	5.70965e+08	5.58043e+08	5.0872e+08	5.35971e+08	5.11543e+08	5.27638e+08	5.28015e+08
PE(19:1_18:1)	PE	M+Na	780.551	13.7482	C42 H80 O8 N1 P1 Na1	1.06061e+08	1.06995e+08	1.00382e+08	9.1011e+07	1.28774e+08	1.38536e+08	1.07491e+08	1.44609e+08	1.03112e+08	1.11129e+08	9.29949e+07	7.25186e+07	1.13013e+08	1.09118e+08	1.07321e+08	1.13387e+08	1.05486e+08	1.03668e+08	1.04188e+08	9.83911e+07
PE(19:0_18:2)	PE	M+Na	780.551	14.2003	C42 H80 O8 N1 P1 Na1	3.34315e+07	4.14332e+07	4.76209e+07	3.71902e+07	3.87749e+07	3.34408e+07	2.45784e+07	5.04667e+07	1.38766e+07	1.69422e+07	1.05841e+07	5.40828e+06	3.48412e+07	2.85877e+07	3.25735e+07	2.95746e+07	2.69636e+07	29983416	3.23517e+07	3.11597e+07
PE(37:2e)	PE	M+Na	766.572	15.687	C42 H82 O7 N1 P1 Na1	1.35256e+07	1.16932e+07	1.70397e+07	1.60694e+07	1.72319e+07	1.55221e+07	9.33485e+06	1.95327e+07	9.53702e+06	1.00423e+07	6.82074e+06	6.88468e+06	1.42897e+07	1.42568e+07	1.44166e+07	1.3323e+07	1.31294e+07	1.29609e+07	1.35676e+07	1.3472e+07
PE(17:0_20:3)	PE	M+Na	778.536	13.2398	C42 H78 O8 N1 P1 Na1	4.15356e+08	3.47961e+08	5.13495e+08	5.37873e+08	7.30996e+08	3.71151e+08	2.62378e+08	4.75193e+08	1.62554e+08	1.87097e+08	1.58701e+08	1.34041e+08	3.91033e+08	3.78574e+08	3.80075e+08	3.88883e+08	3.78749e+08	3.94641e+08	3.64992e+08	3.77575e+08
PE(17:1_20:3)	PE	M+Na	776.52	11.9577	C42 H76 O8 N1 P1 Na1	1.57416e+08	1.8682e+08	1.71259e+08	1.5081e+08	1.73726e+08	2.21566e+08	1.81684e+08	2.49695e+08	1.15792e+08	1.66384e+08	1.5722e+08	1.27713e+08	1.75886e+08	1.82728e+08	1.81383e+08	1.82142e+08	1.74594e+08	1.76994e+08	1.76028e+08	1.76591e+08
PE(17:0_20:4)	PE	M+H	754.538	13.7426	C42 H77 O8 N1 P1	8.81602e+08	8.63827e+08	1.17927e+09	8.86742e+08	1.20759e+09	9.25862e+08	5.68683e+08	1.37175e+09	5.06388e+08	6.1788e+08	4.65506e+08	4.0889e+08	8.91132e+08	9.09518e+08	8.62547e+08	8.6118e+08	8.33533e+08	8.12996e+08	8.51423e+08	8.01703e+08
PE(17:1_20:4)	PE	M+H	752.522	12.4115	C42 H75 O8 N1 P1	1.16807e+08	1.76435e+08	1.30172e+08	1.19596e+08	8.90234e+07	2.14088e+08	1.64027e+08	2.39686e+08	1.53536e+08	1.80224e+08	1.67349e+08	1.37487e+08	1.6426e+08	1.65419e+08	1.55778e+08	1.55745e+08	1.52949e+08	1.54308e+08	1.52072e+08	1.39569e+08
PE(17:0_20:5)	PE	M+H	752.522	12.8019	C42 H75 O8 N1 P1	2.79723e+07	4.44827e+07	3.51006e+07	3.24913e+07	5.17302e+07	3.41409e+07	2.56688e+07	4.50993e+07	1.31393e+07	1.27864e+07	1.05734e+07	7.96425e+06	3.0281e+07	3.07101e+07	3.27492e+07	3.34352e+07	2.68857e+07	3.39238e+07	2.89838e+07	3.05906e+07
PE(15:0_22:6)	PE	M+H	750.507	11.8316	C42 H73 O8 N1 P1	2.0222e+08	2.50508e+08	3.39205e+08	2.32174e+08	2.85606e+08	1.94719e+08	1.6212e+08	2.81964e+08	1.35526e+08	1.66643e+08	1.60349e+08	1.17172e+08	2.23287e+08	2.40485e+08	2.30133e+08	2.2414e+08	2.26519e+08	2.36581e+08	2.3603e+08	2.28991e+08
PE(18:0_20:0)	PE	M+Na	798.598	15.7084	C43 H86 O8 N1 P1 Na1	1.45708e+08	2.03868e+08	2.73211e+08	1.72638e+08	1.38666e+08	1.73385e+08	1.98676e+08	3.60152e+08	9.55987e+07	1.3852e+08	1.24577e+08	7.49483e+07	2.29385e+08	1.39369e+08	1.41948e+08	1.39317e+08	1.45988e+08	1.42913e+08	1.35307e+08	1.35293e+08
PE(18:0_20:1)	PE	M+H	774.601	16.8423	C43 H85 O8 N1 P1	4.48127e+08	2.11202e+08	4.72367e+08	3.671e+08	4.71398e+08	5.56123e+08	4.24435e+08	4.2924e+08	4.3751e+08	5.53623e+08	3.41756e+08	3.90974e+08	4.56392e+08	4.43285e+08	4.40401e+08	4.20162e+08	4.14067e+08	4.19136e+08	4.20926e+08	3.98587e+08
PE(38:1)	PE	M+Na	796.583	16.8423	C43 H84 O8 N1 P1 Na1	1.21772e+07	1.09529e+07	1.28504e+07	1.39867e+07	1.30539e+07	1.24869e+07	1.47774e+07	1.35884e+07	1.31084e+07	1.13647e+07	1.31124e+07	1.38641e+07	1.34593e+07	1.39902e+07	1.34744e+07	1.30518e+07	1.27422e+07	1.15526e+07	1.27935e+07	1.40679e+07
PE(20:1_18:1)	PE	M+Na	794.567	14.4468	C43 H82 O8 N1 P1 Na1	7.92164e+08	6.6039e+08	6.8753e+08	6.09368e+08	7.73052e+08	9.10564e+08	7.9194e+08	8.00655e+08	8.91682e+08	8.64756e+08	7.19477e+08	7.06985e+08	7.92641e+08	8.20303e+08	7.69879e+08	7.65235e+08	7.65552e+08	7.43295e+08	7.51895e+08	7.78582e+08
PE(20:0p_18:2)	PE	M+H	756.59	16.602	C43 H83 O7 N1 P1	3.47114e+07	2.65179e+07	3.67391e+07	2.8208e+07	3.26459e+07	3.22342e+07	2.37181e+07	3.63638e+07	2.07653e+07	2.17281e+07	1.35874e+07	1.16109e+07	3.00434e+07	3.07526e+07	3.11532e+07	2.93939e+07	2.97434e+07	3.13453e+07	2.67231e+07	2.64852e+07
PE(38:3)	PE	M+Na	792.551	12.445	C43 H80 O8 N1 P1 Na1	7.62873e+08	3.78357e+08	7.08276e+08	5.28564e+08	7.9881e+08	6.88635e+08	5.2493e+08	5.91424e+08	5.62713e+08	6.41761e+08	4.655e+08	5.27988e+08	6.03494e+08	6.04319e+08	5.89716e+08	5.90014e+08	5.73496e+08	5.7117e+08	5.96004e+08	5.5481e+08
PE(18:1_20:2)	PE	M+Na	792.551	14.0254	C43 H80 O8 N1 P1 Na1	8.89411e+09	5.32232e+09	7.90724e+09	8.09874e+09	1.21116e+10	7.44158e+09	6.01957e+09	6.37762e+09	4.1293e+09	4.39994e+09	4.06726e+09	3.4709e+09	6.88683e+09	6.91015e+09	6.72266e+09	6.82586e+09	6.93063e+09	6.74019e+09	6.94129e+09	6.88344e+09
PE(18:0p_20:3)	PE	M+H	754.575	15.6302	C43 H81 O7 N1 P1	5.21331e+07	4.2254e+07	5.05238e+07	5.12853e+07	5.15666e+07	8.13123e+07	6.3826e+07	5.95775e+07	8.46468e+07	8.66733e+07	7.07454e+07	7.22626e+07	6.37643e+07	6.6555e+07	6.3883e+07	6.4768e+07	6.17216e+07	6.27216e+07	5.78365e+07	5.97592e+07
PE(20:2_18:2)	PE	M+Na	790.536	11.9659	C43 H78 O8 N1 P1 Na1	1.5151e+08	8.88859e+07	1.21465e+08	1.09059e+08	1.90697e+08	1.65169e+08	1.52344e+08	1.50604e+08	1.90713e+08	2.31771e+08	1.98651e+08	2.13335e+08	1.61278e+08	1.61846e+08	1.67533e+08	1.62006e+08	1.39734e+08	1.55916e+08	1.55155e+08	1.51141e+08
PE(18:1_20:3)	PE	M+Na	790.536	12.7407	C43 H78 O8 N1 P1 Na1	3.90393e+09	2.67057e+09	3.97303e+09	3.17957e+09	4.63172e+09	4.35853e+09	3.43875e+09	3.42494e+09	3.00212e+09	3.01443e+09	2.72881e+09	2.70699e+09	3.51653e+09	3.4853e+09	3.49076e+09	3.43958e+09	3.32816e+09	3.42673e+09	3.31526e+09	3.33782e+09
PE(20:4e_18:0)	PE	M+Na	776.556	13.4922	C43 H80 O7 N1 P1 Na1	2.39891e+07	2.04456e+07	2.19586e+07	2.23705e+07	2.65479e+07	2.96752e+07	2.73032e+07	2.22058e+07	3.52453e+07	4.47145e+07	2.65334e+07	2.94975e+07	2.55712e+07	2.83499e+07	2.55524e+07	3.20505e+07	2.44071e+07	2.87176e+07	2.71285e+07	2.47208e+07
PE(16:0e_22:4)	PE	M+Na	776.556	13.7683	C43 H80 O7 N1 P1 Na1	9.57491e+07	7.19548e+07	1.05761e+08	8.3508e+07	1.24507e+08	1.3378e+08	9.71976e+07	9.63944e+07	1.24031e+08	1.53425e+08	1.06143e+08	1.21222e+08	1.093e+08	1.16213e+08	1.06513e+08	1.05617e+08	1.00292e+08	1.05668e+08	1.02602e+08	1.0101e+08
PE(18:1e_20:3)	PE	M+H	754.575	15.6265	C43 H81 O7 N1 P1	5.21331e+07	4.2254e+07	5.05238e+07	5.12853e+07	5.15666e+07	8.13123e+07	6.3826e+07	5.95775e+07	8.46468e+07	8.66733e+07	7.07454e+07	7.22626e+07	6.37643e+07	6.6555e+07	6.3883e+07	6.4768e+07	6.17216e+07	6.27216e+07	5.78365e+07	5.97592e+07
PE(38:4e)	PE	M+Na	776.556	19.3	C43 H80 O7 N1 P1 Na1	991344	2.123e+06	2.67065e+06	1.96019e+06	1.0746e+06	473333	4.3127e+06	2.52724e+06	1.9229e+06	1.6563e+07	526159	399049	776903	1.07982e+06	123653	638798	884615	2.16459e+06	2.45993e+06	190217
PE(16:0p_22:4)	PE	M+H	752.559	14.6865	C43 H79 O7 N1 P1	2.59896e+08	2.18235e+08	2.515e+08	2.60091e+08	2.58436e+08	3.23343e+08	2.68932e+08	2.85455e+08	4.65555e+08	4.69925e+08	3.96483e+08	3.76962e+08	3.19036e+08	2.85269e+08	3.08242e+08	3.08198e+08	2.90641e+08	2.88826e+08	3.10653e+08	2.99859e+08
PE(18:0p_20:4)	PE	M+H	752.559	15.0535	C43 H79 O7 N1 P1	1.06742e+09	8.00181e+08	1.13253e+09	1.06422e+09	1.11785e+09	1.12035e+09	7.99095e+08	1.15223e+09	7.99707e+08	8.54451e+08	7.89732e+08	6.43218e+08	9.47231e+08	9.81383e+08	9.6306e+08	9.26866e+08	9.37551e+08	9.58643e+08	9.44202e+08	8.73367e+08
PE(16:0_22:5)	PE	M+Na	788.52	11.7423	C43 H76 O8 N1 P1 Na1	1.7455e+08	1.13928e+08	1.42874e+08	3.15951e+08	1.87911e+08	1.78325e+08	2.93788e+08	2.91671e+08	3.58013e+08	3.09889e+08	3.45841e+08	3.29864e+08	1.8826e+08	3.43513e+08	3.37912e+08	3.35061e+08	3.28405e+08	3.2424e+08	3.38915e+08	1.86594e+08
PE(18:0_20:5)	PE	M+H	766.538	13.4804	C43 H77 O8 N1 P1	3.06749e+09	2.45641e+09	3.75723e+09	2.82635e+09	3.98246e+09	3.81048e+09	3.13806e+09	3.02266e+09	2.91254e+09	3.0972e+09	2.41555e+09	2.24642e+09	3.3048e+09	3.18246e+09	3.16788e+09	3.06664e+09	3.0803e+09	3.04585e+09	3.02502e+09	2.95064e+09
PE(38:5e)	PE	M+H	752.559	14.6781	C43 H79 O7 N1 P1	2.59324e+08	2.18033e+08	2.51665e+08	2.60065e+08	2.59653e+08	3.23801e+08	2.67569e+08	2.85581e+08	4.52928e+08	4.71742e+08	3.96538e+08	3.77327e+08	3.25778e+08	2.85185e+08	3.0793e+08	3.07942e+08	3.02312e+08	2.84782e+08	3.10558e+08	2.99527e+08
PE(16:0p_22:5)	PE	M+H	750.543	13.7195	C43 H77 O7 N1 P1	7.94467e+08	5.41227e+08	8.05119e+08	7.44138e+08	8.6131e+08	9.9051e+08	8.06719e+08	7.86751e+08	9.95381e+08	1.01903e+09	7.89819e+08	8.48244e+08	8.50978e+08	8.70086e+08	8.29802e+08	8.57548e+08	7.86807e+08	8.18829e+08	8.01083e+08	7.96151e+08
PE(18:1p_20:4)	PE	M+H	750.543	18.914	C43 H77 O7 N1 P1	7.69398e+06	775829	2.73272e+06	5.99463e+06	6.57154e+06	1.01941e+07	9.24216e+06	5.95191e+06	1.7896e+07	1.92979e+07	5.3256e+06	5.41395e+06	8.19163e+06	8.7607e+06	6.84551e+06	8.24397e+06	7.18891e+06	8.07608e+06	9.0427e+06	5.97187e+06
PE(18:2_20:4)	PE	M+H	764.522	11.8875	C43 H75 O8 N1 P1	1.50007e+09	1.05331e+09	1.49461e+09	1.381e+09	1.57295e+09	1.7308e+09	1.68022e+09	1.94533e+09	1.62953e+09	2.01151e+09	1.34629e+09	2.14388e+09	1.60147e+09	1.54749e+09	1.58129e+09	1.5488e+09	1.55615e+09	1.56779e+09	1.50525e+09	1.53226e+09
PE(38:6)	PE	M+Na	786.504	12.6214	C43 H74 O8 N1 P1 Na1	1.01522e+07	1.41966e+07	4.39214e+06	1.11545e+07	2.32173e+07	5.47778e+06	9.44912e+06	5.85598e+06	1.49773e+07	1.28005e+07	1.49471e+07	1.29669e+07	9.32363e+06	9.50503e+06	7.30794e+06	1.33917e+07	1.2536e+07	8.90122e+06	1.14432e+07	1.21116e+07
PE(38:6e)	PE	M+H	750.543	19.413	C43 H77 O7 N1 P1	2.70376e+06	1.49405e+06	0	1.22578e+06	0	3.00171e+06	1.34548e+07	6.20441e+06	2.96308e+07	3.88256e+07	1.18352e+07	1.18509e+07	4.37192e+06	5.80913e+06	7.12884e+06	4.05473e+06	4.50814e+06	6.97385e+06	9.08581e+06	6.36366e+06
PE(16:0p_22:6)	PE	M+H	748.528	13.2333	C43 H75 O7 N1 P1	8.80963e+08	5.95437e+08	9.51858e+08	9.62823e+08	1.20266e+09	8.3427e+08	7.153e+08	7.27205e+08	5.47657e+08	5.55936e+08	4.45171e+08	4.25701e+08	8.01316e+08	7.39063e+08	7.45174e+08	7.73915e+08	7.2868e+08	7.64471e+08	7.71553e+08	7.85865e+08
PE(38:7)	PE	M+H	762.507	11.6745	C43 H73 O8 N1 P1	3.02467e+08	2.03125e+08	2.65764e+08	2.56997e+08	3.76831e+08	2.94026e+08	2.70738e+08	2.85277e+08	3.65968e+08	3.81419e+08	4.13325e+08	4.03807e+08	3.19693e+08	3.22163e+08	3.16473e+08	3.16974e+08	3.03196e+08	3.11856e+08	3.14291e+08	3.03833e+08
PE(19:0_20:2)	PE	M+Na	808.583	15.0557	C44 H84 O8 N1 P1 Na1	3.68775e+07	3.35228e+07	4.22055e+07	3.73515e+07	6.02143e+07	4.21894e+07	3.09025e+07	5.42062e+07	2.78773e+07	3.20362e+07	2.2442e+07	2.29518e+07	3.84885e+07	3.77004e+07	3.98167e+07	3.50537e+07	3.46847e+07	3.77933e+07	3.84476e+07	3.61755e+07
PE(19:1_20:3)	PE	M+Na	804.551	13.3156	C44 H80 O8 N1 P1 Na1	2.74733e+07	2.09553e+07	1.56675e+07	3.76439e+07	4.24275e+07	3.44396e+07	2.91583e+07	1.54775e+07	1.99589e+07	2.6943e+07	1.86834e+07	1.54512e+07	2.49041e+07	2.77349e+07	2.36731e+07	1.93618e+07	1.90388e+07	3.03755e+07	2.70388e+07	2.8534e+07
PE(19:0_20:4)	PE	M+H	782.569	15.0304	C44 H81 O8 N1 P1	9.72097e+08	1.08612e+09	1.28741e+09	1.04935e+09	1.34989e+09	9.75583e+08	6.5706e+08	1.84187e+09	5.12503e+08	6.81494e+08	4.66149e+08	3.61353e+08	9.90529e+08	9.84594e+08	9.62639e+08	9.61857e+08	9.20136e+08	9.76728e+08	9.30483e+08	9.32724e+08
PE(19:0_20:5)	PE	M+H	780.554	13.9531	C44 H79 O8 N1 P1	1.06061e+08	1.06995e+08	1.00382e+08	9.1011e+07	1.28774e+08	1.38536e+08	1.07491e+08	1.44609e+08	1.03112e+08	1.11129e+08	9.29949e+07	7.25186e+07	1.13013e+08	1.09118e+08	1.07321e+08	1.13387e+08	1.05486e+08	1.03668e+08	1.04188e+08	9.83911e+07
PE(17:0_22:6)	PE	M+H	778.538	13.1768	C44 H77 O8 N1 P1	6.41438e+07	4.90151e+07	5.97003e+07	6.37708e+07	1.02562e+08	5.53507e+07	5.05031e+07	5.20903e+07	7.09222e+07	6.02807e+07	6.23858e+07	4.43497e+07	6.60222e+07	6.51844e+07	5.98073e+07	5.68501e+07	5.86041e+07	6.41242e+07	6.52224e+07	5.95178e+07
PE(17:1_22:6)	PE	M+H	776.522	11.9102	C44 H75 O8 N1 P1	1.57416e+08	1.8682e+08	1.71259e+08	1.5081e+08	1.73726e+08	2.21566e+08	1.81684e+08	2.49695e+08	1.15792e+08	1.66384e+08	1.5722e+08	1.27713e+08	1.75886e+08	1.82728e+08	1.81383e+08	1.82142e+08	1.74594e+08	1.76994e+08	1.76028e+08	1.76591e+08
PE(18:0_22:1)	PE	M+Na	824.614	16.2875	C45 H88 O8 N1 P1 Na1	3.72803e+07	1.60072e+07	3.29872e+07	2.50321e+07	3.73586e+07	3.63181e+07	2.53051e+07	3.62659e+07	2.78045e+07	3.36583e+07	1.92087e+07	1.46173e+07	3.65168e+07	2.95066e+07	3.03779e+07	3.08718e+07	3.23147e+07	2.96012e+07	3.11999e+07	2.66798e+07
PE(18:1_22:0)	PE	M+Na	824.614	16.8754	C45 H88 O8 N1 P1 Na1	8.1681e+07	7.31756e+07	1.07264e+08	6.4585e+07	6.90558e+07	9.2551e+07	5.04616e+07	1.50751e+08	4.15791e+07	6.19387e+07	2.8655e+07	2.67843e+07	7.47654e+07	7.04141e+07	7.00549e+07	7.03358e+07	6.94148e+07	6.58473e+07	6.69012e+07	6.71148e+07
PE(20:0_20:2)	PE	M+Na	822.598	16.176	C45 H86 O8 N1 P1 Na1	1.13027e+07	6.8347e+06	8.00112e+06	4.65863e+06	6.04968e+06	9.34088e+06	4.75076e+06	1.58378e+07	1.07543e+07	1.33027e+07	9.58498e+06	5.91329e+06	9.3178e+06	9.31446e+06	9.32949e+06	9.57817e+06	9.51772e+06	1.03803e+07	8.61809e+06	8.54701e+06
PE(18:0_22:3)	PE	M+Na	820.583	14.826	C45 H84 O8 N1 P1 Na1	5.20272e+07	3.66106e+07	5.49958e+07	3.37145e+07	4.7145e+07	4.73686e+07	3.96637e+07	5.24237e+07	5.49818e+07	5.03487e+07	3.97061e+07	4.0025e+07	5.09844e+07	4.81976e+07	4.8716e+07	5.01884e+07	4.6882e+07	4.50014e+07	4.3969e+07	4.79545e+07
PE(20:0_20:3)	PE	M+Na	820.583	15.185	C45 H84 O8 N1 P1 Na1	6.84701e+08	5.82938e+08	8.86893e+08	5.41919e+08	6.10819e+08	6.54863e+08	3.97529e+08	9.4071e+08	2.48277e+08	3.53379e+08	1.98574e+08	1.39364e+08	5.26569e+08	5.22828e+08	5.19381e+08	5.25702e+08	5.0998e+08	5.21429e+08	5.02243e+08	4.88605e+08
PE(40:4)	PE	M+Na	818.567	12.512	C45 H82 O8 N1 P1 Na1	1.17498e+08	5.90829e+07	1.03475e+08	8.79833e+07	1.21701e+08	1.25696e+08	1.01863e+08	1.00239e+08	1.02869e+08	1.0602e+08	9.34987e+07	1.06904e+08	1.0576e+08	1.06735e+08	1.00243e+08	9.54983e+07	1.04377e+08	9.989e+07	9.80331e+07	9.52285e+07
PE(18:1_22:3)	PE	M+Na	818.567	13.5417	C45 H82 O8 N1 P1 Na1	1.64407e+07	1.96269e+07	1.37148e+07	8.80207e+06	1.13612e+07	1.99392e+07	1.96986e+07	3.16285e+07	9.46581e+06	2.11245e+07	1.82472e+07	1.42933e+07	2.28117e+07	1.61664e+07	2.09683e+07	1.54079e+07	1.37558e+07	1.39138e+07	2.10192e+07	1.85618e+07
PE(20:1_20:3)	PE	M+Na	818.567	13.9717	C45 H82 O8 N1 P1 Na1	1.84014e+08	2.16277e+08	1.42399e+08	1.64444e+08	1.69534e+08	2.0892e+08	2.03811e+08	1.87375e+08	2.12006e+08	1.84722e+08	2.01415e+08	1.71293e+08	1.76571e+08	1.8107e+08	1.81818e+08	1.84503e+08	1.80659e+08	1.8043e+08	1.87301e+08	1.92856e+08
PE(20:0_20:4)	PE	M+H	796.585	15.3249	C45 H83 O8 N1 P1	4.23231e+08	3.62801e+08	4.14593e+08	4.4905e+08	4.3262e+08	4.9563e+08	3.83492e+08	4.94118e+08	4.73434e+08	4.89245e+08	3.89985e+08	3.23554e+08	4.2739e+08	4.28469e+08	4.3562e+08	4.46396e+08	4.25011e+08	4.48484e+08	4.52971e+08	4.43207e+08
PE(20:0p_20:4)	PE	M+H	780.59	16.2822	C45 H83 O7 N1 P1	2.61579e+08	1.35991e+08	2.47882e+08	2.33594e+08	2.43729e+08	2.74282e+08	1.47759e+08	2.22208e+08	1.1347e+08	1.74177e+08	1.23502e+08	1.14532e+08	2.18224e+08	2.11744e+08	2.21528e+08	2.15806e+08	2.21936e+08	2.09712e+08	2.04905e+08	1.96196e+08
PE(40:5)	PE	M+Na	816.551	11.38	C45 H80 O8 N1 P1 Na1	5.83989e+07	2.39836e+07	5.11729e+07	2.87467e+07	5.72579e+07	5.53643e+07	4.97159e+07	7.20382e+07	2.5976e+07	3.6774e+07	2.47208e+07	3.06861e+07	4.79817e+07	3.80727e+07	4.30575e+07	6.77938e+07	3.49104e+07	5.3914e+07	3.5244e+07	3.63268e+07
PE(20:2_20:3)	PE	M+Na	816.551	12.8288	C45 H80 O8 N1 P1 Na1	1.08469e+08	9.39998e+07	6.17573e+07	7.09378e+07	9.60961e+07	9.62892e+07	7.39891e+07	6.23849e+07	4.97709e+07	4.94298e+07	3.92463e+07	3.75397e+07	8.39517e+07	8.11275e+07	8.39703e+07	8.20684e+07	7.93999e+07	7.39403e+07	8.33298e+07	8.80565e+07
PE(20:1_20:4)	PE	M+H	794.569	14.4518	C45 H81 O8 N1 P1	7.92164e+08	6.6039e+08	6.8753e+08	6.09368e+08	7.73052e+08	9.10564e+08	7.9194e+08	8.00655e+08	8.91682e+08	8.64756e+08	7.19477e+08	7.06985e+08	7.92641e+08	8.20303e+08	7.69879e+08	7.65235e+08	7.65552e+08	7.43295e+08	7.51895e+08	7.78582e+08
PE(20:1e_20:4)	PE	M+H	780.59	16.296	C45 H83 O7 N1 P1	2.61579e+08	1.35991e+08	2.47882e+08	2.33594e+08	2.43729e+08	2.74282e+08	1.47759e+08	2.22208e+08	1.1347e+08	1.74177e+08	1.23502e+08	1.14532e+08	2.18224e+08	2.11744e+08	2.21528e+08	2.15806e+08	2.21936e+08	2.09712e+08	2.04905e+08	1.96196e+08
PE(18:0p_22:5)	PE	M+H	778.575	15.0355	C45 H81 O7 N1 P1	2.18281e+08	1.62041e+08	2.25488e+08	1.93885e+08	2.39672e+08	2.21461e+08	1.81617e+08	2.1266e+08	1.65026e+08	2.00348e+08	1.3373e+08	1.40138e+08	1.89876e+08	1.95755e+08	1.92605e+08	1.92002e+08	1.815e+08	1.95364e+08	1.93065e+08	1.93221e+08
PE(20:3_20:3)	PE	M+Na	814.536	11.7705	C45 H78 O8 N1 P1 Na1	1.92773e+08	1.54558e+08	1.76245e+08	1.89466e+08	2.25978e+08	2.74478e+08	3.29662e+08	2.5207e+08	3.96009e+08	4.64931e+08	3.03328e+08	2.96946e+08	2.75182e+08	2.32159e+08	2.43625e+08	2.63446e+08	2.59383e+08	2.57592e+08	2.75774e+08	2.6345e+08
PE(40:6e)	PE	M+H	778.575	15.5181	C45 H81 O7 N1 P1	2.45415e+07	2.23655e+07	2.33832e+07	1.98042e+07	2.19518e+07	2.60618e+07	1.96622e+07	2.28358e+07	3.09851e+07	3.78679e+07	3.11205e+07	2.27482e+07	2.68173e+07	2.55692e+07	2.6295e+07	2.65341e+07	2.37259e+07	2.48998e+07	2.22422e+07	2.50015e+07
PE(18:1p_22:5)	PE	M+H	776.559	13.7757	C45 H79 O7 N1 P1	9.53657e+07	7.19102e+07	1.05301e+08	8.35083e+07	1.24482e+08	1.32967e+08	9.73472e+07	9.64998e+07	1.24033e+08	1.5344e+08	1.06148e+08	1.21257e+08	1.09772e+08	1.12572e+08	1.07101e+08	1.0647e+08	1.00287e+08	1.05688e+08	1.02597e+08	1.00994e+08
PE(18:0p_22:6)	PE	M+H	776.559	14.602	C45 H79 O7 N1 P1	5.5483e+08	4.06679e+08	5.99653e+08	6.17956e+08	6.55417e+08	5.38774e+08	4.07178e+08	5.16665e+08	3.07547e+08	3.62531e+08	2.60965e+08	2.02518e+08	4.75505e+08	4.84501e+08	4.69401e+08	4.86721e+08	4.80447e+08	4.63623e+08	4.6684e+08	4.70982e+08
PE(40:7)	PE	M+H	790.538	12.013	C45 H77 O8 N1 P1	1.5151e+08	8.88859e+07	1.21465e+08	1.09059e+08	1.90697e+08	1.65169e+08	1.52344e+08	1.50604e+08	1.90713e+08	2.31771e+08	1.98651e+08	2.13335e+08	1.61278e+08	1.61846e+08	1.67533e+08	1.62006e+08	1.39734e+08	1.55916e+08	1.55155e+08	1.51141e+08
PE(20:3_20:4)	PE	M+H	790.538	12.3057	C45 H77 O8 N1 P1	9.29983e+07	8.90455e+07	6.27541e+07	6.49526e+07	7.06537e+07	1.11009e+08	1.38528e+08	1.71041e+08	1.11128e+08	1.90956e+08	1.0015e+08	9.06171e+07	1.25831e+08	1.16991e+08	1.18614e+08	1.17091e+08	1.18856e+08	1.1675e+08	1.09866e+08	1.03914e+08
PE(18:1p_22:6)	PE	M+H	774.543	13.3153	C45 H77 O7 N1 P1	1.56903e+08	1.2022e+08	1.655e+08	1.84125e+08	1.89696e+08	1.87772e+08	1.69751e+08	1.44174e+08	1.91968e+08	2.00288e+08	1.66261e+08	1.61633e+08	1.783e+08	1.65255e+08	1.6046e+08	1.56355e+08	1.60258e+08	1.62943e+08	1.65103e+08	1.69019e+08
PE(20:3_20:5)	PE	M+Na	810.504	10.151	C45 H74 O8 N1 P1 Na1	3.35577e+07	1.50643e+07	2.20894e+07	3.56084e+07	4.78946e+07	6.61452e+07	7.61362e+07	6.40325e+07	7.54716e+07	1.23132e+08	4.92262e+07	4.65715e+07	5.21842e+07	5.17318e+07	4.83646e+07	5.69424e+07	4.52281e+07	4.12198e+07	4.39013e+07	4.11216e+07
PE(18:2_22:6)	PE	M+H	788.522	11.4843	C45 H75 O8 N1 P1	2.12073e+09	1.13737e+09	1.85862e+09	1.66486e+09	3.52572e+09	2.36634e+09	2.33109e+09	2.28351e+09	2.29835e+09	2.67882e+09	1.63278e+09	1.67696e+09	2.30739e+09	2.27567e+09	2.32977e+09	2.18711e+09	2.25773e+09	2.20112e+09	2.15965e+09	2.12821e+09
PE(18:2p_22:6)	PE	M+H	772.528	12.126	C45 H75 O7 N1 P1	1.2278e+07	1.28517e+07	9.69071e+06	1.43916e+07	2.16663e+07	7.11587e+06	7.50391e+06	7.15448e+06	7.76952e+06	7.11858e+06	5.63108e+06	6.39067e+06	1.17752e+07	1.0698e+07	1.0745e+07	1.22701e+07	1.09648e+07	1.33746e+07	9.58343e+06	1.07553e+07
PE(18:1_24:0)	PE	M+Na	852.645	17.8518	C47 H92 O8 N1 P1 Na1	1.92219e+07	3.34106e+07	3.23493e+07	1.98184e+07	1.63584e+07	2.65994e+07	1.30462e+07	4.30654e+07	8.36328e+06	1.09107e+07	5.9188e+06	3.76652e+06	2.2248e+07	1.98335e+07	1.86272e+07	1.91771e+07	1.60862e+07	1.94271e+07	1.71169e+07	1.94915e+07
PE(20:4_22:6)	PE	M+H	812.522	11.1379	C47 H75 O8 N1 P1	8.19987e+08	2.9755e+08	4.32016e+08	6.64562e+08	1.08187e+09	9.08322e+08	1.07252e+09	8.654e+08	1.18264e+09	1.78077e+09	7.99583e+08	9.4116e+08	9.38775e+08	9.11565e+08	9.15228e+08	8.93044e+08	8.65985e+08	8.80062e+08	8.21411e+08	8.27471e+08
PE(18:1_24:1)	PE	M+Na	850.63	16.7914	C47 H90 O8 N1 P1 Na1	2.09236e+07	3.95748e+07	3.0474e+07	2.13061e+07	2.25822e+07	3.30689e+07	1.92818e+07	4.43324e+07	2.27766e+07	2.57012e+07	1.39561e+07	1.1493e+07	2.73394e+07	2.79237e+07	2.2575e+07	2.66208e+07	2.43894e+07	2.4204e+07	1.99806e+07	2.37909e+07
PE(22:0_20:3)	PE	M+Na	848.614	16.5001	C47 H88 O8 N1 P1 Na1	4.03826e+07	3.44456e+07	5.95168e+07	2.45072e+07	2.73895e+07	3.71395e+07	1.82329e+07	7.77564e+07	9.16133e+06	1.52064e+07	7.30007e+06	4.82697e+06	3.31791e+07	3.20358e+07	3.03275e+07	3.27711e+07	2.76902e+07	3.08817e+07	2.96658e+07	2.79733e+07
PE(20:3_22:1)	PE	M+Na	846.598	15.1987	C47 H86 O8 N1 P1 Na1	3.18539e+07	3.74862e+07	3.47635e+07	2.4768e+07	2.21763e+07	4.47361e+07	3.328e+07	5.42728e+07	3.60598e+07	3.95238e+07	2.17959e+07	1.71772e+07	3.44338e+07	3.5716e+07	3.85013e+07	3.46068e+07	3.49587e+07	3.48026e+07	3.36803e+07	3.6322e+07
PE(42:7e)	PE	M+Na	826.572	15.8768	C47 H82 O7 N1 P1 Na1	1.42033e+07	9.79535e+06	2.08916e+07	2.18424e+07	1.33739e+07	1.22907e+07	7.82798e+06	1.22291e+07	3.85669e+06	5.82514e+06	4.06801e+06	3.1095e+06	8.0895e+06	8.08463e+06	1.07693e+07	8.10401e+06	8.48932e+06	9.02441e+06	1.00847e+07	1.06547e+07
PE(20:1p_22:6)	PE	M+H	802.575	14.5878	C47 H81 O7 N1 P1	1.46214e+07	7.59764e+06	7.06491e+06	1.32477e+07	1.04193e+07	1.09961e+07	8.09628e+06	9.90428e+06	4.86413e+06	9.84759e+06	6.92567e+06	639899	8.49935e+06	8.16206e+06	6.29951e+06	7.2761e+06	7.749e+06	9.99332e+06	9.68894e+06	1.23553e+07
PE(20:2_22:6)	PE	M+Na	838.536	11.201	C47 H78 O8 N1 P1 Na1	4.16682e+07	1.44133e+07	2.6954e+07	2.94458e+07	6.58368e+07	3.88217e+07	6.58607e+07	3.46056e+07	6.45626e+07	1.12726e+08	3.43926e+07	3.43669e+07	3.24285e+07	3.85373e+07	5.72276e+07	4.1081e+07	3.94766e+07	3.50749e+07	3.44352e+07	3.78819e+07
PE(20:3_22:6)	PE	M+Na	836.52	10.7231	C47 H76 O8 N1 P1 Na1	5.85412e+08	1.20045e+08	272257379	3.94995e+08	1.12108e+09	5.53266e+08	6.88262e+08	4.87852e+08	6.29767e+08	1.0122e+09	4.40277e+08	4.33339e+08	5.86976e+08	5.27295e+08	5.6609e+08	5.36766e+08	5.10313e+08	5.13598e+08	5.10544e+08	5.214e+08
PE(22:6_22:6)	PE	M+H	836.522	10.7155	C49 H75 O8 N1 P1	5.85412e+08	1.20045e+08	272257379	3.94995e+08	1.12108e+09	5.53266e+08	6.88262e+08	4.87852e+08	6.29767e+08	1.0122e+09	4.40277e+08	4.33339e+08	5.86976e+08	5.27295e+08	5.6609e+08	5.36766e+08	5.10313e+08	5.13598e+08	5.10544e+08	5.214e+08
PE(24:1_20:3)	PE	M+Na	874.63	16.4046	C49 H90 O8 N1 P1 Na1	9.17797e+06	2.54577e+07	1.65132e+07	5.95411e+06	6.76614e+06	1.68253e+07	9.29897e+06	2.6123e+07	3.41818e+06	6.94933e+06	0	0	1.22932e+07	1.12689e+07	1.14806e+07	1.10038e+07	1.06612e+07	1.12024e+07	9.7297e+06	9.6401e+06
PE(22:1_22:6)	PE	M+H	846.601	15.2119	C49 H85 O8 N1 P1	3.18539e+07	3.74862e+07	3.47635e+07	2.4768e+07	2.21763e+07	4.47361e+07	3.328e+07	5.42728e+07	3.60598e+07	3.95238e+07	2.17959e+07	1.71772e+07	3.44338e+07	3.5716e+07	3.85013e+07	3.46068e+07	3.49587e+07	3.48026e+07	3.36803e+07	3.6322e+07
PE(45:0)	PE	M+Na	896.708	24.9386	C50 H100 O8 N1 P1 Na1	245632	0	21213.4	48599.7	224832	381052	490820	21246.8	2.87764e+06	5.93745e+06	3.11342e+06	8.36872e+06	3.89891e+06	3.90049e+06	1.67514e+06	2.22623e+06	1.28936e+06	3.11999e+06	1.68751e+06	3.59888e+06
PE(45:1)	PE	M+Na	894.692	25.684	C50 H98 O8 N1 P1 Na1	3.71535e+06	0	235866	554624	2.86073e+06	290674	124683	75637.4	552325	508385	787939	580922	1.15056e+06	1.44765e+06	411302	1.46762e+06	514229	1.12387e+06	1.21899e+06	1.65469e+06
PE(45:3)	PE	M+Na	890.661	21.4083	C50 H94 O8 N1 P1 Na1	1.365e+07	1.03267e+06	1.44167e+06	2.37363e+06	1.0448e+07	4.33175e+06	1.00867e+07	650791	1.97423e+07	4.04416e+07	5.63709e+07	5.49397e+07	5.14633e+06	3.1308e+06	3.64702e+07	4.37447e+07	2.36496e+07	5.06187e+06	3.03876e+07	2.64933e+07
PE(46:0)	PE	M+H	888.742	20.9726	C51 H103 O8 N1 P1	1.39248e+07	7.2307e+06	5.84168e+06	1.05075e+07	1.23118e+07	8.31909e+06	7.80633e+06	1.04123e+06	2.11244e+06	925393	4.56533e+06	495094	526791	1.983e+06	3.94136e+06	2.38e+06	3.0641e+06	5.45905e+06	3.56141e+06	1.43546e+06
PE(46:2)	PE	M+H	884.71	20.805	C51 H99 O8 N1 P1	1.82612e+06	6.21413e+06	2.84778e+06	6.284e+06	0	0	6.32229e+06	6.07567e+06	1.75471e+06	1.49361e+06	0	0	0	0	3.26685e+06	3.12641e+06	1.50363e+06	0	0	1.82254e+06
PE(47:2)	PE	M+H	898.726	20.9953	C52 H101 O8 N1 P1	1.81306e+06	3.41142e+07	2.72151e+07	1.1155e+07	612435	8.43659e+06	1.74615e+07	1.74541e+07	3.41807e+06	678174	1.04703e+07	0	4.32699e+06	2.40658e+06	2.40863e+06	2.13976e+06	4.26074e+06	5.26672e+06	4.44424e+06	1.47067e+06
PE(47:3)	PE	M+H	896.71	20.608	C52 H99 O8 N1 P1	1.77634e+06	4.79416e+07	1.84376e+07	2.5881e+07	1.04631e+07	3.7574e+06	1.51802e+07	1.05406e+07	3.61937e+06	2.69745e+06	4.00534e+06	5.14245e+06	3.99139e+06	9.17546e+06	2.99914e+06	6.55491e+06	848794	2.54911e+06	7.93296e+06	3.27445e+06
PE(49:0)	PE	M+Na	952.77	21.355	C54 H108 O8 N1 P1 Na1	0	0	0	0	0	0	9.47045e+06	0	5.91052e+06	0	0	0	0	0	4.99296e+06	0	0	0	0	4.95459e+06
PE(49:2)	PE	M+H	926.757	21.374	C54 H105 O8 N1 P1	1.20088e+07	2.47058e+07	2.4571e+07	2.85712e+07	1.79764e+07	1.73313e+07	2.31068e+07	2.5078e+07	1.48861e+07	1.45847e+07	4.24575e+06	1.30616e+06	1.65667e+07	1.36161e+07	9.22675e+06	6.93322e+06	9.90675e+06	1.79996e+07	1.52927e+07	9.84021e+06
PE(49:3)	PE	M+Na	946.724	20.469	C54 H102 O8 N1 P1 Na1	9.74781e+06	3.99978e+07	2.51193e+07	2.71129e+07	0	7.45438e+06	2.23374e+07	2.68365e+07	5.15433e+06	1.15017e+07	0	0	4.42542e+06	4.63854e+06	6.68189e+06	1.60465e+06	7.88072e+06	5.90441e+06	2.09881e+06	3.83443e+06
PEt(26:0e)	PEt	M+H	579.438	10.521	C31 H64 O7 N0 P1	0	0	0	0	0	0	0	0	5.81458e+06	3.92954e+06	4.87475e+06	5.32739e+06	0	0	0	0	711375	0	0	0
PEt(16:0_17:0)	PEt	M+H	691.527	5.4366	C38 H76 O8 N0 P1	1.59649e+07	666545	3.14485e+06	1.04435e+07	1.45706e+07	1.43661e+07	1.6571e+07	6.44403e+06	2.75311e+07	2.54756e+07	1.12003e+07	1.20227e+07	1.42929e+07	1.58238e+07	1.51544e+07	1.60412e+07	1.51537e+07	1.42165e+07	1.48444e+07	1.4783e+07
PEt(17:1_16:1)	PEt	M+H	687.496	3.93916	C38 H72 O8 N0 P1	2.03801e+06	0	0	472915	1.1681e+06	2.52291e+06	1.80415e+06	0	1.48973e+07	6.23688e+06	3.44171e+06	2.6142e+06	2.9564e+06	2.94084e+06	2.53776e+06	2.48643e+06	2.45629e+06	2.09028e+06	2.79258e+06	2.81212e+06
PEt(17:0_18:1)	PEt	M+H	717.543	5.4056	C40 H78 O8 N0 P1	3.32469e+07	3.35008e+06	1.25247e+07	2.28498e+07	2.55502e+07	3.10818e+07	3.81743e+07	2.26161e+07	4.9817e+07	5.04527e+07	3.81687e+07	3.47715e+07	3.39835e+07	3.5335e+07	3.54266e+07	3.64635e+07	3.57618e+07	3.57692e+07	3.55829e+07	3.59755e+07
PEt(19:1_18:1)	PEt	M+H	743.559	5.39694	C42 H80 O8 N0 P1	1.57886e+07	3.22484e+06	9.61842e+06	1.38236e+07	1.06361e+07	1.80038e+07	2.06762e+07	1.89235e+07	3.63728e+07	2.05486e+07	3.00132e+07	2.47078e+07	1.80189e+07	1.78365e+07	1.82336e+07	1.85184e+07	2.06383e+07	1.81455e+07	1.76193e+07	2.03193e+07
PG(26:0)	PG	M+Na	661.405	8.254	C32 H63 O10 N0 P1 Na1	758973	291538	3.3339e+06	198765	27770.5	619929	586787	1.8751e+06	3.51639e+06	5.65734e+06	2.99823e+06	3.29263e+06	971931	747419	1.48916e+06	968885	706256	1.1554e+06	209194	781725
PG(26:2e)	PG	M+NH4	638.439	5.49372	C32 H65 O9 N1 P1	1.13731e+07	2.91731e+06	1.10677e+07	3.79926e+06	1.12712e+07	1.1338e+07	4.99897e+06	9.45659e+06	3.73604e+06	6.03891e+06	2.56117e+06	3.95189e+06	7.1089e+06	7.07524e+06	6.65948e+06	6.38168e+06	6.55903e+06	6.47648e+06	6.40702e+06	6.01686e+06
PG(30:2)	PG	M+Na	713.436	12.502	C36 H67 O10 N0 P1 Na1	7.68446e+06	3.98207e+06	8.47936e+06	8.20591e+06	9.22701e+06	1.84618e+06	2.75355e+06	0	0	179628	1.90019e+06	831209	1.60026e+06	0	0	0	0	0	0	118031
PG(16:1_16:1)	PG	M+NH4	736.512	10.3929	C38 H75 O10 N1 P1	4.623e+07	3.41149e+07	9.74475e+06	8.29169e+07	6.01342e+07	5.89729e+07	6.00635e+07	4.90823e+07	7.08485e+06	4.49643e+06	4.76089e+06	6.89241e+06	4.55186e+07	5.05397e+07	5.32729e+07	3.88569e+07	3.8203e+07	3.74278e+07	3.29278e+07	3.07343e+07
PG(32:5)	PG	M+H	713.439	12.529	C38 H66 O10 N0 P1	7.68452e+06	3.9839e+06	8.4758e+06	8.20422e+06	9.22646e+06	1.84603e+06	2.75354e+06	0	0	179505	1.88911e+06	831240	1.71376e+06	0	0	0	0	0	0	118253
PG(34:0)	PG	M+NH4	768.575	14.8437	C40 H83 O10 N1 P1	3.09138e+08	4.5447e+07	5.55068e+08	3.44697e+08	6.61844e+08	7.14121e+06	4.23755e+07	4.9401e+08	6.10188e+07	5.44165e+07	1.47811e+08	4.47027e+07	2.68061e+07	2.70425e+08	3.11864e+08	4.39878e+07	5.81254e+07	2.65861e+08	2.57173e+07	6.19175e+06
PG(34:2)	PG	M+Na	769.499	11.8076	C40 H75 O10 N0 P1 Na1	7.67232e+06	1.22945e+07	1.24581e+07	1.12584e+07	1.27243e+07	9.02947e+06	869092	1.64332e+07	2.44253e+07	1.76633e+07	2.08648e+07	2.18911e+07	1.18077e+07	1.71851e+06	998797	852610	2.78071e+06	788140	1.16888e+07	1.26263e+07
PG(16:1_18:2)	PG	M+H	745.501	9.70356	C40 H74 O10 N0 P1	1.21034e+08	5.73815e+07	1.53168e+08	9.61839e+07	8.51698e+07	1.72285e+08	1.1439e+08	1.32011e+08	1.75294e+06	2.88086e+06	3.22341e+06	2.39464e+06	3.26562e+08	3.13993e+08	3.12179e+08	2.89456e+08	2.81684e+08	3.08116e+08	2.86074e+08	2.70091e+08
PG(34:3)	PG	M+Na	767.483	10.6576	C40 H73 O10 N0 P1 Na1	5.347	1.29942e+06	138185	2.38605e+06	628169	1.19156e+06	170391	0	6.53218e+06	3.84063e+06	6.18769e+06	5.91401e+06	681215	586617	1.00404e+06	0	4.589	1.06668e+06	669118	1.0221e+06
PG(34:6)	PG	M+NH4	756.481	7.83049	C40 H71 O10 N1 P1	1.9125e+07	1.11734e+07	2.56782e+07	9.69626e+06	2.30061e+07	1.37862e+07	1.1515e+07	2.57731e+07	7.2678e+06	1.14609e+07	6.32891e+06	6.56671e+06	1.32325e+07	1.22674e+07	1.22826e+07	1.05991e+07	1.1002e+07	1.16003e+07	1.20277e+07	2.17192e+07
PG(36:0)	PG	M+H	779.58	14.8345	C42 H84 O10 N0 P1	1.03096e+08	7.1451e+07	8.61436e+07	1.21383e+08	1.18345e+08	1.18539e+08	7.4277e+07	9.35975e+07	1.21726e+08	1.52394e+08	1.58992e+08	1.11193e+08	1.04805e+08	1.09972e+08	1.08042e+08	1.05187e+08	1.07597e+08	9.65442e+07	1.0711e+08	9.92178e+07
PG(18:1_18:1)	PG	M+NH4	792.575	12.1475	C42 H83 O10 N1 P1	3.78311e+07	5.09951e+07	2.18175e+07	2.76639e+07	2.9111e+07	4.74195e+07	6.64731e+07	2.61149e+07	5.63265e+07	5.74296e+07	9.65641e+07	9.24909e+07	4.80852e+07	5.03111e+07	4.80082e+07	4.98033e+07	4.37917e+07	4.54475e+07	4.23663e+07	4.45644e+07
PG(16:0_20:2)	PG	M+NH4	792.575	13.0658	C42 H83 O10 N1 P1	1.70616e+08	1.3853e+08	1.92528e+08	2.48844e+08	2.84396e+08	3.09553e+08	2.60056e+08	1.78422e+08	2.2456e+08	2.10963e+08	1.70774e+08	1.46264e+08	2.55873e+08	2.65409e+08	2.44277e+08	2.32542e+08	2.31623e+08	2.32749e+08	2.33633e+08	2.31859e+08
PG(18:0_18:2)	PG	M+NH4	792.575	13.3735	C42 H83 O10 N1 P1	1.03126e+08	4.29376e+07	1.38531e+08	1.1061e+08	1.30043e+08	8.97587e+07	5.39016e+07	2.11309e+08	6.88852e+07	4.8665e+07	4.97818e+07	2.28883e+07	7.66284e+07	7.4292e+07	8.34888e+07	6.5039e+07	6.53041e+07	8.03193e+07	6.84072e+07	8.35771e+07
PG(18:1_18:2)	PG	M+NH4	790.559	12.0325	C42 H81 O10 N1 P1	1.42559e+08	8.54592e+07	1.22423e+08	9.7505e+07	1.76292e+08	1.86343e+08	1.49217e+08	1.45678e+08	2.47463e+08	2.41507e+08	2.50184e+08	2.86188e+08	1.63617e+08	1.60602e+08	1.60684e+08	1.652e+08	1.5392e+08	1.64338e+08	1.43299e+08	1.55477e+08
PG(36:3)	PG	M+H	773.533	12.0325	C42 H78 O10 N0 P1	2.03439e+07	1.52266e+07	1.60679e+07	1.9076e+07	1.45751e+07	2.48068e+07	2.32876e+07	2.17825e+07	3.85291e+07	3.63223e+07	4.09055e+07	4.90653e+07	2.6515e+07	2.50758e+07	2.54758e+07	3.05999e+07	2.60019e+07	3.02954e+07	2.53836e+07	2.62526e+07
PG(18:2_18:2)	PG	M+H	771.517	10.0028	C42 H76 O10 N0 P1	5.58424e+08	4.56186e+08	5.55102e+08	6.06615e+08	3.0903e+08	5.34839e+08	5.02242e+08	5.92346e+08	6.27783e+06	1.79924e+06	1.63832e+06	1.86901e+06	4.40785e+08	3.79907e+08	3.9252e+08	4.42e+08	4.06801e+08	4.1911e+08	4.43089e+08	4.1919e+08
PG(36:4)	PG	M+Na	793.499	10.9352	C42 H75 O10 N0 P1 Na1	7.39766e+06	7.28302e+06	2.70839e+06	7.88062e+06	1.79722e+07	0	6.01009e+06	121467	1.18828e+07	1.21451e+07	1.57376e+07	1.39392e+07	8.59259e+06	5.06701e+06	3.21953e+06	7.34473e+06	3.65693e+06	8.13593e+06	6.05772e+06	7.11129e+06
PG(37:1)	PG	M+NH4	808.606	16.4554	C43 H87 O10 N1 P1	1.41586e+07	4.73755e+06	7.60221e+06	9.23946e+06	6.52836e+06	1.13861e+07	2.45951e+06	9.16701e+06	852254	1.72253e+06	349869	506104	3.2586e+06	6.35535e+06	6.66772e+06	4.95257e+06	5.11713e+06	4.89026e+06	3.62755e+06	4.17046e+06
PG(38:1)	PG	M+NH4	822.622	17.0133	C44 H89 O10 N1 P1	2.41727e+07	2.88556e+07	2.34653e+07	2.64471e+07	1.42741e+07	2.66533e+07	2.37814e+07	1.96773e+07	2.7854e+07	2.87024e+07	2.51182e+07	2.66859e+07	2.55666e+07	2.51308e+07	2.513e+07	2.53526e+07	2.39198e+07	2.21728e+07	2.39824e+07	2.47059e+07
PG(38:2)	PG	M+H	803.58	17.7	C44 H84 O10 N0 P1	1.59477e+07	1.41692e+07	1.67235e+07	8.82389e+06	9.74503e+06	1.3397e+07	6.56335e+06	0	2.08632e+06	7.61404e+06	5.58703e+06	8.157e+06	0	81534.4	6.27426e+06	9.78649e+06	1.18556e+07	1.04267e+07	7.70087e+06	8.87885e+06
PG(38:4)	PG	M+Na	821.53	10.4757	C44 H79 O10 N0 P1 Na1	1.29902e+08	8.35032e+07	1.35267e+08	1.32472e+08	7.26161e+07	1.64764e+08	1.8106e+08	1.53953e+08	6.86401e+07	9.20974e+07	7.28872e+07	7.62276e+07	1.41989e+08	1.46342e+08	1.13854e+08	1.23151e+08	1.27532e+08	1.18905e+08	1.24066e+08	1.33359e+08
PG(38:5)	PG	M+Na	819.515	9.43673	C44 H77 O10 N0 P1 Na1	4.41096e+07	4.93633e+07	1.17606e+08	1.07263e+08	3.9361e+07	9.21467e+07	5.7156e+07	5.53989e+07	1.50756e+07	2.5337e+07	1.15901e+07	1.52174e+07	1.05791e+08	7.41705e+07	7.10727e+07	7.52204e+07	7.28385e+07	7.16523e+07	6.75485e+07	6.77654e+07
PG(39:1)	PG	M+NH4	836.638	17.5012	C45 H91 O10 N1 P1	9.29136e+06	1.2549e+07	9.438e+06	1.17515e+07	9.17024e+06	1.27534e+07	9.12792e+06	8.65796e+06	7.35144e+06	6.03484e+06	5.1859e+06	7.20244e+06	8.48567e+06	8.40393e+06	9.08868e+06	9.37556e+06	8.46475e+06	1.04334e+07	8.33264e+06	8.4707e+06
PG(40:1)	PG	M+NH4	850.653	17.9595	C46 H93 O10 N1 P1	1.73333e+07	2.69782e+07	2.26702e+07	2.31009e+07	1.24191e+07	1.9906e+07	1.99546e+07	2.11155e+07	1.53599e+07	1.6013e+07	7.29042e+06	8.47783e+06	1.59689e+07	1.68934e+07	1.64899e+07	1.64923e+07	1.76302e+07	1.55887e+07	1.82372e+07	1.71267e+07
PG(40:2)	PG	M+NH4	848.638	16.8984	C46 H91 O10 N1 P1	1.4336e+07	2.1195e+07	1.8591e+07	1.73495e+07	1.19304e+07	1.61855e+07	1.47695e+07	1.62787e+07	1.52902e+07	1.5539e+07	1.07684e+07	1.29882e+07	1.57655e+07	1.4396e+07	1.39136e+07	1.2779e+07	1.3025e+07	1.62874e+07	1.5111e+07	1.57341e+07
PG(18:1_22:6)	PG	M+NH4	838.559	10.4742	C46 H81 O10 N1 P1	3.53922e+09	2.46658e+09	3.89436e+09	3.4907e+09	2.58682e+09	4.05559e+09	3.38076e+09	3.73189e+09	3.17736e+08	3.96731e+08	3.07364e+08	3.49104e+08	2.819e+09	2.752e+09	2.77224e+09	2.70763e+09	2.68225e+09	2.55287e+09	2.53114e+09	2.39964e+09
PG(18:2_22:6)	PG	M+H	819.517	9.48669	C46 H76 O10 N0 P1	1.24317e+08	7.17165e+07	1.4954e+08	1.23077e+08	1.46549e+08	1.45339e+08	6.61862e+07	1.22246e+08	1.88732e+07	3.13422e+07	1.27462e+07	1.73044e+07	8.36795e+07	8.53704e+07	8.61926e+07	8.39912e+07	8.12276e+07	8.22552e+07	8.17131e+07	6.8592e+07
PG(18:3_22:6)	PG	M+NH4	834.528	8.70345	C46 H77 O10 N1 P1	1.04897e+08	5.04919e+07	8.5425e+07	9.52808e+07	1.11266e+08	8.93349e+07	5.80156e+07	1.0377e+08	2.43794e+07	2.24918e+07	1.73694e+07	1.73657e+07	8.46256e+07	8.20605e+07	8.29874e+07	7.4699e+07	7.39463e+07	6.76032e+07	6.98609e+07	7.53507e+07
PG(41:0)	PG	M+H	849.658	20.841	C47 H94 O10 N0 P1	6.19183e+06	696371	827194	3.45026e+06	3.7796e+06	2.51296e+06	1.139e+06	0	0	632570	1.65721e+06	0	0	0	0	312033	989377	1.64409e+06	634127	386561
PG(41:1)	PG	M+NH4	864.669	19.33	C47 H95 O10 N1 P1	8.45881e+06	1.38838e+07	1.84674e+07	1.5898e+07	1.11534e+07	1.16713e+07	2.36348e+07	2.14951e+07	2.8115e+07	2.53097e+07	2.1732e+07	2.01685e+07	1.38214e+07	1.20905e+07	1.27917e+07	1.19537e+07	1.43501e+07	1.16766e+07	1.23635e+07	1.13724e+07
PG(42:0)	PG	M+NH4	880.7	19.055	C48 H99 O10 N1 P1	9.27223e+07	8.96045e+06	2.55274e+07	2.08737e+07	9.3799e+07	6.94143e+07	8.08137e+06	1.49178e+07	1.23472e+07	1.22571e+07	1.61946e+07	4.08006e+07	4.974e+07	5.08228e+07	5.14043e+07	4.88243e+07	4.69738e+07	4.3621e+07	4.41252e+07	4.42313e+07
PG(20:1_22:6)	PG	M+NH4	866.591	11.8165	C48 H85 O10 N1 P1	1.46745e+07	1.02914e+07	1.51596e+07	1.25236e+07	8.3573e+06	1.6865e+07	1.81025e+07	9.75516e+06	1.92428e+06	5.38362e+06	6.50059e+06	7.7577e+06	1.08496e+07	1.10503e+07	1.01356e+07	1.09675e+07	1.34712e+07	1.04578e+07	1.12781e+07	1.2082e+07
PG(20:2_22:6)	PG	M+NH4	864.575	10.6412	C48 H83 O10 N1 P1	4.4683e+07	1.86545e+07	3.61362e+07	5.20642e+07	1.23631e+07	1.95318e+07	5.47468e+07	5.13761e+07	1.10069e+07	1.27056e+07	7.97969e+06	1.25341e+07	3.01614e+07	3.01679e+07	5.5783e+07	5.7239e+07	2.11134e+07	3.021e+07	5.71062e+07	4.37533e+07
PG(42:9)	PG	M+Na	867.515	8.92195	C48 H77 O10 N0 P1 Na1	6.68427e+07	1.24022e+08	4.30942e+08	3.32036e+08	2.72004e+08	8.07282e+07	2.42661e+08	1.35416e+08	2.44701e+07	3.43907e+07	2.67731e+07	2.78772e+07	8.00888e+07	2.24459e+08	8.27903e+07	2.03423e+08	1.96033e+08	2.01895e+08	1.98883e+08	1.8607e+08
PG(20:3_22:6)	PG	M+NH4	862.559	9.84754	C48 H81 O10 N1 P1	3.55299e+08	2.35638e+08	3.98713e+08	4.22104e+08	3.8927e+08	4.45566e+08	3.59366e+08	3.99023e+08	9.85933e+06	1.18614e+07	8.99561e+06	1.10527e+07	3.15245e+08	2.61027e+08	2.93018e+08	2.77914e+08	2.59553e+08	3.12788e+08	2.90913e+08	2.52828e+08
PG(43:0)	PG	M+Na	899.671	17.878	C49 H97 O10 N0 P1 Na1	393341	181521	0	0	0	0	0	0	154945	442930	1.74584e+06	7.5262e+06	0	0	0	82440.4	0	0	556622	0
PG(43:2)	PG	M+NH4	890.684	19.432	C49 H97 O10 N1 P1	2.67046e+07	7.99476e+06	1.05834e+07	1.88371e+07	3.56396e+07	1.22438e+06	1.05037e+07	8.29303e+06	3.25418e+07	2.68215e+07	3.13403e+07	2.81233e+07	1.73081e+07	1.14497e+07	1.25407e+07	1.09994e+06	1.19125e+07	1.44188e+07	1.22958e+07	1.43857e+07
PG(28:0_16:0)	PG	M+H	891.705	18.154	C50 H100 O10 N0 P1	8.42708e+06	258210	2.83127e+06	1.40813e+06	1.16001e+07	7.60677e+06	702677	295601	5.4332e+06	3.95218e+06	1.16639e+07	6.79558e+06	4.26634e+06	5.35504e+06	5.6981e+06	5.328e+06	5.19691e+06	5.6141e+06	5.80665e+06	6.66573e+06
PG(44:0)	PG	M+NH4	908.731	19.1168	C50 H103 O10 N1 P1	6.49485e+06	817324	1.60255e+06	3.23587e+06	2.22696e+07	1.20481e+07	5.80716e+06	1.91809e+06	2.58753e+07	2.0815e+07	2.8851e+07	8.3266e+07	1.97315e+07	9.78682e+06	1.22924e+07	2.11799e+07	1.85344e+07	1.03757e+07	1.97876e+07	1.00093e+07
PG(44:1)	PG	M+H	889.689	20.944	C50 H98 O10 N0 P1	71265.2	1.31383e+06	3.98074e+06	765493	9.95331e+06	2.33165e+06	4.28301e+06	127046	8.38999e+06	950579	5.07094e+06	9.43903e+06	1.31152e+06	1.97876e+06	3.58221e+06	3.59517e+06	5.56895e+06	2.33036e+06	8.18034e+06	3.23739e+06
PG(22:6_22:6)	PG	M+Na	889.499	8.97149	C50 H75 O10 N0 P1 Na1	1.73586e+08	1.41296e+08	1.81696e+08	2.35313e+08	2.11867e+08	1.93119e+08	2.18667e+08	1.96155e+08	3.21225e+07	3.95645e+07	3.30822e+07	2.92741e+07	1.84243e+08	1.91154e+08	1.80274e+08	1.66305e+08	1.693e+08	1.81172e+08	1.72054e+08	1.83531e+08
PG(45:0)	PG	M+Na	927.702	18.4483	C51 H101 O10 N0 P1 Na1	5.53292e+06	20010.4	534522	581021	5.36559e+06	1.9714e+06	228354	0	3.41088e+06	3.54431e+06	2.0733e+07	5.33523e+07	6.00076e+06	5.40051e+06	6.56714e+06	8.12654e+06	5.58611e+06	7.63996e+06	5.70646e+06	9.10968e+06
PG(45:1)	PG	M+Na	925.687	17.912	C51 H99 O10 N0 P1 Na1	1.57654e+07	183709	265095	700134	8.55413e+06	813811	90257	179503	613834	772527	1.38041e+07	2.79008e+07	6.71802e+06	6.20316e+06	5.92653e+06	3.48416e+06	6.18446e+06	6.73555e+06	5.19371e+06	5.44227e+06
PG(46:0)	PG	M+NH4	936.763	19.668	C52 H107 O10 N1 P1	2.22026e+07	4.33363e+06	1.25048e+07	1.5742e+07	2.00331e+07	4.08277e+07	2.53211e+07	1.08825e+07	5.13104e+07	5.99628e+07	1.20269e+08	1.21737e+08	4.87936e+07	4.83252e+07	5.42893e+07	4.60315e+07	4.90968e+07	4.86656e+07	4.33866e+07	4.49819e+07
PG(28:0_18:1)	PG	M+H	917.721	18.184	C52 H102 O10 N0 P1	2.62933e+07	76575.8	358.961	4.17358e+06	4.53726e+07	8.99651e+06	976312	693581	494512	4.45041e+06	8.25632e+06	745315	8.70367e+06	5.20966e+06	9.67651e+06	1.44868e+06	785802	6.9215e+06	761913	8.77233e+06
PG(46:1)	PG	M+NH4	934.747	19.1974	C52 H105 O10 N1 P1	3.87498e+07	4.40121e+06	2.18554e+07	2.43896e+07	7.18203e+07	6.49915e+07	2.25242e+07	1.22543e+07	4.71829e+07	4.10653e+07	7.61881e+07	7.69628e+07	4.13756e+07	4.48995e+07	3.9314e+07	4.05713e+07	4.18355e+07	3.95578e+07	4.20313e+07	3.57571e+07
PG(46:2)	PG	M+H	915.705	18.42	C52 H100 O10 N0 P1	1.15974e+08	4.16646e+06	3.66718e+07	4.81134e+07	3.49503e+08	1.06046e+08	1.33833e+07	1.50149e+07	6.66839e+06	4.13371e+06	6.49882e+06	6.51037e+06	6.44967e+07	6.54712e+07	5.95354e+07	6.56845e+07	6.21127e+07	5.9512e+07	6.02292e+07	5.83675e+07
PG(46:3)	PG	M+Na	935.671	19.9068	C52 H97 O10 N0 P1 Na1	4.27405e+06	3.04986e+06	1.16533e+07	1.00418e+07	1.04736e+07	1.25898e+07	1.96965e+06	1.29695e+06	5.24996e+06	5.18362e+06	5.35752e+06	6.0542e+06	0	7.27318e+06	1.64178e+07	1.64821e+07	1.40389e+07	1.23162e+07	2.18326e+07	6.4063e+06
PG(47:2)	PG	M+H	929.721	18.9352	C53 H102 O10 N0 P1	1.18682e+06	101162	1.40251e+06	4.00539e+06	1.26684e+07	1.88181e+07	584340	3.0907e+06	8.83979e+06	7.38795e+06	1.22488e+07	5.47844e+07	1.01109e+07	1.81527e+07	1.88646e+07	1.78683e+06	1.68837e+07	5.96212e+06	6.75348e+06	5.11755e+06
PG(47:3)	PG	M+H	927.705	18.55	C53 H100 O10 N0 P1	3.37607e+06	0	466948	520614	4.00978e+06	567200	192973	0	1.06031e+06	3.50167e+06	1.74844e+07	4.16751e+07	2.90643e+06	2.8494e+06	1.45655e+06	8.08159e+06	1.28553e+06	7.55016e+06	2.12303e+06	9.03293e+06
PG(48:0)	PG	M+NH4	964.794	19.0747	C54 H111 O10 N1 P1	2.73937e+07	1.98584e+06	1.97329e+07	1.21873e+07	2.16894e+07	3.68067e+07	1.52574e+07	7.80695e+06	3.7809e+07	3.06552e+07	3.51886e+07	7.78518e+07	1.17378e+07	2.64131e+07	1.33609e+07	2.78989e+07	2.39826e+07	1.55673e+07	2.36104e+07	2.34971e+07
PG(48:1)	PG	M+NH4	962.778	18.0662	C54 H109 O10 N1 P1	3.5585e+07	1.33413e+06	1.57832e+07	8.05549e+06	3.70349e+07	2.89947e+07	6.40125e+06	6.08053e+06	9.37493e+06	1.08756e+07	1.06007e+07	1.64526e+07	1.73371e+07	1.60547e+07	1.53947e+07	1.50053e+07	1.33631e+07	1.42414e+07	1.492e+07	1.15407e+07
PG(48:2)	PG	M+H	943.736	19.0259	C54 H104 O10 N0 P1	2.09588e+09	2.48703e+08	1.392e+09	1.27734e+09	4.64443e+09	2.04324e+09	4.99926e+08	7.03843e+08	1.92285e+08	2.11239e+08	1.92659e+08	1.7193e+08	1.6643e+09	1.37065e+09	1.61551e+09	1.29679e+09	1.26988e+09	1.55102e+09	1.1123e+09	1.21394e+09
PG(48:3)	PG	M+H	941.721	18.927	C54 H102 O10 N0 P1	1.03935e+08	8.63535e+06	4.10466e+07	4.16335e+07	1.58485e+08	1.18112e+08	2.66261e+07	2.19818e+07	1.9417e+07	1.05153e+07	1.9292e+07	1.88786e+07	6.01593e+07	5.60805e+07	5.82982e+07	5.44221e+07	5.02625e+07	5.41372e+07	5.62323e+07	5.08247e+07
PG(49:3)	PG	M+NH4	972.763	22.244	C55 H107 O10 N1 P1	108374	0	96457.7	0	159698	511270	274473	0	89683.5	612852	1.01697e+06	762768	0	0	685110	262303	364973	94482.7	205637	292461
PI(27:4)	PI	M+Na	755.374	14.7265	C36 H61 O13 N0 P1 Na1	3.22546e+06	1.10515e+06	2.20032e+06	655221	6.19696e+06	4.50153e+06	1.52731e+06	0	3.93606e+06	5.28216e+06	2.39358e+06	1.55985e+06	2.13519e+06	3.75412e+06	5.6299e+06	5.10588e+06	4.00015e+06	9.06557e+06	2.88134e+06	3.82202e+06
PI(28:0)	PI	M+H	755.471	13.114	C37 H72 O13 N0 P1	384589	414100	1.78464e+06	552647	349461	2.87404e+06	613257	0	5.82559e+06	9.12399e+06	6.03885e+06	4.76358e+06	4.40928e+06	0	3.70431e+06	6.918e+06	4.79738e+06	5.40124e+06	2.80956e+06	2.3956e+06
PI(30:3)	PI	M+Na	799.437	16.6827	C39 H69 O13 N0 P1 Na1	1.56808e+07	7.8921e+06	1.72017e+07	2.74617e+07	9.97426e+06	2.76958e+07	1.93863e+07	770180	1.20324e+07	6.62254e+06	1.67864e+07	2.16188e+07	0	1.27398e+06	6.39126e+06	2.5178e+07	2.85635e+07	2.16887e+07	2.15068e+07	2.51899e+07
PI(33:1)	PI	M+NH4	840.56	11.0303	C42 H83 O13 N1 P1	1.14594e+07	5.91296e+06	2.30117e+07	2.87763e+07	4.61536e+07	7.08664e+07	1.91361e+07	2.46598e+07	1.75225e+07	1.87122e+07	1.07285e+07	3.24618e+07	2.4402e+07	4.99062e+07	2.39303e+07	1.91087e+07	2.00025e+07	2.08545e+07	4.14151e+07	2.33482e+07
PI(18:0_16:0)	PI	M+Na	861.546	12.064	C43 H83 O13 N0 P1 Na1	1.89045e+06	8.02876e+06	363003	773295	749527	2.09927e+06	1.38596e+06	6.23844e+06	2.5417e+06	7.74524e+06	9.89398e+06	9.15143e+06	2.79326e+06	3.40201e+06	2.80444e+06	3.95551e+06	6.68531e+06	2.57994e+06	3.36303e+06	4.07618e+06
PI(16:0_18:1)	PI	M+Na	859.531	11.4293	C43 H81 O13 N0 P1 Na1	1.93204e+07	6.51363e+07	2.83959e+07	2.72616e+07	1.27995e+07	3.4434e+07	3.21265e+07	4.3157e+07	2.64819e+07	3.94515e+07	4.51456e+07	3.57138e+07	3.70177e+07	5.04397e+07	3.14764e+07	3.93904e+07	4.1701e+07	4.02722e+07	3.73351e+07	4.09051e+07
PI(16:0_18:2)	PI	M+NH4	852.56	11.6833	C43 H83 O13 N1 P1	6.88398e+07	9.81066e+07	6.63507e+07	7.4361e+07	6.76693e+07	6.27188e+07	3.28002e+07	8.09311e+07	2.28027e+07	3.07438e+07	1.92663e+07	1.14473e+07	6.79143e+07	7.18781e+07	7.46626e+07	6.55579e+07	6.79314e+07	7.12188e+07	6.55281e+07	7.0956e+07
PI(35:3)	PI	M+NH4	864.56	17.919	C44 H83 O13 N1 P1	1.00372e+07	1.16026e+07	2.36192e+07	1.32743e+07	2.83505e+07	1.73649e+07	1.32925e+07	2.12203e+07	2.43132e+06	2.11336e+06	4.60373e+06	1.10385e+07	1.43216e+07	1.16272e+07	1.16166e+07	1.18078e+07	1.13383e+07	1.0185e+07	1.11957e+07	1.09098e+07
PI(35:4)	PI	M+NH4	862.544	18.122	C44 H81 O13 N1 P1	1.49636e+06	1.39117e+06	6.09051e+06	4.10567e+06	5.61598e+06	5.18581e+06	3.0934e+06	7.86766e+06	143137	134080	671981	311110	1.6161e+06	275946	3.51619e+06	1.58868e+06	629409	2.66472e+06	2.58565e+06	2.52249e+06
PI(18:0_18:0)	PI	M+Na	889.578	13.4441	C45 H87 O13 N0 P1 Na1	1.42764e+07	2.42264e+07	2.09388e+07	1.86555e+07	5.69793e+06	2.77721e+07	1.93545e+07	2.19916e+07	1.4764e+07	2.42928e+07	2.56831e+07	2.72493e+07	2.60764e+07	3.51026e+07	3.14533e+07	2.41339e+07	2.54929e+07	2.74597e+07	3.19269e+07	2.37829e+07
PI(18:1_18:1)	PI	M+NH4	880.591	14.1247	C45 H87 O13 N1 P1	2.85452e+06	8.56164e+06	3.03395e+06	2.96667e+06	0	3.28437e+06	4.13257e+06	7.05671e+06	1.64511e+07	1.59196e+07	3.77365e+06	1.58865e+07	3.84034e+06	6.55863e+06	6.42043e+06	5.32026e+06	7.76871e+06	7.07523e+06	6.34747e+06	8.39067e+06
PI(16:0_20:3)	PI	M+NH4	878.575	12.0693	C45 H85 O13 N1 P1	2.03886e+07	4.50678e+07	1.46352e+07	2.224e+07	1.13896e+07	3.05241e+07	2.85138e+07	2.50155e+07	2.40258e+07	3.76791e+07	3.85036e+07	3.36609e+07	3.70079e+07	4.03013e+07	3.41908e+07	3.54283e+07	3.19097e+07	3.48287e+07	3.85977e+07	3.75512e+07
PI(36:3)	PI	M+NH4	878.575	12.9857	C45 H85 O13 N1 P1	4.9584e+07	6.51951e+07	5.78401e+07	3.79813e+07	1.83348e+07	6.45559e+07	5.95607e+07	6.78441e+07	5.61386e+07	7e+07	3.16908e+07	5.69327e+07	4.74373e+07	5.56797e+07	5.17651e+07	5.35666e+07	5.62339e+07	5.1796e+07	5.46641e+07	4.11859e+07
PI(16:0_20:4)	PI	M+NH4	876.56	11.4329	C45 H83 O13 N1 P1	1.51768e+08	7.65203e+08	1.86443e+08	1.6804e+08	1.00487e+08	2.21738e+08	1.76289e+08	2.76554e+08	1.58167e+08	2.3195e+08	2.42064e+08	1.74808e+08	2.45364e+08	2.73263e+08	2.5718e+08	2.32184e+08	2.2566e+08	2.50905e+08	2.47302e+08	2.41152e+08
PI(36:6)	PI	M+H	855.502	19.583	C45 H76 O13 N0 P1	7.35913e+06	312177	362567	1.26736e+06	1.02227e+06	2.85743e+06	511215	0	0	96107.7	51754	102623	0	0	0	0	416862	137019	0	130506
PI(37:5)	PI	M+NH4	888.56	20.582	C46 H83 O13 N1 P1	1.25598e+07	3.45126e+06	1.11015e+07	1.44563e+07	1.81732e+07	2.63272e+07	3.5084e+07	0	4.47485e+07	4.48196e+07	6.83503e+07	4.05708e+07	0	7.31313e+06	4.63905e+07	6.85919e+07	4.97775e+07	1.33857e+07	1.46385e+07	2.17243e+07
PI(37:6)	PI	M+NH4	886.544	20.2746	C46 H81 O13 N1 P1	1.08358e+06	161988	660978	411119	5.24558e+06	1.03178e+06	620327	1.61294e+06	1.91019e+07	5.16055e+06	1.03559e+07	6.66462e+06	0	1.50049e+07	1.31551e+07	2.14988e+07	1.92497e+07	1.10491e+07	2.39127e+07	1.89968e+07
PI(38:2)	PI	M+NH4	908.622	15.3596	C47 H91 O13 N1 P1	9.37346e+06	1.89897e+07	3.80322e+06	8.0587e+06	488335	1.40147e+07	2.02747e+07	1.31981e+07	2.93957e+07	3.91599e+07	2.03204e+07	2.67909e+07	1.40722e+07	1.27717e+07	1.21306e+07	1.56788e+07	1.5701e+07	1.44668e+07	2.08724e+07	1.10039e+07
PI(18:0_20:3)	PI	M+NH4	906.607	13.4431	C47 H89 O13 N1 P1	5.82787e+07	8.26351e+07	7.31145e+07	7.78166e+07	3.4217e+07	1.08272e+08	8.61306e+07	8.87418e+07	5.50674e+07	9.85421e+07	9.31905e+07	8.82264e+07	1.07428e+08	1.10473e+08	1.0964e+08	1.13682e+08	1.07534e+08	9.64457e+07	9.84352e+07	1.07014e+08
PI(38:3)	PI	M+NH4	906.607	14.3653	C47 H89 O13 N1 P1	6.43441e+07	8.50272e+07	8.21295e+07	3.83852e+07	1.2733e+06	6.55631e+07	5.00793e+07	8.1384e+07	6.52058e+07	9.33764e+07	3.4236e+07	7.09968e+07	5.94856e+07	7.3644e+07	6.52256e+07	6.11578e+07	5.56578e+07	6.65089e+07	6.14784e+07	5.62138e+07
[truncated: 3,113 more rows]

## Sheet: normalized
name	Class	MainIon	mz	rtmin	IonFormula	WT1	WT2	WT3	WT4	S33A1	S33A2	S33A3	S33A4	WT5	WT6	S33A5	S33A6	QC1	QC2	QC3	QC4	QC5	QC6	QC7	QC8
[truncated: 4,517 more rows]

[truncated: 1 more sheets: lipid_classification_stats]
